# Supplementary material for: The potential of anti-malarial compounds derived from African medicinal plants, part III: an in silico evaluation of drug metabolism and pharmacokinetics profiling
Source: Org Med Chem Lett. 2014 Sep 5;4:6. doi: 10.1186/s13588-014-0006-x (PMC4970435; doi:10.1186/s13588-014-0006-x)
Supplement: Supplementary file 2 — Additional file 2: The 3D structures of the anti-malarial compounds isolated from African medicinal plants in this survey. This file is saved in .sdf format (which can be viewed using a wide range of software, including MOE, LigandScout, Discovery Studio, and Maestro). (SDF 1 MB) [file 13588_2014_6_MOESM2_ESM.sdf]

ALG_22
                    3D
 Structure written by MMmdl.
 69 74  0  0  1  0            999 V2000
    2.3336    1.4846    1.0937 C   0  0  0  0  0  0
    2.6387    2.4486    0.6680 H   0  0  0  0  0  0
    3.2277    1.0115    1.5021 H   0  0  0  0  0  0
    1.6982    1.7298    1.9482 H   0  0  0  0  0  0
    1.6113    0.6032    0.0341 C   0  0  2  0  0  0
    0.2489    1.2723   -0.1413 C   0  0  0  0  0  0
    0.2570    2.2957   -0.5170 H   0  0  0  0  0  0
   -0.9456    0.7303    0.1067 C   0  0  0  0  0  0
   -1.8734    1.2536   -0.0908 H   0  0  0  0  0  0
   -1.0523   -0.6042    0.7193 C   0  0  0  0  0  0
    0.1762   -1.1392    1.4534 C   0  0  0  0  0  0
   -0.0282   -2.6388    1.7695 C   0  0  0  0  0  0
   -0.3574   -3.2076    0.8933 H   0  0  0  0  0  0
   -0.8112   -2.7862    2.5236 H   0  0  0  0  0  0
    0.8919   -3.0890    2.1578 H   0  0  0  0  0  0
    0.2587   -0.4206    2.8185 C   0  0  0  0  0  0
    0.1057    0.6583    2.7442 H   0  0  0  0  0  0
    1.2213   -0.6063    3.3067 H   0  0  0  0  0  0
   -0.5282   -0.7715    3.4978 H   0  0  0  0  0  0
    1.4563   -0.8833    0.5649 C   0  0  1  0  0  0
    2.3134   -1.1060    1.2146 H   0  0  0  0  0  0
   -2.1265   -1.1926    0.6721 O   0  0  0  0  0  0
    1.5465   -1.8800   -0.6148 C   0  0  0  0  0  0
    0.7683   -1.6580   -1.3509 H   0  0  0  0  0  0
    1.3577   -2.9002   -0.2719 H   0  0  0  0  0  0
    2.9296   -1.8944   -1.2741 C   0  0  2  0  0  0
    2.8493   -2.4283   -2.2130 H   0  0  0  0  0  0
    3.8093   -2.6808   -0.4124 O   0  0  0  0  0  0
    3.5367   -0.4712   -1.5154 C   0  0  2  0  0  0
    4.6603   -0.2233   -0.4562 C   0  0  0  0  0  0
    4.9912    0.8212   -0.4554 H   0  0  0  0  0  0
    5.5415   -0.8498   -0.6380 H   0  0  0  0  0  0
    4.3389   -0.4589    0.5599 H   0  0  0  0  0  0
    2.4550    0.6765   -1.3426 C   0  0  1  0  0  0
    3.0258    1.6179   -1.3149 H   0  0  0  0  0  0
    4.1459   -0.3951   -2.9733 C   0  0  1  0  0  0
    3.2094   -0.2747   -4.1849 C   0  0  1  0  0  0
    2.2926   -1.4966   -4.4145 C   0  0  0  0  0  0
    2.8682   -2.4266   -4.4762 H   0  0  0  0  0  0
    1.7211   -1.3872   -5.3441 H   0  0  0  0  0  0
    1.5451   -1.6380   -3.6333 H   0  0  0  0  0  0
    2.3348    0.9662   -3.9065 C   0  0  0  0  0  0
    1.6217    1.1212   -4.7266 H   0  0  0  0  0  0
    2.9600    1.8683   -3.8662 H   0  0  0  0  0  0
    1.5555    0.8620   -2.5981 C   0  0  0  0  0  0
    0.7967    0.0790   -2.6648 H   0  0  0  0  0  0
    1.0034    1.8057   -2.5170 H   0  0  0  0  0  0
    5.5466    0.1753   -3.1610 C   0  0  2  0  0  0
    6.1065    0.5430   -2.3137 H   0  0  0  0  0  0
    5.9883    0.8043   -4.4210 C   0  0  0  0  0  0
    5.0426    0.9749   -5.3780 O   0  0  0  0  0  0
    4.0058   -0.0144   -5.5181 C   0  0  1  0  0  0
    4.4967   -1.2182   -6.2944 C   0  0  0  0  0  0
    3.2926    0.4691   -6.2031 H   0  0  0  0  0  0
    5.2837   -1.2385   -3.1940 O   0  0  0  0  0  0
    7.1262    1.2401   -4.5322 O   0  0  0  0  0  0
    5.6967   -1.9746   -6.1435 C   0  0  0  0  0  0
    6.4915   -1.8330   -5.4252 H   0  0  0  0  0  0
    5.6760   -2.9546   -7.1076 C   0  0  0  0  0  0
    6.3527   -3.7524   -7.3789 H   0  0  0  0  0  0
    4.5530   -2.8551   -7.8584 O   0  0  0  0  0  0
    3.8517   -1.8028   -7.3719 C   0  0  0  0  0  0
    2.9229   -1.5933   -7.8840 H   0  0  0  0  0  0
    4.0801   -3.9993   -0.5543 C   0  0  0  0  0  0
    3.5039   -4.7047   -1.7442 C   0  0  0  0  0  0
    3.7640   -5.7668   -1.6872 H   0  0  0  0  0  0
    3.9344   -4.3062   -2.6660 H   0  0  0  0  0  0
    2.4139   -4.6354   -1.7454 H   0  0  0  0  0  0
    4.7821   -4.5885    0.2628 O   0  0  0  0  0  0
  1  2  1  0  0  0
  1  3  1  0  0  0
  1  4  1  0  0  0
  1  5  1  0  0  0
  5  6  1  0  0  0
  5 20  1  0  0  0
  5 34  1  0  0  0
  6  7  1  0  0  0
  6  8  2  0  0  0
  8  9  1  0  0  0
  8 10  1  0  0  0
 10 11  1  0  0  0
 10 22  2  0  0  0
 11 12  1  0  0  0
 11 16  1  0  0  0
 11 20  1  0  0  0
 12 13  1  0  0  0
 12 14  1  0  0  0
 12 15  1  0  0  0
 16 17  1  0  0  0
 16 18  1  0  0  0
 16 19  1  0  0  0
 20 21  1  0  0  0
 20 23  1  0  0  0
 23 24  1  0  0  0
 23 25  1  0  0  0
 23 26  1  0  0  0
 26 27  1  0  0  0
 26 28  1  0  0  0
 26 29  1  0  0  0
 28 64  1  0  0  0
 29 30  1  0  0  0
 29 34  1  0  0  0
 29 36  1  0  0  0
 30 31  1  0  0  0
 30 32  1  0  0  0
 30 33  1  0  0  0
 34 35  1  0  0  0
 34 45  1  0  0  0
 36 37  1  0  0  0
 36 48  1  0  0  0
 36 55  1  0  0  0
 37 38  1  0  0  0
 37 42  1  0  0  0
 37 52  1  0  0  0
 38 39  1  0  0  0
 38 40  1  0  0  0
 38 41  1  0  0  0
 42 43  1  0  0  0
 42 44  1  0  0  0
 42 45  1  0  0  0
 45 46  1  0  0  0
 45 47  1  0  0  0
 48 49  1  0  0  0
 48 50  1  0  0  0
 48 55  1  0  0  0
 50 51  1  0  0  0
 50 56  2  0  0  0
 51 52  1  0  0  0
 52 53  1  0  0  0
 52 54  1  0  0  0
 53 57  1  0  0  0
 53 62  2  0  0  0
 57 58  1  0  0  0
 57 59  2  0  0  0
 59 60  1  0  0  0
 59 61  1  0  0  0
 61 62  1  0  0  0
 62 63  1  0  0  0
 64 65  1  0  0  0
 64 69  2  0  0  0
 65 66  1  0  0  0
 65 67  1  0  0  0
 65 68  1  0  0  0
M  END
> <s_m_entry_id>
1

> <s_m_entry_name>
ALG_22.1

> <i_qp_#stars>
0

> <i_qp_#amine>
0

> <i_qp_#amidine>
0

> <i_qp_#acid>
0

> <i_qp_#amide>
0

> <i_qp_#rotor>
1

> <i_qp_#rtvFG>
4

> <i_qp_CNS>
-1

> <r_qp_mol_MW>
   482.572

> <r_qp_dipole>
     5.947

> <r_qp_SASA>
   639.242

> <r_qp_FOSA>
   338.637

> <r_qp_FISA>
   145.708

> <r_qp_PISA>
   154.897

> <r_qp_WPSA>
     0.000

> <r_qp_volume>
  1323.164

> <r_qp_donorHB>
     0.000

> <r_qp_accptHB>
     9.500

> <r_qp_dip^2/V>
   0.0267250

> <r_qp_ACxDN^.5/SA>
   0.0000000

> <r_qp_glob>
   0.9118200

> <r_qp_QPpolrz>
    47.636

> <r_qp_QPlogPC16>
    12.650

> <r_qp_QPlogPoct>
    21.783

> <r_qp_QPlogPw>
    12.439

> <r_qp_QPlogPo/w>
     2.474

> <r_qp_QPlogS>
    -3.194

> <r_qp_CIQPlogS>
    -5.331

> <r_qp_QPlogHERG>
    -3.698

> <r_qp_QPPCaco>
   411.292

> <r_qp_QPlogBB>
    -0.665

> <r_qp_QPPMDCK>
   189.362

> <r_qp_QPlogKp>
    -3.563

> <r_qp_IP(eV)>
     9.653

> <r_qp_EA(eV)>
     0.383

> <i_qp_#metab>
2

> <r_qp_QPlogKhsa>
    -0.125

> <i_qp_HumanOralAbsorption>
3

> <r_qp_PercentHumanOralAbsorption>
    88.219

> <r_qp_SAfluorine>
     0.000

> <r_qp_SAamideO>
     0.000

> <r_qp_PSA>
   114.980

> <i_qp_#NandO>
7

> <i_qp_RuleOfFive>
0

> <i_qp_RuleOfThree>
0

> <i_qp_#ringatoms>
24

> <i_qp_#in34>
3

> <i_qp_#in56>
21

> <i_qp_#noncon>
13

> <i_qp_#nonHatm>
35

> <r_qp_Jm>
0.08443

$$$$
ALG_24
                    3D
 Structure written by MMmdl.
 44 46  0  0  1  0            999 V2000
    1.2133    0.6833   -0.6513 C   0  0  0  0  0  0
    0.0395    1.2398   -1.1618 C   0  0  0  0  0  0
    0.1255    2.0911   -1.8290 H   0  0  0  0  0  0
   -1.2043    0.7018   -0.8098 C   0  0  0  0  0  0
   -2.4107    1.1799   -1.2593 O   0  0  0  0  0  0
   -2.3966    2.2984   -2.1359 C   0  0  0  0  0  0
   -3.4341    2.5400   -2.3861 H   0  0  0  0  0  0
   -1.8760    2.0617   -3.0696 H   0  0  0  0  0  0
   -1.9591    3.1762   -1.6490 H   0  0  0  0  0  0
   -1.2651   -0.4065    0.0632 C   0  0  0  0  0  0
   -2.5231   -0.8727    0.3581 O   0  0  0  0  0  0
   -2.6282   -1.9879    1.2334 C   0  0  0  0  0  0
   -3.6910   -2.2192    1.3534 H   0  0  0  0  0  0
   -2.2256   -1.7517    2.2239 H   0  0  0  0  0  0
   -2.1419   -2.8715    0.8072 H   0  0  0  0  0  0
   -0.0806   -0.9555    0.5673 C   0  0  0  0  0  0
   -0.0906   -1.8071    1.2409 H   0  0  0  0  0  0
    1.1527   -0.4053    0.2055 C   0  0  0  0  0  0
    2.4026   -0.9690    0.7246 C   0  0  0  0  0  0
    3.6663   -0.3152    0.2930 C   0  0  0  0  0  0
    4.8482   -0.8511    0.7695 O   0  0  0  0  0  0
    5.6034   -0.3959    0.3611 H   0  0  0  0  0  0
    3.5784    0.7444   -0.5320 C   0  0  0  0  0  0
    4.7583    1.4857   -1.0010 C   0  0  0  0  0  0
    2.3954    1.2606   -1.0349 O   0  0  0  0  0  0
    2.3828   -1.9349    1.4796 O   0  0  0  0  0  0
    5.1210    1.4550   -2.3533 C   0  0  0  0  0  0
    4.5330    0.8800   -3.0667 H   0  0  0  0  0  0
    6.2478    2.1539   -2.8105 C   0  0  0  0  0  0
    6.4897    2.0864   -3.8666 H   0  0  0  0  0  0
    7.0246    2.9048   -1.9241 C   0  0  0  0  0  0
    8.1506    3.6086   -2.2623 O   0  0  0  0  0  0
    8.5797    3.5499   -3.6166 C   0  0  0  0  0  0
    9.4910    4.1492   -3.7045 H   0  0  0  0  0  0
    7.8301    3.9838   -4.2864 H   0  0  0  0  0  0
    8.8264    2.5239   -3.9089 H   0  0  0  0  0  0
    6.6372    2.9546   -0.5763 C   0  0  0  0  0  0
    7.3718    3.6464    0.3556 O   0  0  0  0  0  0
    7.0050    5.0262    0.3445 C   0  0  0  0  0  0
    7.5618    5.5258    1.1429 H   0  0  0  0  0  0
    5.9357    5.1544    0.5474 H   0  0  0  0  0  0
    7.2719    5.5059   -0.6029 H   0  0  0  0  0  0
    5.5275    2.2418   -0.1113 C   0  0  0  0  0  0
    5.2690    2.2941    0.9441 H   0  0  0  0  0  0
  1  2  2  0  0  0
  1 18  1  0  0  0
  1 25  1  0  0  0
  2  3  1  0  0  0
  2  4  1  0  0  0
  4  5  1  0  0  0
  4 10  2  0  0  0
  5  6  1  0  0  0
  6  7  1  0  0  0
  6  8  1  0  0  0
  6  9  1  0  0  0
 10 11  1  0  0  0
 10 16  1  0  0  0
 11 12  1  0  0  0
 12 13  1  0  0  0
 12 14  1  0  0  0
 12 15  1  0  0  0
 16 17  1  0  0  0
 16 18  2  0  0  0
 18 19  1  0  0  0
 19 20  1  0  0  0
 19 26  2  0  0  0
 20 21  1  0  0  0
 20 23  2  0  0  0
 21 22  1  0  0  0
 23 24  1  0  0  0
 23 25  1  0  0  0
 24 27  2  0  0  0
 24 43  1  0  0  0
 27 28  1  0  0  0
 27 29  1  0  0  0
 29 30  1  0  0  0
 29 31  2  0  0  0
 31 32  1  0  0  0
 31 37  1  0  0  0
 32 33  1  0  0  0
 33 34  1  0  0  0
 33 35  1  0  0  0
 33 36  1  0  0  0
 37 38  1  0  0  0
 37 43  2  0  0  0
 38 39  1  0  0  0
 39 40  1  0  0  0
 39 41  1  0  0  0
 39 42  1  0  0  0
 43 44  1  0  0  0
M  END
> <s_m_entry_id>
2

> <s_m_entry_name>
ALG_24.1

> <i_qp_#stars>
0

> <i_qp_#amine>
0

> <i_qp_#amidine>
0

> <i_qp_#acid>
0

> <i_qp_#amide>
0

> <i_qp_#rotor>
5

> <i_qp_#rtvFG>
0

> <i_qp_CNS>
0

> <r_qp_mol_MW>
   358.347

> <r_qp_dipole>
     7.415

> <r_qp_SASA>
   613.602

> <r_qp_FOSA>
   362.489

> <r_qp_FISA>
    90.712

> <r_qp_PISA>
   160.401

> <r_qp_WPSA>
     0.000

> <r_qp_volume>
  1076.941

> <r_qp_donorHB>
     1.000

> <r_qp_accptHB>
     6.250

> <r_qp_dip^2/V>
   0.0510480

> <r_qp_ACxDN^.5/SA>
   0.0101860

> <r_qp_glob>
   0.8280810

> <r_qp_QPpolrz>
    35.267

> <r_qp_QPlogPC16>
    10.196

> <r_qp_QPlogPoct>
    16.684

> <r_qp_QPlogPw>
     9.422

> <r_qp_QPlogPo/w>
     2.989

> <r_qp_QPlogS>
    -4.375

> <r_qp_CIQPlogS>
    -4.965

> <r_qp_QPlogHERG>
    -5.079

> <r_qp_QPPCaco>
  1366.726

> <r_qp_QPlogBB>
    -0.620

> <r_qp_QPPMDCK>
   693.435

> <r_qp_QPlogKp>
    -2.146

> <r_qp_IP(eV)>
     8.749

> <r_qp_EA(eV)>
     0.631

> <i_qp_#metab>
5

> <r_qp_QPlogKhsa>
     0.117

> <i_qp_HumanOralAbsorption>
3

> <r_qp_PercentHumanOralAbsorption>
   100.000

> <r_qp_SAfluorine>
     0.000

> <r_qp_SAamideO>
     0.000

> <r_qp_PSA>
    87.702

> <i_qp_#NandO>
7

> <i_qp_RuleOfFive>
0

> <i_qp_RuleOfThree>
0

> <i_qp_#ringatoms>
16

> <i_qp_#in34>
0

> <i_qp_#in56>
16

> <i_qp_#noncon>
0

> <i_qp_#nonHatm>
26

> <r_qp_Jm>
0.10791

$$$$
ALG_25
                    3D
 Structure written by MMmdl.
 41 43  0  0  1  0            999 V2000
    1.2157    0.6993   -0.6261 C   0  0  0  0  0  0
    0.0427    1.2644   -1.1292 C   0  0  0  0  0  0
    0.1297    2.1303   -1.7772 H   0  0  0  0  0  0
   -1.2015    0.7154   -0.7954 C   0  0  0  0  0  0
   -2.4068    1.2005   -1.2401 O   0  0  0  0  0  0
   -2.3912    2.3394   -2.0900 C   0  0  0  0  0  0
   -3.4281    2.5844   -2.3397 H   0  0  0  0  0  0
   -1.8655    2.1259   -3.0265 H   0  0  0  0  0  0
   -1.9583    3.2065   -1.5806 H   0  0  0  0  0  0
   -1.2638   -0.4126    0.0519 C   0  0  0  0  0  0
   -2.5220   -0.8889    0.3294 O   0  0  0  0  0  0
   -2.6286   -2.0239    1.1786 C   0  0  0  0  0  0
   -3.6913   -2.2608    1.2876 H   0  0  0  0  0  0
   -2.2320   -1.8092    2.1763 H   0  0  0  0  0  0
   -2.1375   -2.8963    0.7351 H   0  0  0  0  0  0
   -0.0802   -0.9696    0.5498 C   0  0  0  0  0  0
   -0.0921   -1.8370    1.2031 H   0  0  0  0  0  0
    1.1537   -0.4080    0.2067 C   0  0  0  0  0  0
    2.4030   -0.9800    0.7190 C   0  0  0  0  0  0
    3.6677   -0.3211    0.2967 C   0  0  0  0  0  0
    4.8506   -0.8687    0.7571 O   0  0  0  0  0  0
    5.6041   -0.4164    0.3425 H   0  0  0  0  0  0
    3.5805    0.7540   -0.5078 C   0  0  0  0  0  0
    4.7640    1.4910   -0.9755 C   0  0  0  0  0  0
    2.3983    1.2867   -0.9935 O   0  0  0  0  0  0
    2.3819   -1.9579    1.4584 O   0  0  0  0  0  0
    5.1624    1.3986   -2.3145 C   0  0  0  0  0  0
    4.5993    0.7844   -3.0151 H   0  0  0  0  0  0
    6.2888    2.0931   -2.7749 C   0  0  0  0  0  0
    6.5562    1.9864   -3.8215 H   0  0  0  0  0  0
    7.0318    2.8945   -1.9038 C   0  0  0  0  0  0
    8.1454    3.6145   -2.2523 O   0  0  0  0  0  0
    8.5733    3.5502   -3.6063 C   0  0  0  0  0  0
    9.4621    4.1806   -3.7064 H   0  0  0  0  0  0
    7.8074    3.9452   -4.2817 H   0  0  0  0  0  0
    8.8569    2.5292   -3.8824 H   0  0  0  0  0  0
    6.6238    2.9866   -0.5644 C   0  0  0  0  0  0
    7.3448    3.7720    0.2975 O   0  0  0  0  0  0
    6.9301    3.7625    1.1745 H   0  0  0  0  0  0
    5.5013    2.2953   -0.0978 C   0  0  0  0  0  0
    5.1930    2.3842    0.9409 H   0  0  0  0  0  0
  1  2  2  0  0  0
  1 18  1  0  0  0
  1 25  1  0  0  0
  2  3  1  0  0  0
  2  4  1  0  0  0
  4  5  1  0  0  0
  4 10  2  0  0  0
  5  6  1  0  0  0
  6  7  1  0  0  0
  6  8  1  0  0  0
  6  9  1  0  0  0
 10 11  1  0  0  0
 10 16  1  0  0  0
 11 12  1  0  0  0
 12 13  1  0  0  0
 12 14  1  0  0  0
 12 15  1  0  0  0
 16 17  1  0  0  0
 16 18  2  0  0  0
 18 19  1  0  0  0
 19 20  1  0  0  0
 19 26  2  0  0  0
 20 21  1  0  0  0
 20 23  2  0  0  0
 21 22  1  0  0  0
 23 24  1  0  0  0
 23 25  1  0  0  0
 24 27  2  0  0  0
 24 40  1  0  0  0
 27 28  1  0  0  0
 27 29  1  0  0  0
 29 30  1  0  0  0
 29 31  2  0  0  0
 31 32  1  0  0  0
 31 37  1  0  0  0
 32 33  1  0  0  0
 33 34  1  0  0  0
 33 35  1  0  0  0
 33 36  1  0  0  0
 37 38  1  0  0  0
 37 40  2  0  0  0
 38 39  1  0  0  0
 40 41  1  0  0  0
M  END
> <s_m_entry_id>
3

> <s_m_entry_name>
ALG_25.1

> <i_qp_#stars>
0

> <i_qp_#amine>
0

> <i_qp_#amidine>
0

> <i_qp_#acid>
0

> <i_qp_#amide>
0

> <i_qp_#rotor>
5

> <i_qp_#rtvFG>
0

> <i_qp_CNS>
-2

> <r_qp_mol_MW>
   344.320

> <r_qp_dipole>
     5.051

> <r_qp_SASA>
   595.565

> <r_qp_FOSA>
   277.906

> <r_qp_FISA>
   146.423

> <r_qp_PISA>
   171.235

> <r_qp_WPSA>
     0.000

> <r_qp_volume>
  1027.003

> <r_qp_donorHB>
     2.000

> <r_qp_accptHB>
     6.250

> <r_qp_dip^2/V>
   0.0248450

> <r_qp_ACxDN^.5/SA>
   0.0148410

> <r_qp_glob>
   0.8265780

> <r_qp_QPpolrz>
    33.371

> <r_qp_QPlogPC16>
    10.404

> <r_qp_QPlogPoct>
    17.391

> <r_qp_QPlogPw>
    11.296

> <r_qp_QPlogPo/w>
     2.197

> <r_qp_QPlogS>
    -4.097

> <r_qp_CIQPlogS>
    -4.663

> <r_qp_QPlogHERG>
    -5.155

> <r_qp_QPPCaco>
   404.922

> <r_qp_QPlogBB>
    -1.167

> <r_qp_QPPMDCK>
   186.194

> <r_qp_QPlogKp>
    -3.135

> <r_qp_IP(eV)>
     8.767

> <r_qp_EA(eV)>
     0.629

> <i_qp_#metab>
5

> <r_qp_QPlogKhsa>
    -0.011

> <i_qp_HumanOralAbsorption>
3

> <r_qp_PercentHumanOralAbsorption>
    86.478

> <r_qp_SAfluorine>
     0.000

> <r_qp_SAamideO>
     0.000

> <r_qp_PSA>
   101.725

> <i_qp_#NandO>
7

> <i_qp_RuleOfFive>
0

> <i_qp_RuleOfThree>
0

> <i_qp_#ringatoms>
16

> <i_qp_#in34>
0

> <i_qp_#in56>
16

> <i_qp_#noncon>
0

> <i_qp_#nonHatm>
25

> <r_qp_Jm>
0.020192

$$$$
AN_UY_064_1
                    3D
 Structure written by MMmdl.
 45 49  0  0  1  0            999 V2000
    0.8560    1.0782    0.3484 C   0  0  0  0  0  0
   -0.2079    1.8731    0.7883 C   0  0  0  0  0  0
   -0.0423    2.6751    1.5052 H   0  0  0  0  0  0
   -1.4968    1.6397    0.3072 C   0  0  0  0  0  0
   -2.3241    2.2562    0.6501 H   0  0  0  0  0  0
   -1.7242    0.6168   -0.6129 C   0  0  0  0  0  0
   -2.7286    0.4357   -0.9875 H   0  0  0  0  0  0
   -0.6634   -0.1747   -1.0543 C   0  0  0  0  0  0
   -0.8528   -0.9699   -1.7728 H   0  0  0  0  0  0
    0.6286    0.0574   -0.5712 C   0  0  0  0  0  0
    1.7405   -0.7829   -1.0403 C   0  0  0  0  0  0
    1.5438   -1.6653   -1.8681 O   0  0  0  0  0  0
    3.0894   -0.5529   -0.5021 C   0  0  0  0  0  0
    3.3177    0.4632    0.4201 C   0  0  0  0  0  0
    2.2112    1.3275    0.8637 C   0  0  0  0  0  0
    2.4143    2.2433    1.6531 O   0  0  0  0  0  0
    4.1442   -1.3676   -0.9180 C   0  0  0  0  0  0
    3.9764   -2.1688   -1.6348 H   0  0  0  0  0  0
    5.4235   -1.1792   -0.3864 C   0  0  0  0  0  0
    6.4180   -2.0071   -0.8552 O   0  0  0  0  0  0
    6.9667   -2.9391    0.0225 C   0  0  0  0  0  0
    5.6807   -0.1326    0.5128 C   0  0  0  0  0  0
    7.0557    0.1398    1.0507 C   0  0  0  0  0  0
    7.3086   -0.5839    1.8312 H   0  0  0  0  0  0
    7.1205    1.1434    1.4851 H   0  0  0  0  0  0
    7.8010    0.0934    0.2505 H   0  0  0  0  0  0
    4.6074    0.6743    0.9250 C   0  0  0  0  0  0
    4.7806    1.4797    1.6378 H   0  0  0  0  0  0
    6.2607   -3.7942    0.7759 C   0  0  0  0  0  0
    4.8766   -3.8374    0.7738 O   0  0  0  0  0  0
    4.6416   -4.5615    1.3942 H   0  0  0  0  0  0
    6.9137   -4.7874    1.6539 C   0  0  0  0  0  0
    6.2092   -5.5529    2.3031 O   0  0  0  0  0  0
    8.3719   -4.8211    1.7113 C   0  0  0  0  0  0
    9.1183   -3.9628    0.9134 C   0  0  0  0  0  0
    8.4520   -3.0122    0.0115 C   0  0  0  0  0  0
    9.1220   -2.2920   -0.7201 O   0  0  0  0  0  0
    9.0111   -5.7241    2.5669 C   0  0  0  0  0  0
    8.4335   -6.4015    3.1931 H   0  0  0  0  0  0
   10.4047   -5.7612    2.6211 C   0  0  0  0  0  0
   10.9046   -6.4615    3.2860 H   0  0  0  0  0  0
   11.1567   -4.9011    1.8217 C   0  0  0  0  0  0
   12.2429   -4.9307    1.8634 H   0  0  0  0  0  0
   10.5162   -4.0026    0.9670 C   0  0  0  0  0  0
   11.1153   -3.3377    0.3473 H   0  0  0  0  0  0
  1  2  2  0  0  0
  1 10  1  0  0  0
  1 15  1  0  0  0
  2  3  1  0  0  0
  2  4  1  0  0  0
  4  5  1  0  0  0
  4  6  2  0  0  0
  6  7  1  0  0  0
  6  8  1  0  0  0
  8  9  1  0  0  0
  8 10  2  0  0  0
 10 11  1  0  0  0
 11 12  2  0  0  0
 11 13  1  0  0  0
 13 14  2  0  0  0
 13 17  1  0  0  0
 14 15  1  0  0  0
 14 27  1  0  0  0
 15 16  2  0  0  0
 17 18  1  0  0  0
 17 19  2  0  0  0
 19 20  1  0  0  0
 19 22  1  0  0  0
 20 21  1  0  0  0
 21 29  2  0  0  0
 21 36  1  0  0  0
 22 23  1  0  0  0
 22 27  2  0  0  0
 23 24  1  0  0  0
 23 25  1  0  0  0
 23 26  1  0  0  0
 27 28  1  0  0  0
 29 30  1  0  0  0
 29 32  1  0  0  0
 30 31  1  0  0  0
 32 33  2  0  0  0
 32 34  1  0  0  0
 34 35  2  0  0  0
 34 38  1  0  0  0
 35 36  1  0  0  0
 35 44  1  0  0  0
 36 37  2  0  0  0
 38 39  1  0  0  0
 38 40  2  0  0  0
 40 41  1  0  0  0
 40 42  1  0  0  0
 42 43  1  0  0  0
 42 44  2  0  0  0
 44 45  1  0  0  0
M  END
> <s_m_entry_id>
4

> <s_m_entry_name>
AN_UY_064_1.1

> <i_qp_#stars>
1

> <i_qp_#amine>
0

> <i_qp_#amidine>
0

> <i_qp_#acid>
0

> <i_qp_#amide>
0

> <i_qp_#rotor>
3

> <i_qp_#rtvFG>
0

> <i_qp_CNS>
-2

> <r_qp_mol_MW>
   410.382

> <r_qp_dipole>
     5.254

> <r_qp_SASA>
   643.791

> <r_qp_FOSA>
    60.560

> <r_qp_FISA>
   195.403

> <r_qp_PISA>
   387.828

> <r_qp_WPSA>
     0.000

> <r_qp_volume>
  1162.671

> <r_qp_donorHB>
     1.000

> <r_qp_accptHB>
     9.250

> <r_qp_dip^2/V>
   0.0237430

> <r_qp_ACxDN^.5/SA>
   0.0143680

> <r_qp_glob>
   0.8305980

> <r_qp_QPpolrz>
    42.154

> <r_qp_QPlogPC16>
    13.355

> <r_qp_QPlogPoct>
    21.330

> <r_qp_QPlogPw>
    15.150

> <r_qp_QPlogPo/w>
     1.815

> <r_qp_QPlogS>
    -4.120

> <r_qp_CIQPlogS>
    -5.283

> <r_qp_QPlogHERG>
    -6.123

> <r_qp_QPPCaco>
   138.961

> <r_qp_QPlogBB>
    -1.506

> <r_qp_QPPMDCK>
    58.603

> <r_qp_QPlogKp>
    -3.467

> <r_qp_IP(eV)>
     9.810

> <r_qp_EA(eV)>
     1.868

> <i_qp_#metab>
2

> <r_qp_QPlogKhsa>
    -0.170

> <i_qp_HumanOralAbsorption>
3

> <r_qp_PercentHumanOralAbsorption>
    75.925

> <r_qp_SAfluorine>
     0.000

> <r_qp_SAamideO>
     0.000

> <r_qp_PSA>
   131.848

> <i_qp_#NandO>
6

> <i_qp_RuleOfFive>
0

> <i_qp_RuleOfThree>
0

> <i_qp_#ringatoms>
24

> <i_qp_#in34>
0

> <i_qp_#in56>
24

> <i_qp_#noncon>
0

> <i_qp_#nonHatm>
31

> <r_qp_Jm>
0.010633

$$$$
AN_UY_092
                    3D
 Structure written by MMmdl.
 53 58  0  0  1  0            999 V2000
    1.2298    0.7500   -0.1500 C   0  0  0  0  0  0
    0.0000    1.4200    0.0000 C   0  0  0  0  0  0
    0.0000    2.5000    0.0000 H   0  0  0  0  0  0
   -1.2298    0.7500   -0.1500 C   0  0  0  0  0  0
   -1.2298   -0.7500    0.1500 C   0  0  0  0  0  0
   -0.0000   -1.4200    0.0000 C   0  0  0  0  0  0
   -0.0000   -2.5000    0.0000 H   0  0  0  0  0  0
    1.2298   -0.7500    0.1500 C   0  0  0  0  0  0
   -2.5288    1.5000    0.1500 O   0  0  0  0  0  0
   -3.8278    0.7500   -0.1500 C   0  0  0  0  0  0
   -4.1319    0.9256   -1.6166 C   0  0  0  0  0  0
   -3.3374    0.4669   -2.2108 H   0  0  0  0  0  0
   -4.1931    1.9914   -1.8509 H   0  0  0  0  0  0
   -5.0855    0.4456   -1.8509 H   0  0  0  0  0  0
   -4.9239    1.3828    0.6698 C   0  0  0  0  0  0
   -5.8678    0.8668    0.4764 H   0  0  0  0  0  0
   -5.0219    2.4364    0.3958 H   0  0  0  0  0  0
   -4.6766    1.3040    1.7316 H   0  0  0  0  0  0
   -3.8278   -0.7500    0.1500 C   0  0  0  0  0  0
   -4.6962   -1.2514    0.5511 H   0  0  0  0  0  0
   -2.5288   -1.5000   -0.1500 C   0  0  0  0  0  0
   -2.5288   -2.5028   -0.5511 H   0  0  0  0  0  0
    2.5669   -1.4780   -0.2942 C   0  0  1  0  0  0
    2.3894   -1.4042   -1.3671 H   0  0  0  0  0  0
    3.7897   -0.7720    0.2942 C   0  0  2  0  0  0
    3.8146   -0.5814    1.3671 H   0  0  0  0  0  0
    3.8278    0.7500   -0.1500 C   0  0  0  0  0  0
    4.0476    0.8769   -1.2100 H   0  0  0  0  0  0
    4.6201    1.2074    0.4426 H   0  0  0  0  0  0
    2.5288    1.5000    0.1500 O   0  0  0  0  0  0
    2.8356   -2.9701   -0.0909 O   0  0  0  0  0  0
    4.3736   -3.0731   -0.1407 C   0  0  0  0  0  0
    4.9319   -1.7870    0.0846 C   0  0  0  0  0  0
    5.2250   -4.1877   -0.3628 C   0  0  0  0  0  0
    4.8004   -5.1658   -0.5342 H   0  0  0  0  0  0
    6.6218   -4.0795   -0.2185 C   0  0  0  0  0  0
    7.2056   -2.6667   -0.2755 C   0  0  0  0  0  0
    6.3415   -1.6155    0.0878 C   0  0  0  0  0  0
    6.7661   -0.6373    0.2591 H   0  0  0  0  0  0
    7.5152   -5.2026   -0.7480 C   0  0  0  0  0  0
    7.1131   -6.0383   -1.3016 H   0  0  0  0  0  0
    9.0102   -5.0757   -0.4497 C   0  0  0  0  0  0
    9.6193   -5.9353   -0.2121 H   0  0  0  0  0  0
    9.5939   -3.6629   -0.5067 C   0  0  0  0  0  0
    9.9135   -3.3553   -1.9479 C   0  0  0  0  0  0
   10.3337   -2.3490   -2.0212 H   0  0  0  0  0  0
    8.9992   -3.4126   -2.5441 H   0  0  0  0  0  0
   10.6392   -4.0814   -2.3232 H   0  0  0  0  0  0
   10.8665   -3.6583    0.3024 C   0  0  0  0  0  0
   10.6349   -3.8813    1.3470 H   0  0  0  0  0  0
   11.3372   -2.6741    0.2356 H   0  0  0  0  0  0
   11.5499   -4.4162   -0.0891 H   0  0  0  0  0  0
    8.7006   -2.5398    0.0229 O   0  0  0  0  0  0
  1  2  2  0  0  0
  1  8  1  0  0  0
  1 30  1  0  0  0
  2  3  1  0  0  0
  2  4  1  0  0  0
  4  5  2  0  0  0
  4  9  1  0  0  0
  5  6  1  0  0  0
  5 21  1  0  0  0
  6  7  1  0  0  0
  6  8  2  0  0  0
  8 23  1  0  0  0
  9 10  1  0  0  0
 10 11  1  0  0  0
 10 15  1  0  0  0
 10 19  1  0  0  0
 11 12  1  0  0  0
 11 13  1  0  0  0
 11 14  1  0  0  0
 15 16  1  0  0  0
 15 17  1  0  0  0
 15 18  1  0  0  0
 19 20  1  0  0  0
 19 21  2  0  0  0
 21 22  1  0  0  0
 23 24  1  0  0  0
 23 25  1  0  0  0
 23 31  1  0  0  0
 25 26  1  0  0  0
 25 27  1  0  0  0
 25 33  1  0  0  0
 27 28  1  0  0  0
 27 29  1  0  0  0
 27 30  1  0  0  0
 31 32  1  0  0  0
 32 33  2  0  0  0
 32 34  1  0  0  0
 33 38  1  0  0  0
 34 35  1  0  0  0
 34 36  2  0  0  0
 36 37  1  0  0  0
 36 40  1  0  0  0
 37 38  2  0  0  0
 37 53  1  0  0  0
 38 39  1  0  0  0
 40 41  1  0  0  0
 40 42  2  0  0  0
 42 43  1  0  0  0
 42 44  1  0  0  0
 44 45  1  0  0  0
 44 49  1  0  0  0
 44 53  1  0  0  0
 45 46  1  0  0  0
 45 47  1  0  0  0
 45 48  1  0  0  0
 49 50  1  0  0  0
 49 51  1  0  0  0
 49 52  1  0  0  0
M  END
> <s_m_entry_id>
5

> <s_m_entry_name>
AN_UY_092.1

> <i_qp_#stars>
2

> <i_qp_#amine>
0

> <i_qp_#amidine>
0

> <i_qp_#acid>
0

> <i_qp_#amide>
0

> <i_qp_#rotor>
0

> <i_qp_#rtvFG>
0

> <i_qp_CNS>
1

> <r_qp_mol_MW>
   388.462

> <r_qp_dipole>
     4.575

> <r_qp_SASA>
   714.731

> <r_qp_FOSA>
   367.283

> <r_qp_FISA>
    48.414

> <r_qp_PISA>
   299.034

> <r_qp_WPSA>
     0.000

> <r_qp_volume>
  1275.813

> <r_qp_donorHB>
     0.000

> <r_qp_accptHB>
     3.000

> <r_qp_dip^2/V>
   0.0164060

> <r_qp_ACxDN^.5/SA>
   0.0000000

> <r_qp_glob>
   0.7959410

> <r_qp_QPpolrz>
    47.760

> <r_qp_QPlogPC16>
    12.572

> <r_qp_QPlogPoct>
    17.484

> <r_qp_QPlogPw>
     6.758

> <r_qp_QPlogPo/w>
     6.173

> <r_qp_QPlogS>
    -8.191

> <r_qp_CIQPlogS>
    -7.106

> <r_qp_QPlogHERG>
    -6.260

> <r_qp_QPPCaco>
  3441.805

> <r_qp_QPlogBB>
     0.054

> <r_qp_QPPMDCK>
  1881.709

> <r_qp_QPlogKp>
    -1.358

> <r_qp_IP(eV)>
     8.335

> <r_qp_EA(eV)>
     1.139

> <i_qp_#metab>
2

> <r_qp_QPlogKhsa>
     1.519

> <i_qp_HumanOralAbsorption>
1

> <r_qp_PercentHumanOralAbsorption>
   100.000

> <r_qp_SAfluorine>
     0.000

> <r_qp_SAamideO>
     0.000

> <r_qp_PSA>
    38.556

> <i_qp_#NandO>
4

> <i_qp_RuleOfFive>
1

> <i_qp_RuleOfThree>
1

> <i_qp_#ringatoms>
25

> <i_qp_#in34>
0

> <i_qp_#in56>
25

> <i_qp_#noncon>
5

> <i_qp_#nonHatm>
29

> <r_qp_Jm>
0.00011

$$$$
AN_UY_093
                    3D
 Structure written by MMmdl.
 44 47  0  0  1  0            999 V2000
    1.4941    0.8725    1.9302 C   0  0  0  0  0  0
    0.4172    1.4150    2.6283 C   0  0  0  0  0  0
    0.5897    2.2494    3.3010 H   0  0  0  0  0  0
   -0.8591    0.8782    2.4518 C   0  0  0  0  0  0
   -1.0817   -0.2025    1.5861 C   0  0  0  0  0  0
    0.0092   -0.7345    0.8787 C   0  0  0  0  0  0
   -0.1450   -1.5585    0.1843 H   0  0  0  0  0  0
    1.2944   -0.2124    1.0579 C   0  0  0  0  0  0
   -1.9228    1.4095    3.1293 O   0  0  0  0  0  0
   -1.6090    2.1436    3.6825 H   0  0  0  0  0  0
   -3.5775   -0.4818   -0.9216 C   0  0  0  0  0  0
   -3.2123   -1.8184   -1.5044 C   0  0  0  0  0  0
   -2.5527   -2.4088   -0.8653 H   0  0  0  0  0  0
   -2.6925   -1.6821   -2.4590 H   0  0  0  0  0  0
   -4.1164   -2.4087   -1.6864 H   0  0  0  0  0  0
   -4.3860    0.3947   -1.8428 C   0  0  0  0  0  0
   -4.6386    1.3580   -1.3872 H   0  0  0  0  0  0
   -5.3246   -0.1018   -2.1104 H   0  0  0  0  0  0
   -3.8256    0.5987   -2.7610 H   0  0  0  0  0  0
   -3.2324   -0.0476    0.3066 C   0  0  0  0  0  0
   -3.5525    0.9496    0.6101 H   0  0  0  0  0  0
   -2.4629   -0.7784    1.3734 C   0  0  0  0  0  0
   -3.0328   -0.7323    2.3102 H   0  0  0  0  0  0
   -2.3803   -1.8500    1.1640 H   0  0  0  0  0  0
    2.4818   -0.7129    0.2939 C   0  0  1  0  0  0
    2.5649   -0.0777   -0.6051 H   0  0  0  0  0  0
    3.6939   -0.5705    1.2124 C   0  0  2  0  0  0
    3.5270   -1.0969    2.1650 H   0  0  0  0  0  0
    3.8639    0.9074    1.4720 C   0  0  0  0  0  0
    4.0036    1.4824    0.5483 H   0  0  0  0  0  0
    4.7463    1.0864    2.0957 H   0  0  0  0  0  0
    2.7230    1.4459    2.1749 O   0  0  0  0  0  0
    2.4847   -2.0805   -0.1705 O   0  0  0  0  0  0
    3.8451   -2.2966   -0.3222 C   0  0  0  0  0  0
    4.6239   -1.3925    0.4094 C   0  0  0  0  0  0
    4.4054   -3.2850   -1.1001 C   0  0  0  0  0  0
    3.7927   -3.9829   -1.6569 H   0  0  0  0  0  0
    5.7965   -3.3372   -1.1495 C   0  0  0  0  0  0
    6.5945   -2.4307   -0.4284 C   0  0  0  0  0  0
    7.6785   -2.4894   -0.4713 H   0  0  0  0  0  0
    6.0026   -1.4472    0.3722 C   0  0  0  0  0  0
    6.6148   -0.7669    0.9548 H   0  0  0  0  0  0
    6.3643   -4.3073   -1.9271 O   0  0  0  0  0  0
    7.3305   -4.2297   -1.8670 H   0  0  0  0  0  0
  1  2  2  0  0  0
  1  8  1  0  0  0
  1 32  1  0  0  0
  2  3  1  0  0  0
  2  4  1  0  0  0
  4  5  2  0  0  0
  4  9  1  0  0  0
  5  6  1  0  0  0
  5 22  1  0  0  0
  6  7  1  0  0  0
  6  8  2  0  0  0
  8 25  1  0  0  0
  9 10  1  0  0  0
 11 12  1  0  0  0
 11 16  1  0  0  0
 11 20  2  0  0  0
 12 13  1  0  0  0
 12 14  1  0  0  0
 12 15  1  0  0  0
 16 17  1  0  0  0
 16 18  1  0  0  0
 16 19  1  0  0  0
 20 21  1  0  0  0
 20 22  1  0  0  0
 22 23  1  0  0  0
 22 24  1  0  0  0
 25 26  1  0  0  0
 25 27  1  0  0  0
 25 33  1  0  0  0
 27 28  1  0  0  0
 27 29  1  0  0  0
 27 35  1  0  0  0
 29 30  1  0  0  0
 29 31  1  0  0  0
 29 32  1  0  0  0
 33 34  1  0  0  0
 34 35  2  0  0  0
 34 36  1  0  0  0
 35 41  1  0  0  0
 36 37  1  0  0  0
 36 38  2  0  0  0
 38 39  1  0  0  0
 38 43  1  0  0  0
 39 40  1  0  0  0
 39 41  2  0  0  0
 41 42  1  0  0  0
 43 44  1  0  0  0
M  END
> <s_m_entry_id>
6

> <s_m_entry_name>
AN_UY_093.1

> <i_qp_#stars>
0

> <i_qp_#amine>
0

> <i_qp_#amidine>
0

> <i_qp_#acid>
0

> <i_qp_#amide>
0

> <i_qp_#rotor>
4

> <i_qp_#rtvFG>
0

> <i_qp_CNS>
0

> <r_qp_mol_MW>
   324.376

> <r_qp_dipole>
     4.023

> <r_qp_SASA>
   577.827

> <r_qp_FOSA>
   275.564

> <r_qp_FISA>
    94.303

> <r_qp_PISA>
   207.961

> <r_qp_WPSA>
     0.000

> <r_qp_volume>
  1026.277

> <r_qp_donorHB>
     2.000

> <r_qp_accptHB>
     3.000

> <r_qp_dip^2/V>
   0.0157680

> <r_qp_ACxDN^.5/SA>
   0.0073420

> <r_qp_glob>
   0.8515490

> <r_qp_QPpolrz>
    34.335

> <r_qp_QPlogPC16>
    10.346

> <r_qp_QPlogPoct>
    15.770

> <r_qp_QPlogPw>
     8.168

> <r_qp_QPlogPo/w>
     3.846

> <r_qp_QPlogS>
    -4.876

> <r_qp_CIQPlogS>
    -5.303

> <r_qp_QPlogHERG>
    -4.926

> <r_qp_QPPCaco>
  1263.653

> <r_qp_QPlogBB>
    -0.545

> <r_qp_QPPMDCK>
   637.085

> <r_qp_QPlogKp>
    -2.141

> <r_qp_IP(eV)>
     8.850

> <r_qp_EA(eV)>
    -0.095

> <i_qp_#metab>
7

> <r_qp_QPlogKhsa>
     0.574

> <i_qp_HumanOralAbsorption>
3

> <r_qp_PercentHumanOralAbsorption>
   100.000

> <r_qp_SAfluorine>
     0.000

> <r_qp_SAamideO>
     0.000

> <r_qp_PSA>
    60.774

> <i_qp_#NandO>
4

> <i_qp_RuleOfFive>
0

> <i_qp_RuleOfThree>
1

> <i_qp_#ringatoms>
17

> <i_qp_#in34>
0

> <i_qp_#in56>
17

> <i_qp_#noncon>
3

> <i_qp_#nonHatm>
24

> <r_qp_Jm>
0.031217

$$$$
AN_UY_094
                    3D
 Structure written by MMmdl.
 34 36  0  0  1  0            999 V2000
    1.2916    0.6429   -0.5975 C   0  0  0  0  0  0
    0.2032    1.2810   -1.1960 C   0  0  0  0  0  0
    0.2813    2.3280   -1.4720 H   0  0  0  0  0  0
   -0.9638    0.5569   -1.4284 C   0  0  0  0  0  0
   -2.0544    1.1330   -2.0118 O   0  0  0  0  0  0
   -1.8543    2.0634   -2.2075 H   0  0  0  0  0  0
   -1.0555   -0.7865   -1.0714 C   0  0  0  0  0  0
   -1.9734   -1.3368   -1.2609 H   0  0  0  0  0  0
    0.0339   -1.4206   -0.4718 C   0  0  0  0  0  0
   -0.0370   -2.4696   -0.1935 H   0  0  0  0  0  0
    1.2080   -0.7001   -0.2370 C   0  0  0  0  0  0
    2.3707   -1.3443    0.3887 C   0  0  0  0  0  0
    2.3217   -2.5192    0.7345 O   0  0  0  0  0  0
    3.5865   -0.5084    0.5701 C   0  0  0  0  0  0
    4.8260   -1.0335    1.1729 C   0  0  0  0  0  0
    3.5051    0.7715    0.1806 C   0  0  0  0  0  0
    4.3113    1.4893    0.2795 H   0  0  0  0  0  0
    2.4201    1.3938   -0.3888 O   0  0  0  0  0  0
    4.7877   -1.7130    2.3981 C   0  0  0  0  0  0
    3.8361   -1.8567    2.9043 H   0  0  0  0  0  0
    5.9658   -2.2046    2.9683 C   0  0  0  0  0  0
    5.9162   -2.8667    4.1681 O   0  0  0  0  0  0
    4.9892   -2.9930    4.4261 H   0  0  0  0  0  0
    7.2048   -2.0208    2.3421 C   0  0  0  0  0  0
    8.2972   -2.5615    2.9712 O   0  0  0  0  0  0
    9.4535   -1.7311    2.9836 C   0  0  0  0  0  0
   10.0295   -1.9799    3.8805 H   0  0  0  0  0  0
    9.2080   -0.6642    3.0353 H   0  0  0  0  0  0
   10.0869   -1.9477    2.1185 H   0  0  0  0  0  0
    7.2378   -1.3731    1.1022 C   0  0  0  0  0  0
    8.4187   -1.2408    0.4229 O   0  0  0  0  0  0
    8.2504   -0.8572   -0.4531 H   0  0  0  0  0  0
    6.0621   -0.8772    0.5249 C   0  0  0  0  0  0
    6.1016   -0.3801   -0.4414 H   0  0  0  0  0  0
  1  2  2  0  0  0
  1 11  1  0  0  0
  1 18  1  0  0  0
  2  3  1  0  0  0
  2  4  1  0  0  0
  4  5  1  0  0  0
  4  7  2  0  0  0
  5  6  1  0  0  0
  7  8  1  0  0  0
  7  9  1  0  0  0
  9 10  1  0  0  0
  9 11  2  0  0  0
 11 12  1  0  0  0
 12 13  2  0  0  0
 12 14  1  0  0  0
 14 15  1  0  0  0
 14 16  2  0  0  0
 15 19  2  0  0  0
 15 33  1  0  0  0
 16 17  1  0  0  0
 16 18  1  0  0  0
 19 20  1  0  0  0
 19 21  1  0  0  0
 21 22  1  0  0  0
 21 24  2  0  0  0
 22 23  1  0  0  0
 24 25  1  0  0  0
 24 30  1  0  0  0
 25 26  1  0  0  0
 26 27  1  0  0  0
 26 28  1  0  0  0
 26 29  1  0  0  0
 30 31  1  0  0  0
 30 33  2  0  0  0
 31 32  1  0  0  0
 33 34  1  0  0  0
M  END
> <s_m_entry_id>
7

> <s_m_entry_name>
AN_UY_094.1

> <i_qp_#stars>
0

> <i_qp_#amine>
0

> <i_qp_#amidine>
0

> <i_qp_#acid>
0

> <i_qp_#amide>
0

> <i_qp_#rotor>
5

> <i_qp_#rtvFG>
0

> <i_qp_CNS>
-2

> <r_qp_mol_MW>
   300.267

> <r_qp_dipole>
     7.396

> <r_qp_SASA>
   510.299

> <r_qp_FOSA>
    86.692

> <r_qp_FISA>
   180.823

> <r_qp_PISA>
   242.784

> <r_qp_WPSA>
     0.000

> <r_qp_volume>
   875.445

> <r_qp_donorHB>
     3.000

> <r_qp_accptHB>
     5.500

> <r_qp_dip^2/V>
   0.0624910

> <r_qp_ACxDN^.5/SA>
   0.0186680

> <r_qp_glob>
   0.8672800

> <r_qp_QPpolrz>
    27.989

> <r_qp_QPlogPC16>
    10.029

> <r_qp_QPlogPoct>
    17.455

> <r_qp_QPlogPw>
    12.537

> <r_qp_QPlogPo/w>
     1.289

> <r_qp_QPlogS>
    -2.855

> <r_qp_CIQPlogS>
    -4.018

> <r_qp_QPlogHERG>
    -4.837

> <r_qp_QPPCaco>
   191.054

> <r_qp_QPlogBB>
    -1.341

> <r_qp_QPPMDCK>
    82.673

> <r_qp_QPlogKp>
    -3.517

> <r_qp_IP(eV)>
     8.822

> <r_qp_EA(eV)>
     0.710

> <i_qp_#metab>
4

> <r_qp_QPlogKhsa>
    -0.269

> <i_qp_HumanOralAbsorption>
3

> <r_qp_PercentHumanOralAbsorption>
    75.323

> <r_qp_SAfluorine>
     0.000

> <r_qp_SAamideO>
     0.000

> <r_qp_PSA>
   105.389

> <i_qp_#NandO>
6

> <i_qp_RuleOfFive>
0

> <i_qp_RuleOfThree>
0

> <i_qp_#ringatoms>
16

> <i_qp_#in34>
0

> <i_qp_#in56>
16

> <i_qp_#noncon>
0

> <i_qp_#nonHatm>
22

> <r_qp_Jm>
0.127622

$$$$
AN_UY_095_1
                    3D
 Structure written by MMmdl.
 45 48  0  0  1  0            999 V2000
    1.0472    0.6682   -0.1975 C   0  0  0  0  0  0
   -0.0819    1.2736   -0.7463 C   0  0  0  0  0  0
   -0.1472    2.3562   -0.8119 H   0  0  0  0  0  0
   -1.1217    0.4804   -1.2259 C   0  0  0  0  0  0
   -2.1703    1.1570   -1.7827 O   0  0  0  0  0  0
   -1.0433   -0.9128   -1.1398 C   0  0  0  0  0  0
    0.0885   -1.4956   -0.5296 C   0  0  0  0  0  0
    0.1704   -2.8685   -0.3934 O   0  0  0  0  0  0
   -0.5301   -3.2852    0.7898 C   0  0  0  0  0  0
   -0.3835   -4.3641    0.8967 H   0  0  0  0  0  0
   -1.6050   -3.0955    0.7120 H   0  0  0  0  0  0
   -0.1227   -2.7973    1.6822 H   0  0  0  0  0  0
    1.1779   -0.7129   -0.0977 C   0  0  0  0  0  0
    2.4440   -1.2412    0.4342 C   0  0  0  0  0  0
    2.6314   -2.6136    0.3920 O   0  0  0  0  0  0
    1.8806   -3.0111   -0.0933 H   0  0  0  0  0  0
    3.4033   -0.4257    0.8995 C   0  0  0  0  0  0
    4.6714   -0.9799    1.4226 C   0  0  0  0  0  0
    3.2189    1.0484    0.8641 C   0  0  0  0  0  0
    4.0506    1.8258    1.3215 O   0  0  0  0  0  0
    2.0548    1.5299    0.2668 O   0  0  0  0  0  0
    4.6842   -1.7768    2.5786 C   0  0  0  0  0  0
    3.7557   -2.0057    3.0971 H   0  0  0  0  0  0
    5.8848   -2.2919    3.0750 C   0  0  0  0  0  0
    5.8680   -2.9078    3.9686 H   0  0  0  0  0  0
    7.0759   -2.0059    2.4146 C   0  0  0  0  0  0
    8.2713   -2.4870    2.8634 O   0  0  0  0  0  0
    8.1137   -3.0184    3.6610 H   0  0  0  0  0  0
    7.0845   -1.2157    1.2705 C   0  0  0  0  0  0
    8.0222   -0.9979    0.7672 H   0  0  0  0  0  0
    5.8843   -0.7023    0.7742 C   0  0  0  0  0  0
    5.9051   -0.0825   -0.1193 H   0  0  0  0  0  0
   -3.3522    0.4223   -2.1624 C   0  0  0  0  0  0
   -3.7201    0.9172   -3.5667 C   0  0  0  0  0  0
   -2.9222    0.6874   -4.2833 H   0  0  0  0  0  0
   -3.8389    2.0072   -3.5781 H   0  0  0  0  0  0
   -4.6500    0.4669   -3.9314 H   0  0  0  0  0  0
   -4.4582    0.8077   -1.1730 C   0  0  0  0  0  0
   -4.5937    1.8953   -1.1434 H   0  0  0  0  0  0
   -4.1949    0.5031   -0.1529 H   0  0  0  0  0  0
   -5.4184    0.3476   -1.4313 H   0  0  0  0  0  0
   -3.1982   -1.0798   -2.1904 C   0  0  0  0  0  0
   -4.0128   -1.6658   -2.6094 H   0  0  0  0  0  0
   -2.1190   -1.7099   -1.7195 C   0  0  0  0  0  0
   -2.0302   -2.7897   -1.7616 H   0  0  0  0  0  0
  1  2  2  0  0  0
  1 13  1  0  0  0
  1 21  1  0  0  0
  2  3  1  0  0  0
  2  4  1  0  0  0
  4  5  1  0  0  0
  4  6  2  0  0  0
  5 33  1  0  0  0
  6  7  1  0  0  0
  6 44  1  0  0  0
  7  8  1  0  0  0
  7 13  2  0  0  0
  8  9  1  0  0  0
  9 10  1  0  0  0
  9 11  1  0  0  0
  9 12  1  0  0  0
 13 14  1  0  0  0
 14 15  1  0  0  0
 14 17  2  0  0  0
 15 16  1  0  0  0
 17 18  1  0  0  0
 17 19  1  0  0  0
 18 22  2  0  0  0
 18 31  1  0  0  0
 19 20  2  0  0  0
 19 21  1  0  0  0
 22 23  1  0  0  0
 22 24  1  0  0  0
 24 25  1  0  0  0
 24 26  2  0  0  0
 26 27  1  0  0  0
 26 29  1  0  0  0
 27 28  1  0  0  0
 29 30  1  0  0  0
 29 31  2  0  0  0
 31 32  1  0  0  0
 33 34  1  0  0  0
 33 38  1  0  0  0
 33 42  1  0  0  0
 34 35  1  0  0  0
 34 36  1  0  0  0
 34 37  1  0  0  0
 38 39  1  0  0  0
 38 40  1  0  0  0
 38 41  1  0  0  0
 42 43  1  0  0  0
 42 44  2  0  0  0
 44 45  1  0  0  0
M  END
> <s_m_entry_id>
8

> <s_m_entry_name>
AN_UY_095_1.1

> <i_qp_#stars>
0

> <i_qp_#amine>
0

> <i_qp_#amidine>
0

> <i_qp_#acid>
0

> <i_qp_#amide>
0

> <i_qp_#rotor>
4

> <i_qp_#rtvFG>
0

> <i_qp_CNS>
-1

> <r_qp_mol_MW>
   366.370

> <r_qp_dipole>
    10.954

> <r_qp_SASA>
   611.568

> <r_qp_FOSA>
   224.094

> <r_qp_FISA>
   133.632

> <r_qp_PISA>
   253.843

> <r_qp_WPSA>
     0.000

> <r_qp_volume>
  1092.264

> <r_qp_donorHB>
     2.000

> <r_qp_accptHB>
     5.500

> <r_qp_dip^2/V>
   0.1098610

> <r_qp_ACxDN^.5/SA>
   0.0127180

> <r_qp_glob>
   0.8386970

> <r_qp_QPpolrz>
    37.414

> <r_qp_QPlogPC16>
    11.546

> <r_qp_QPlogPoct>
    19.732

> <r_qp_QPlogPw>
    11.291

> <r_qp_QPlogPo/w>
     3.079

> <r_qp_QPlogS>
    -4.744

> <r_qp_CIQPlogS>
    -5.545

> <r_qp_QPlogHERG>
    -5.353

> <r_qp_QPPCaco>
   535.390

> <r_qp_QPlogBB>
    -0.944

> <r_qp_QPPMDCK>
   251.811

> <r_qp_QPlogKp>
    -2.704

> <r_qp_IP(eV)>
     8.690

> <r_qp_EA(eV)>
     1.067

> <i_qp_#metab>
3

> <r_qp_QPlogKhsa>
     0.330

> <i_qp_HumanOralAbsorption>
3

> <r_qp_PercentHumanOralAbsorption>
    93.814

> <r_qp_SAfluorine>
     0.000

> <r_qp_SAamideO>
     0.000

> <r_qp_PSA>
    91.324

> <i_qp_#NandO>
6

> <i_qp_RuleOfFive>
0

> <i_qp_RuleOfThree>
0

> <i_qp_#ringatoms>
20

> <i_qp_#in34>
0

> <i_qp_#in56>
20

> <i_qp_#noncon>
1

> <i_qp_#nonHatm>
27

> <r_qp_Jm>
0.01307

$$$$
AYI_GOD_UB_001
                    3D
 Structure written by MMmdl.
 53 56  0  0  1  0            999 V2000
    1.1798    0.2161    0.5488 C   0  0  2  0  0  0
    1.8268   -0.1263    1.9241 C   0  0  0  0  0  0
    2.6284   -0.8614    1.8563 H   0  0  0  0  0  0
    1.0829   -0.5481    2.6119 H   0  0  0  0  0  0
    2.2236    0.7665    2.4188 H   0  0  0  0  0  0
    0.1180    1.3086    0.8890 C   0  0  0  0  0  0
    0.6015    2.2660    1.1121 H   0  0  0  0  0  0
   -0.4081    1.0271    1.8124 H   0  0  0  0  0  0
   -0.9405    1.5329   -0.1776 C   0  0  0  0  0  0
   -0.5021    1.9538   -1.0871 H   0  0  0  0  0  0
   -1.6595    2.2772    0.1857 H   0  0  0  0  0  0
   -1.6777    0.2365   -0.4679 C   0  0  0  0  0  0
   -2.4753    0.4341   -1.1957 H   0  0  0  0  0  0
   -2.1821   -0.0922    0.4511 H   0  0  0  0  0  0
   -0.7469   -0.8872   -0.9798 C   0  0  0  0  0  0
   -0.3476   -0.5728   -2.4345 C   0  0  0  0  0  0
    0.1998    0.3656   -2.5267 H   0  0  0  0  0  0
   -1.2387   -0.4727   -3.0669 H   0  0  0  0  0  0
    0.2569   -1.3683   -2.8789 H   0  0  0  0  0  0
   -1.5976   -2.1855   -1.0214 C   0  0  0  0  0  0
   -1.9221   -2.4808   -0.0172 H   0  0  0  0  0  0
   -1.0474   -3.0266   -1.4540 H   0  0  0  0  0  0
   -2.5006   -2.0450   -1.6276 H   0  0  0  0  0  0
    0.4700   -1.0875    0.0124 C   0  0  1  0  0  0
   -0.0114   -1.5264    0.9019 H   0  0  0  0  0  0
    1.4784   -2.1733   -0.4569 C   0  0  0  0  0  0
    1.1199   -2.6779   -1.3590 H   0  0  0  0  0  0
    1.5215   -2.9662    0.3020 H   0  0  0  0  0  0
    2.9068   -1.7032   -0.7184 C   0  0  0  0  0  0
    3.3879   -2.4166   -1.4005 H   0  0  0  0  0  0
    3.5052   -1.7466    0.1965 H   0  0  0  0  0  0
    2.9488   -0.3179   -1.2759 C   0  0  2  0  0  0
    2.2393    0.7804   -0.4877 C   0  0  2  0  0  0
    1.6570    1.3482   -1.2241 H   0  0  0  0  0  0
    3.2426    1.8320    0.0823 C   0  0  0  0  0  0
    2.7441    2.4694    0.8198 H   0  0  0  0  0  0
    3.5043    2.5065   -0.7432 H   0  0  0  0  0  0
    4.5111    1.3024    0.7044 C   0  0  0  0  0  0
    5.7497    1.7266    0.4255 C   0  0  0  0  0  0
    6.9367    1.1534    1.0849 C   0  0  0  0  0  0
    8.0051    1.9389    0.7671 O   0  0  0  0  0  0
    7.5481    3.1337    0.1262 C   0  0  0  0  0  0
    8.2758    3.4422   -0.6307 H   0  0  0  0  0  0
    7.4736    3.9261    0.8800 H   0  0  0  0  0  0
    6.2112    2.7992   -0.4894 C   0  0  0  0  0  0
    6.3438    2.3939   -1.4983 H   0  0  0  0  0  0
    5.5583    3.6742   -0.5351 H   0  0  0  0  0  0
    6.9723    0.1456    1.7714 O   0  0  0  0  0  0
    4.4035    0.5138    1.4452 H   0  0  0  0  0  0
    2.6881   -0.2788   -2.6931 O   0  0  0  0  0  0
    4.0222    0.0282   -2.3030 C   0  0  0  0  0  0
    4.3424    1.0521   -2.4371 H   0  0  0  0  0  0
    4.7923   -0.7034   -2.5155 H   0  0  0  0  0  0
  1  2  1  0  0  0
  1  6  1  0  0  0
  1 24  1  0  0  0
  1 33  1  0  0  0
  2  3  1  0  0  0
  2  4  1  0  0  0
  2  5  1  0  0  0
  6  7  1  0  0  0
  6  8  1  0  0  0
  6  9  1  0  0  0
  9 10  1  0  0  0
  9 11  1  0  0  0
  9 12  1  0  0  0
 12 13  1  0  0  0
 12 14  1  0  0  0
 12 15  1  0  0  0
 15 16  1  0  0  0
 15 20  1  0  0  0
 15 24  1  0  0  0
 16 17  1  0  0  0
 16 18  1  0  0  0
 16 19  1  0  0  0
 20 21  1  0  0  0
 20 22  1  0  0  0
 20 23  1  0  0  0
 24 25  1  0  0  0
 24 26  1  0  0  0
 26 27  1  0  0  0
 26 28  1  0  0  0
 26 29  1  0  0  0
 29 30  1  0  0  0
 29 31  1  0  0  0
 29 32  1  0  0  0
 32 33  1  0  0  0
 32 50  1  0  0  0
 32 51  1  0  0  0
 33 34  1  0  0  0
 33 35  1  0  0  0
 35 36  1  0  0  0
 35 37  1  0  0  0
 35 38  1  0  0  0
 38 39  2  0  0  0
 38 49  1  0  0  0
 39 40  1  0  0  0
 39 45  1  0  0  0
 40 41  1  0  0  0
 40 48  2  0  0  0
 41 42  1  0  0  0
 42 43  1  0  0  0
 42 44  1  0  0  0
 42 45  1  0  0  0
 45 46  1  0  0  0
 45 47  1  0  0  0
 50 51  1  0  0  0
 51 52  1  0  0  0
 51 53  1  0  0  0
M  END
> <s_m_entry_id>
9

> <s_m_entry_name>
AYI_GOD_UB_001.1

> <i_qp_#stars>
0

> <i_qp_#amine>
0

> <i_qp_#amidine>
0

> <i_qp_#acid>
0

> <i_qp_#amide>
0

> <i_qp_#rotor>
3

> <i_qp_#rtvFG>
1

> <i_qp_CNS>
0

> <r_qp_mol_MW>
   318.455

> <r_qp_dipole>
     4.447

> <r_qp_SASA>
   525.518

> <r_qp_FOSA>
   461.476

> <r_qp_FISA>
    59.570

> <r_qp_PISA>
     4.472

> <r_qp_WPSA>
     0.000

> <r_qp_volume>
  1024.187

> <r_qp_donorHB>
     0.000

> <r_qp_accptHB>
     5.000

> <r_qp_dip^2/V>
   0.0193090

> <r_qp_ACxDN^.5/SA>
   0.0000000

> <r_qp_glob>
   0.9350400

> <r_qp_QPpolrz>
    32.950

> <r_qp_QPlogPC16>
     8.559

> <r_qp_QPlogPoct>
    13.292

> <r_qp_QPlogPw>
     5.683

> <r_qp_QPlogPo/w>
     3.135

> <r_qp_QPlogS>
    -3.069

> <r_qp_CIQPlogS>
    -3.514

> <r_qp_QPlogHERG>
    -2.604

> <r_qp_QPPCaco>
  2697.715

> <r_qp_QPlogBB>
    -0.072

> <r_qp_QPPMDCK>
  1446.125

> <r_qp_QPlogKp>
    -2.314

> <r_qp_IP(eV)>
    10.394

> <r_qp_EA(eV)>
     0.229

> <i_qp_#metab>
2

> <r_qp_QPlogKhsa>
     0.126

> <i_qp_HumanOralAbsorption>
3

> <r_qp_PercentHumanOralAbsorption>
   100.000

> <r_qp_SAfluorine>
     0.000

> <r_qp_SAamideO>
     0.000

> <r_qp_PSA>
    50.906

> <i_qp_#NandO>
3

> <i_qp_RuleOfFive>
0

> <i_qp_RuleOfThree>
0

> <i_qp_#ringatoms>
17

> <i_qp_#in34>
3

> <i_qp_#in56>
14

> <i_qp_#noncon>
13

> <i_qp_#nonHatm>
23

> <r_qp_Jm>
1.318528

$$$$
AYI_GOD_UB_002
                    3D
 Structure written by MMmdl.
 99105  0  0  1  0            999 V2000
    3.9184    0.6171   -0.4006 C   0  0  2  0  0  0
    4.6916    1.8217    0.2157 C   0  0  0  0  0  0
    3.8224    2.8452    0.9267 C   0  0  0  0  0  0
    3.0421    2.1855    2.0507 C   0  0  0  0  0  0
    2.1269    1.0368    1.5649 C   0  0  0  0  0  0
    2.9536    0.0090    0.6877 C   0  0  1  0  0  0
    5.0284   -0.4284   -0.7392 C   0  0  0  0  0  0
    5.2892    2.3317   -0.5452 H   0  0  0  0  0  0
    5.4196    1.4422    0.9474 H   0  0  0  0  0  0
    3.1506    3.3490    0.2272 H   0  0  0  0  0  0
    4.4647    3.6271    1.3495 H   0  0  0  0  0  0
    2.4526    2.9493    2.5739 H   0  0  0  0  0  0
    3.7580    1.7983    2.7888 H   0  0  0  0  0  0
    0.8952    1.6420    0.8593 C   0  0  0  0  0  0
    1.6019    0.3210    2.8396 C   0  0  0  0  0  0
    4.6905   -1.2300   -1.3947 H   0  0  0  0  0  0
    5.4214   -0.8948    0.1720 H   0  0  0  0  0  0
    5.8872    0.0371   -1.2355 H   0  0  0  0  0  0
    1.1561    2.2621    0.0021 H   0  0  0  0  0  0
    0.3390    2.2916    1.5469 H   0  0  0  0  0  0
    0.1918    0.8766    0.5203 H   0  0  0  0  0  0
    2.4196   -0.1523    3.3950 H   0  0  0  0  0  0
    0.8659   -0.4543    2.6061 H   0  0  0  0  0  0
    1.1156    1.0322    3.5180 H   0  0  0  0  0  0
    2.0896   -1.1548    0.1454 C   0  0  0  0  0  0
    2.0172   -1.2910   -1.3673 C   0  0  0  0  0  0
    2.0465    0.0238   -2.0860 C   0  0  2  0  0  0
    3.1285    1.0487   -1.7027 C   0  0  2  0  0  0
    3.6258   -0.4614    1.4240 H   0  0  0  0  0  0
    1.0658   -1.1004    0.5266 H   0  0  0  0  0  0
    2.4788   -2.0999    0.5482 H   0  0  0  0  0  0
    1.1015   -1.8463   -1.6128 H   0  0  0  0  0  0
    2.8242   -1.9289   -1.7389 H   0  0  0  0  0  0
    2.5991    1.9704   -1.4534 H   0  0  0  0  0  0
    4.0539    1.3787   -2.9089 C   0  0  0  0  0  0
    3.6479    2.6457   -3.6929 C   0  0  1  0  0  0
    3.8713    3.9430   -2.9418 C   0  0  0  0  0  0
    2.6003    2.5881   -3.9983 H   0  0  0  0  0  0
    4.4094    2.6728   -4.9036 O   0  0  0  0  0  0
    4.3793    3.5818   -5.2487 H   0  0  0  0  0  0
    4.0862    0.5243   -3.5983 H   0  0  0  0  0  0
    5.0932    1.5119   -2.5938 H   0  0  0  0  0  0
    0.7431    0.6262   -2.2262 O   0  0  0  0  0  0
    1.3023    0.0767   -3.4162 C   0  0  0  0  0  0
    1.6005    0.7562   -4.1987 H   0  0  0  0  0  0
    0.8591   -0.8349   -3.8025 H   0  0  0  0  0  0
    5.1655    4.3651   -2.5967 C   0  0  0  0  0  0
    6.0196    3.7503   -2.8821 H   0  0  0  0  0  0
    5.3794    5.5499   -1.8730 C   0  0  0  0  0  0
    6.7621    5.8740   -1.5095 C   0  0  0  0  0  0
    7.3305    6.4011   -2.2645 H   0  0  0  0  0  0
    7.2628    5.4946   -0.3253 C   0  0  0  0  0  0
    8.6530    5.6873    0.2719 C   0  0  1  0  0  0
    8.4058    6.0215    1.2933 H   0  0  0  0  0  0
    6.5908    4.9610    0.3508 H   0  0  0  0  0  0
    4.2764    6.3331   -1.5104 C   0  0  0  0  0  0
    4.4403    7.5890   -0.7591 C   0  0  0  0  0  0
    5.4635    7.9102   -0.5098 H   0  0  0  0  0  0
    2.9830    5.9304   -1.8638 C   0  0  0  0  0  0
    2.1211    6.5339   -1.5846 H   0  0  0  0  0  0
    2.7829    4.7434   -2.5720 C   0  0  0  0  0  0
    1.7664    4.4454   -2.8226 H   0  0  0  0  0  0
    3.4782    8.2700   -0.4170 O   0  0  0  0  0  0
    9.4408    4.3877    0.4848 C   0  0  1  0  0  0
   10.6327    4.4972    1.3901 C   0  0  0  0  0  0
   11.1946    3.5557    1.4224 H   0  0  0  0  0  0
   10.2805    4.6842    2.4121 H   0  0  0  0  0  0
   11.5725    5.6216    0.9620 C   0  0  0  0  0  0
   12.1027    5.3262    0.0518 H   0  0  0  0  0  0
   12.3358    5.7200    1.7401 H   0  0  0  0  0  0
   10.8190    6.9580    0.7598 C   0  0  2  0  0  0
   10.3191    7.1467    1.7250 H   0  0  0  0  0  0
    9.6315    6.8160   -0.2898 C   0  0  1  0  0  0
   10.1338    6.4351   -1.7066 C   0  0  0  0  0  0
    9.3849    5.8887   -2.2830 H   0  0  0  0  0  0
   11.0159    5.7919   -1.6858 H   0  0  0  0  0  0
   10.3869    7.3075   -2.3124 H   0  0  0  0  0  0
    8.8850    8.1795   -0.3462 C   0  0  0  0  0  0
    8.3481    8.3383    0.5987 H   0  0  0  0  0  0
    8.1261    8.1810   -1.1338 H   0  0  0  0  0  0
    9.7926    9.3843   -0.5862 C   0  0  0  0  0  0
    9.1858   10.2972   -0.5433 H   0  0  0  0  0  0
   10.2190    9.3573   -1.5937 H   0  0  0  0  0  0
   10.8990    9.4804    0.4529 C   0  0  0  0  0  0
   10.4332    9.6968    1.4244 H   0  0  0  0  0  0
   11.5320   10.3468    0.2217 H   0  0  0  0  0  0
   11.7624    8.2014    0.5732 C   0  0  0  0  0  0
   12.6535    8.3867    1.8301 C   0  0  0  0  0  0
   12.0549    8.3839    2.7479 H   0  0  0  0  0  0
   13.1917    9.3416    1.7930 H   0  0  0  0  0  0
   13.4101    7.6005    1.9168 H   0  0  0  0  0  0
   12.7219    8.0920   -0.6267 C   0  0  0  0  0  0
   12.2098    8.1012   -1.5882 H   0  0  0  0  0  0
   13.3309    7.1838   -0.5766 H   0  0  0  0  0  0
   13.4171    8.9405   -0.6438 H   0  0  0  0  0  0
    8.8260    3.0109    0.2824 C   0  0  0  0  0  0
    9.6730    3.6133   -0.7029 O   0  0  0  0  0  0
    9.2271    2.1724    0.8394 H   0  0  0  0  0  0
    7.7796    2.9005    0.0349 H   0  0  0  0  0  0
  1  2  1  0  0  0
  1  6  1  0  0  0
  1  7  1  0  0  0
  1 28  1  0  0  0
  2  3  1  0  0  0
  2  8  1  0  0  0
  2  9  1  0  0  0
  3  4  1  0  0  0
  3 10  1  0  0  0
  3 11  1  0  0  0
  4  5  1  0  0  0
  4 12  1  0  0  0
  4 13  1  0  0  0
  5  6  1  0  0  0
  5 14  1  0  0  0
  5 15  1  0  0  0
  6 25  1  0  0  0
  6 29  1  0  0  0
  7 16  1  0  0  0
  7 17  1  0  0  0
  7 18  1  0  0  0
 14 19  1  0  0  0
 14 20  1  0  0  0
 14 21  1  0  0  0
 15 22  1  0  0  0
 15 23  1  0  0  0
 15 24  1  0  0  0
 25 26  1  0  0  0
 25 30  1  0  0  0
 25 31  1  0  0  0
 26 27  1  0  0  0
 26 32  1  0  0  0
 26 33  1  0  0  0
 27 28  1  0  0  0
 27 43  1  0  0  0
 27 44  1  0  0  0
 28 34  1  0  0  0
 28 35  1  0  0  0
 35 36  1  0  0  0
 35 41  1  0  0  0
 35 42  1  0  0  0
 36 37  1  0  0  0
 36 38  1  0  0  0
 36 39  1  0  0  0
 37 47  2  0  0  0
 37 61  1  0  0  0
 39 40  1  0  0  0
 43 44  1  0  0  0
 44 45  1  0  0  0
 44 46  1  0  0  0
 47 48  1  0  0  0
 47 49  1  0  0  0
 49 50  1  0  0  0
 49 56  2  0  0  0
 50 51  1  0  0  0
 50 52  2  0  0  0
 52 53  1  0  0  0
 52 55  1  0  0  0
 53 54  1  0  0  0
 53 64  1  0  0  0
 53 73  1  0  0  0
 56 57  1  0  0  0
 56 59  1  0  0  0
 57 58  1  0  0  0
 57 63  2  0  0  0
 59 60  1  0  0  0
 59 61  2  0  0  0
 61 62  1  0  0  0
 64 65  1  0  0  0
 64 96  1  0  0  0
 64 97  1  0  0  0
 65 66  1  0  0  0
 65 67  1  0  0  0
 65 68  1  0  0  0
 68 69  1  0  0  0
 68 70  1  0  0  0
 68 71  1  0  0  0
 71 72  1  0  0  0
 71 73  1  0  0  0
 71 87  1  0  0  0
 73 74  1  0  0  0
 73 78  1  0  0  0
 74 75  1  0  0  0
 74 76  1  0  0  0
 74 77  1  0  0  0
 78 79  1  0  0  0
 78 80  1  0  0  0
 78 81  1  0  0  0
 81 82  1  0  0  0
 81 83  1  0  0  0
 81 84  1  0  0  0
 84 85  1  0  0  0
 84 86  1  0  0  0
 84 87  1  0  0  0
 87 88  1  0  0  0
 87 92  1  0  0  0
 88 89  1  0  0  0
 88 90  1  0  0  0
 88 91  1  0  0  0
 92 93  1  0  0  0
 92 94  1  0  0  0
 92 95  1  0  0  0
 96 97  1  0  0  0
 96 98  1  0  0  0
 96 99  1  0  0  0
M  END
> <s_m_entry_id>
10

> <s_m_entry_name>
AYI_GOD_UB_002.1

> <i_qp_#stars>
3

> <i_qp_#amine>
0

> <i_qp_#amidine>
0

> <i_qp_#acid>
0

> <i_qp_#amide>
0

> <i_qp_#rotor>
7

> <i_qp_#rtvFG>
2

> <i_qp_CNS>
-1

> <r_qp_mol_MW>
   588.869

> <r_qp_dipole>
     4.036

> <r_qp_SASA>
   833.448

> <r_qp_FOSA>
   662.147

> <r_qp_FISA>
   109.512

> <r_qp_PISA>
    61.789

> <r_qp_WPSA>
     0.000

> <r_qp_volume>
  1789.407

> <r_qp_donorHB>
     1.000

> <r_qp_accptHB>
     7.700

> <r_qp_dip^2/V>
   0.0091050

> <r_qp_ACxDN^.5/SA>
   0.0092390

> <r_qp_glob>
   0.8552490

> <r_qp_QPpolrz>
    61.553

> <r_qp_QPlogPC16>
    15.763

> <r_qp_QPlogPoct>
    26.407

> <r_qp_QPlogPw>
    10.395

> <r_qp_QPlogPo/w>
     6.644

> <r_qp_QPlogS>
    -7.362

> <r_qp_CIQPlogS>
    -8.135

> <r_qp_QPlogHERG>
    -4.169

> <r_qp_QPPCaco>
   906.568

> <r_qp_QPlogBB>
    -0.857

> <r_qp_QPPMDCK>
   444.944

> <r_qp_QPlogKp>
    -2.648

> <r_qp_IP(eV)>
     9.930

> <r_qp_EA(eV)>
     0.728

> <i_qp_#metab>
2

> <r_qp_QPlogKhsa>
     1.672

> <i_qp_HumanOralAbsorption>
1

> <r_qp_PercentHumanOralAbsorption>
    92.861

> <r_qp_SAfluorine>
     0.000

> <r_qp_SAamideO>
     0.000

> <r_qp_PSA>
    79.016

> <i_qp_#NandO>
4

> <i_qp_RuleOfFive>
2

> <i_qp_RuleOfThree>
1

> <i_qp_#ringatoms>
30

> <i_qp_#in34>
6

> <i_qp_#in56>
24

> <i_qp_#noncon>
22

> <i_qp_#nonHatm>
43

> <r_qp_Jm>
5.8e-05

$$$$
AYI_GOD_UB_003
                    3D
 Structure written by MMmdl.
 53 55  0  0  1  0            999 V2000
    1.3791    0.9236    0.0961 C   0  0  2  0  0  0
    2.0416    1.5446    1.3614 C   0  0  0  0  0  0
    2.9677    1.0464    1.6483 H   0  0  0  0  0  0
    1.3802    1.4584    2.2327 H   0  0  0  0  0  0
    2.2531    2.6105    1.2315 H   0  0  0  0  0  0
   -0.0191    1.6171    0.0060 C   0  0  0  0  0  0
    0.0591    2.6734   -0.2613 H   0  0  0  0  0  0
   -0.4832    1.6199    1.0031 H   0  0  0  0  0  0
   -0.9962    0.9460   -0.9419 C   0  0  0  0  0  0
   -0.6254    0.9533   -1.9711 H   0  0  0  0  0  0
   -1.9359    1.5113   -0.9463 H   0  0  0  0  0  0
   -1.2734   -0.4654   -0.4592 C   0  0  0  0  0  0
   -2.0466   -0.9171   -1.0941 H   0  0  0  0  0  0
   -1.7087   -0.4128    0.5483 H   0  0  0  0  0  0
   -0.0044   -1.3484   -0.4323 C   0  0  0  0  0  0
    0.3239   -1.7722   -1.8767 C   0  0  0  0  0  0
    0.7115   -0.9537   -2.4836 H   0  0  0  0  0  0
   -0.5727   -2.1448   -2.3878 H   0  0  0  0  0  0
    1.0415   -2.5978   -1.9013 H   0  0  0  0  0  0
   -0.3951   -2.6507    0.3200 C   0  0  0  0  0  0
   -0.6478   -2.4465    1.3666 H   0  0  0  0  0  0
    0.4111   -3.3905    0.3093 H   0  0  0  0  0  0
   -1.2707   -3.1234   -0.1411 H   0  0  0  0  0  0
    1.1693   -0.6200    0.3523 C   0  0  1  0  0  0
    0.8435   -0.6838    1.4036 H   0  0  0  0  0  0
    2.5163   -1.3645    0.3191 C   0  0  0  0  0  0
    2.3672   -2.4415    0.4481 H   0  0  0  0  0  0
    3.1130   -1.0667    1.1898 H   0  0  0  0  0  0
    3.3536   -1.1351   -0.9305 C   0  0  0  0  0  0
    2.9095   -1.6719   -1.7716 H   0  0  0  0  0  0
    4.3171   -1.6373   -0.7645 H   0  0  0  0  0  0
    3.5800    0.3426   -1.3362 C   0  0  2  0  0  0
    4.7421    0.8500   -0.4747 C   0  0  0  0  0  0
    4.5089    1.5078    0.3714 H   0  0  0  0  0  0
    2.2617    1.1997   -1.1988 C   0  0  2  0  0  0
    1.6270    0.8765   -2.0320 H   0  0  0  0  0  0
    4.1178    0.3381   -2.8226 C   0  0  2  0  0  0
    3.3320   -0.0654   -3.4747 H   0  0  0  0  0  0
    5.2207   -0.5791   -2.9494 O   0  0  0  0  0  0
    5.8643   -0.3410   -2.2425 H   0  0  0  0  0  0
    4.5935    1.6800   -3.4089 C   0  0  0  0  0  0
    5.1980    1.4629   -4.3000 H   0  0  0  0  0  0
    5.2952    2.1820   -2.7317 H   0  0  0  0  0  0
    3.4876    2.6201   -3.7699 C   0  0  0  0  0  0
    3.3908    3.0695   -5.1827 C   0  0  0  0  0  0
    4.1744    2.6826   -5.8548 H   0  0  0  0  0  0
    2.5783    3.0769   -2.8991 C   0  0  0  0  0  0
    1.8014    3.7624   -3.2381 H   0  0  0  0  0  0
    2.5359    2.7141   -1.4447 C   0  0  0  0  0  0
    1.7611    3.3443   -1.0036 H   0  0  0  0  0  0
    3.4594    3.0489   -0.9601 H   0  0  0  0  0  0
    5.9122    0.5261   -0.6885 O   0  0  0  0  0  0
    2.5149    3.8161   -5.6063 O   0  0  0  0  0  0
  1  2  1  0  0  0
  1  6  1  0  0  0
  1 24  1  0  0  0
  1 35  1  0  0  0
  2  3  1  0  0  0
  2  4  1  0  0  0
  2  5  1  0  0  0
  6  7  1  0  0  0
  6  8  1  0  0  0
  6  9  1  0  0  0
  9 10  1  0  0  0
  9 11  1  0  0  0
  9 12  1  0  0  0
 12 13  1  0  0  0
 12 14  1  0  0  0
 12 15  1  0  0  0
 15 16  1  0  0  0
 15 20  1  0  0  0
 15 24  1  0  0  0
 16 17  1  0  0  0
 16 18  1  0  0  0
 16 19  1  0  0  0
 20 21  1  0  0  0
 20 22  1  0  0  0
 20 23  1  0  0  0
 24 25  1  0  0  0
 24 26  1  0  0  0
 26 27  1  0  0  0
 26 28  1  0  0  0
 26 29  1  0  0  0
 29 30  1  0  0  0
 29 31  1  0  0  0
 29 32  1  0  0  0
 32 33  1  0  0  0
 32 35  1  0  0  0
 32 37  1  0  0  0
 33 34  1  0  0  0
 33 52  2  0  0  0
 35 36  1  0  0  0
 35 49  1  0  0  0
 37 38  1  0  0  0
 37 39  1  0  0  0
 37 41  1  0  0  0
 39 40  1  0  0  0
 41 42  1  0  0  0
 41 43  1  0  0  0
 41 44  1  0  0  0
 44 45  1  0  0  0
 44 47  2  0  0  0
 45 46  1  0  0  0
 45 53  2  0  0  0
 47 48  1  0  0  0
 47 49  1  0  0  0
 49 50  1  0  0  0
 49 51  1  0  0  0
M  END
> <s_m_entry_id>
11

> <s_m_entry_name>
AYI_GOD_UB_003.1

> <i_qp_#stars>
0

> <i_qp_#amine>
0

> <i_qp_#amidine>
0

> <i_qp_#acid>
0

> <i_qp_#amide>
0

> <i_qp_#rotor>
3

> <i_qp_#rtvFG>
1

> <i_qp_CNS>
-1

> <r_qp_mol_MW>
   318.455

> <r_qp_dipole>
     4.874

> <r_qp_SASA>
   524.254

> <r_qp_FOSA>
   369.990

> <r_qp_FISA>
   145.343

> <r_qp_PISA>
     8.921

> <r_qp_WPSA>
     0.000

> <r_qp_volume>
  1011.815

> <r_qp_donorHB>
     0.000

> <r_qp_accptHB>
     4.700

> <r_qp_dip^2/V>
   0.0234770

> <r_qp_ACxDN^.5/SA>
   0.0000000

> <r_qp_glob>
   0.9297320

> <r_qp_QPpolrz>
    32.498

> <r_qp_QPlogPC16>
     9.057

> <r_qp_QPlogPoct>
    13.441

> <r_qp_QPlogPw>
     5.998

> <r_qp_QPlogPo/w>
     2.612

> <r_qp_QPlogS>
    -3.202

> <r_qp_CIQPlogS>
    -3.413

> <r_qp_QPlogHERG>
    -2.712

> <r_qp_QPPCaco>
   414.587

> <r_qp_QPlogBB>
    -0.738

> <r_qp_QPPMDCK>
   191.002

> <r_qp_QPlogKp>
    -3.879

> <r_qp_IP(eV)>
    10.242

> <r_qp_EA(eV)>
     0.275

> <i_qp_#metab>
3

> <r_qp_QPlogKhsa>
     0.171

> <i_qp_HumanOralAbsorption>
3

> <r_qp_PercentHumanOralAbsorption>
    89.089

> <r_qp_SAfluorine>
     0.000

> <r_qp_SAamideO>
     0.000

> <r_qp_PSA>
    79.375

> <i_qp_#NandO>
3

> <i_qp_RuleOfFive>
0

> <i_qp_RuleOfThree>
0

> <i_qp_#ringatoms>
15

> <i_qp_#in34>
0

> <i_qp_#in56>
10

> <i_qp_#noncon>
13

> <i_qp_#nonHatm>
23

> <r_qp_Jm>
0.026415

$$$$
AYI_GOD_UB_004
                    3D
 Structure written by MMmdl.
 53 55  0  0  1  0            999 V2000
    1.3825    0.7500    0.4025 C   0  0  2  0  0  0
    2.0685    0.6769    1.8074 C   0  0  0  0  0  0
    2.8918   -0.0349    1.8555 H   0  0  0  0  0  0
    1.3480    0.3850    2.5813 H   0  0  0  0  0  0
    2.4665    1.6490    2.1186 H   0  0  0  0  0  0
    0.4207    1.9738    0.5074 C   0  0  0  0  0  0
    0.9827    2.9143    0.4933 H   0  0  0  0  0  0
   -0.0866    1.9510    1.4826 H   0  0  0  0  0  0
   -0.6570    2.0375   -0.5613 C   0  0  0  0  0  0
   -0.2207    2.2028   -1.5508 H   0  0  0  0  0  0
   -1.3028    2.9019   -0.3649 H   0  0  0  0  0  0
   -1.5012    0.7747   -0.5335 C   0  0  0  0  0  0
   -2.3082    0.8674   -1.2717 H   0  0  0  0  0  0
   -1.9941    0.7046    0.4459 H   0  0  0  0  0  0
   -0.6770   -0.5077   -0.7933 C   0  0  0  0  0  0
   -0.3065   -0.5604   -2.2875 C   0  0  0  0  0  0
    0.3160    0.2805   -2.5947 H   0  0  0  0  0  0
   -1.2082   -0.5216   -2.9115 H   0  0  0  0  0  0
    0.2103   -1.4871   -2.5523 H   0  0  0  0  0  0
   -1.6234   -1.7085   -0.5244 C   0  0  0  0  0  0
   -1.9342   -1.7425    0.5260 H   0  0  0  0  0  0
   -1.1527   -2.6671   -0.7631 H   0  0  0  0  0  0
   -2.5335   -1.6360   -1.1317 H   0  0  0  0  0  0
    0.5556   -0.5760    0.1967 C   0  0  1  0  0  0
    0.0720   -0.7550    1.1711 H   0  0  0  0  0  0
    1.4590   -1.8199   -0.0191 C   0  0  0  0  0  0
    1.0412   -2.4795   -0.7856 H   0  0  0  0  0  0
    1.4548   -2.4246    0.8977 H   0  0  0  0  0  0
    2.9129   -1.5377   -0.3843 C   0  0  0  0  0  0
    3.3223   -2.4297   -0.8772 H   0  0  0  0  0  0
    3.5301   -1.4118    0.5092 H   0  0  0  0  0  0
    3.0455   -0.3339   -1.2630 C   0  0  2  0  0  0
    2.4515    0.9857   -0.7529 C   0  0  2  0  0  0
    1.9235    1.4472   -1.5959 H   0  0  0  0  0  0
    3.5714    1.9790   -0.3139 C   0  0  0  0  0  0
    4.2112    2.7485   -1.4418 C   0  0  0  0  0  0
    3.4978    3.2520   -2.0972 H   0  0  0  0  0  0
    5.5265    2.9051   -1.6781 C   0  0  0  0  0  0
    6.6580    2.3076   -0.8999 C   0  0  0  0  0  0
    6.3720    1.4287   -0.3166 H   0  0  0  0  0  0
    7.1960    3.3543    0.0401 C   0  0  0  0  0  0
    6.7210    3.3972    1.0355 H   0  0  0  0  0  0
    7.4640    1.9827   -1.5677 H   0  0  0  0  0  0
    5.9158    3.7434   -2.8494 C   0  0  0  0  0  0
    6.9986    3.9249   -2.9570 H   0  0  0  0  0  0
    4.3166    1.4457    0.2839 H   0  0  0  0  0  0
    3.1493    2.7535    0.3354 H   0  0  0  0  0  0
    2.7044   -0.6239   -2.6337 O   0  0  0  0  0  0
    4.0824   -0.3730   -2.3822 C   0  0  0  0  0  0
    4.4834    0.5264   -2.8220 H   0  0  0  0  0  0
    4.7635   -1.2147   -2.4310 H   0  0  0  0  0  0
    5.1168    4.2087   -3.6549 O   0  0  0  0  0  0
    8.0623    4.1619   -0.2827 O   0  0  0  0  0  0
  1  2  1  0  0  0
  1  6  1  0  0  0
  1 24  1  0  0  0
  1 33  1  0  0  0
  2  3  1  0  0  0
  2  4  1  0  0  0
  2  5  1  0  0  0
  6  7  1  0  0  0
  6  8  1  0  0  0
  6  9  1  0  0  0
  9 10  1  0  0  0
  9 11  1  0  0  0
  9 12  1  0  0  0
 12 13  1  0  0  0
 12 14  1  0  0  0
 12 15  1  0  0  0
 15 16  1  0  0  0
 15 20  1  0  0  0
 15 24  1  0  0  0
 16 17  1  0  0  0
 16 18  1  0  0  0
 16 19  1  0  0  0
 20 21  1  0  0  0
 20 22  1  0  0  0
 20 23  1  0  0  0
 24 25  1  0  0  0
 24 26  1  0  0  0
 26 27  1  0  0  0
 26 28  1  0  0  0
 26 29  1  0  0  0
 29 30  1  0  0  0
 29 31  1  0  0  0
 29 32  1  0  0  0
 32 33  1  0  0  0
 32 48  1  0  0  0
 32 49  1  0  0  0
 33 34  1  0  0  0
 33 35  1  0  0  0
 35 36  1  0  0  0
 35 46  1  0  0  0
 35 47  1  0  0  0
 36 37  1  0  0  0
 36 38  2  0  0  0
 38 39  1  0  0  0
 38 44  1  0  0  0
 39 40  1  0  0  0
 39 41  1  0  0  0
 39 43  1  0  0  0
 41 42  1  0  0  0
 41 53  2  0  0  0
 44 45  1  0  0  0
 44 52  2  0  0  0
 48 49  1  0  0  0
 49 50  1  0  0  0
 49 51  1  0  0  0
M  END
> <s_m_entry_id>
12

> <s_m_entry_name>
AYI_GOD_UB_004.1

> <i_qp_#stars>
0

> <i_qp_#amine>
0

> <i_qp_#amidine>
0

> <i_qp_#acid>
0

> <i_qp_#amide>
0

> <i_qp_#rotor>
5

> <i_qp_#rtvFG>
2

> <i_qp_CNS>
-1

> <r_qp_mol_MW>
   318.455

> <r_qp_dipole>
     6.281

> <r_qp_SASA>
   548.097

> <r_qp_FOSA>
   413.016

> <r_qp_FISA>
   131.965

> <r_qp_PISA>
     3.115

> <r_qp_WPSA>
     0.000

> <r_qp_volume>
  1067.803

> <r_qp_donorHB>
     0.000

> <r_qp_accptHB>
     6.000

> <r_qp_dip^2/V>
   0.0369440

> <r_qp_ACxDN^.5/SA>
   0.0000000

> <r_qp_glob>
   0.9217960

> <r_qp_QPpolrz>
    33.399

> <r_qp_QPlogPC16>
     9.368

> <r_qp_QPlogPoct>
    14.503

> <r_qp_QPlogPw>
     6.764

> <r_qp_QPlogPo/w>
     2.430

> <r_qp_QPlogS>
    -2.648

> <r_qp_CIQPlogS>
    -2.880

> <r_qp_QPlogHERG>
    -2.812

> <r_qp_QPPCaco>
   555.231

> <r_qp_QPlogBB>
    -0.773

> <r_qp_QPPMDCK>
   261.912

> <r_qp_QPlogKp>
    -3.461

> <r_qp_IP(eV)>
    10.277

> <r_qp_EA(eV)>
     0.420

> <i_qp_#metab>
2

> <r_qp_QPlogKhsa>
    -0.099

> <i_qp_HumanOralAbsorption>
3

> <r_qp_PercentHumanOralAbsorption>
    90.293

> <r_qp_SAfluorine>
     0.000

> <r_qp_SAamideO>
     0.000

> <r_qp_PSA>
    80.819

> <i_qp_#NandO>
3

> <i_qp_RuleOfFive>
0

> <i_qp_RuleOfThree>
0

> <i_qp_#ringatoms>
12

> <i_qp_#in34>
3

> <i_qp_#in56>
9

> <i_qp_#noncon>
11

> <i_qp_#nonHatm>
23

> <r_qp_Jm>
0.247979

$$$$
AYI_GOD_UB_005
                    3D
 Structure written by MMmdl.
 53 55  0  0  1  0            999 V2000
    1.3132    0.8097    0.0587 C   0  0  2  0  0  0
    1.2898    1.4010    1.4997 C   0  0  0  0  0  0
    2.1084    1.0100    2.1131 H   0  0  0  0  0  0
    0.3728    1.1739    2.0465 H   0  0  0  0  0  0
    1.3766    2.4936    1.4723 H   0  0  0  0  0  0
    0.0083    1.2770   -0.6417 C   0  0  0  0  0  0
    0.0183    0.9712   -1.6917 H   0  0  0  0  0  0
   -0.0384    2.3739   -0.6654 H   0  0  0  0  0  0
   -1.2848    0.7528   -0.0159 C   0  0  0  0  0  0
   -2.0531    0.7025   -0.7979 H   0  0  0  0  0  0
   -1.6624    1.4748    0.7188 H   0  0  0  0  0  0
   -1.1528   -0.6098    0.6587 C   0  0  0  0  0  0
   -2.1263   -1.1168    0.6190 H   0  0  0  0  0  0
   -0.9577   -0.4669    1.7286 H   0  0  0  0  0  0
   -0.0488   -1.5003    0.0542 C   0  0  0  0  0  0
   -0.4789   -1.9200   -1.3699 C   0  0  0  0  0  0
   -0.5138   -1.0815   -2.0677 H   0  0  0  0  0  0
   -1.4832   -2.3613   -1.3563 H   0  0  0  0  0  0
    0.1850   -2.6807   -1.7926 H   0  0  0  0  0  0
    0.0115   -2.8006    0.8968 C   0  0  0  0  0  0
    0.2592   -2.5862    1.9426 H   0  0  0  0  0  0
    0.7634   -3.4976    0.5128 H   0  0  0  0  0  0
   -0.9533   -3.3213    0.8902 H   0  0  0  0  0  0
    1.3583   -0.7714    0.1351 C   0  0  1  0  0  0
    1.7328   -0.9992    1.1450 H   0  0  0  0  0  0
    2.4207   -1.4075   -0.7917 C   0  0  0  0  0  0
    2.2419   -2.4796   -0.9265 H   0  0  0  0  0  0
    3.3932   -1.3697   -0.2888 H   0  0  0  0  0  0
    2.5546   -0.7422   -2.1521 C   0  0  0  0  0  0
    1.6840   -0.9813   -2.7712 H   0  0  0  0  0  0
    3.4158   -1.1827   -2.6674 H   0  0  0  0  0  0
    2.7241    0.7493   -2.0731 C   0  0  2  0  0  0
    2.5578    1.4271   -0.7179 C   0  0  2  0  0  0
    2.3220    2.4874   -0.8981 H   0  0  0  0  0  0
    3.8901    1.4259    0.0927 C   0  0  0  0  0  0
    3.7322    1.9224    1.0561 H   0  0  0  0  0  0
    5.0136    2.2059   -0.5462 C   0  0  0  0  0  0
    4.7791    3.2635   -0.6748 H   0  0  0  0  0  0
    7.1587    2.7529   -1.4865 C   0  0  0  0  0  0
    6.7883    3.7901   -1.5511 H   0  0  0  0  0  0
    6.0710   -0.3267   -0.2728 H   0  0  0  0  0  0
    6.7441    0.3437   -0.8129 C   0  0  0  0  0  0
    7.7003    0.3181   -0.2790 H   0  0  0  0  0  0
    4.2011    0.4115    0.3364 H   0  0  0  0  0  0
    6.2207    1.7450   -0.9202 C   0  0  0  0  0  0
    6.9483   -0.2288   -2.1946 C   0  0  0  0  0  0
    7.9591   -0.1045   -2.6206 H   0  0  0  0  0  0
    8.2842    2.4527   -1.8667 O   0  0  0  0  0  0
    6.0533   -0.7556   -2.8495 O   0  0  0  0  0  0
    2.0051    1.4286   -3.1294 O   0  0  0  0  0  0
    3.4237    1.4626   -3.2243 C   0  0  0  0  0  0
    3.8967    2.4218   -3.0676 H   0  0  0  0  0  0
    3.8964    0.8612   -3.9921 H   0  0  0  0  0  0
  1  2  1  0  0  0
  1  6  1  0  0  0
  1 24  1  0  0  0
  1 33  1  0  0  0
  2  3  1  0  0  0
  2  4  1  0  0  0
  2  5  1  0  0  0
  6  7  1  0  0  0
  6  8  1  0  0  0
  6  9  1  0  0  0
  9 10  1  0  0  0
  9 11  1  0  0  0
  9 12  1  0  0  0
 12 13  1  0  0  0
 12 14  1  0  0  0
 12 15  1  0  0  0
 15 16  1  0  0  0
 15 20  1  0  0  0
 15 24  1  0  0  0
 16 17  1  0  0  0
 16 18  1  0  0  0
 16 19  1  0  0  0
 20 21  1  0  0  0
 20 22  1  0  0  0
 20 23  1  0  0  0
 24 25  1  0  0  0
 24 26  1  0  0  0
 26 27  1  0  0  0
 26 28  1  0  0  0
 26 29  1  0  0  0
 29 30  1  0  0  0
 29 31  1  0  0  0
 29 32  1  0  0  0
 32 33  1  0  0  0
 32 50  1  0  0  0
 32 51  1  0  0  0
 33 34  1  0  0  0
 33 35  1  0  0  0
 35 36  1  0  0  0
 35 37  1  0  0  0
 35 44  1  0  0  0
 37 38  1  0  0  0
 37 45  2  0  0  0
 39 40  1  0  0  0
 39 45  1  0  0  0
 39 48  2  0  0  0
 41 42  1  0  0  0
 42 43  1  0  0  0
 42 45  1  0  0  0
 42 46  1  0  0  0
 46 47  1  0  0  0
 46 49  2  0  0  0
 50 51  1  0  0  0
 51 52  1  0  0  0
 51 53  1  0  0  0
M  END
> <s_m_entry_id>
13

> <s_m_entry_name>
AYI_GOD_UB_005.1

> <i_qp_#stars>
0

> <i_qp_#amine>
0

> <i_qp_#amidine>
0

> <i_qp_#acid>
0

> <i_qp_#amide>
0

> <i_qp_#rotor>
5

> <i_qp_#rtvFG>
2

> <i_qp_CNS>
0

> <r_qp_mol_MW>
   318.455

> <r_qp_dipole>
     4.501

> <r_qp_SASA>
   555.133

> <r_qp_FOSA>
   446.760

> <r_qp_FISA>
   102.335

> <r_qp_PISA>
     6.038

> <r_qp_WPSA>
     0.000

> <r_qp_volume>
  1061.769

> <r_qp_donorHB>
     0.000

> <r_qp_accptHB>
     6.000

> <r_qp_dip^2/V>
   0.0190830

> <r_qp_ACxDN^.5/SA>
   0.0000000

> <r_qp_glob>
   0.9066820

> <r_qp_QPpolrz>
    33.185

> <r_qp_QPlogPC16>
     9.055

> <r_qp_QPlogPoct>
    13.993

> <r_qp_QPlogPw>
     6.599

> <r_qp_QPlogPo/w>
     2.599

> <r_qp_QPlogS>
    -2.781

> <r_qp_CIQPlogS>
    -2.880

> <r_qp_QPlogHERG>
    -3.071

> <r_qp_QPPCaco>
  1060.362

> <r_qp_QPlogBB>
    -0.568

> <r_qp_QPPMDCK>
   527.064

> <r_qp_QPlogKp>
    -2.904

> <r_qp_IP(eV)>
    10.239

> <r_qp_EA(eV)>
     0.558

> <i_qp_#metab>
2

> <r_qp_QPlogKhsa>
    -0.117

> <i_qp_HumanOralAbsorption>
3

> <r_qp_PercentHumanOralAbsorption>
    96.313

> <r_qp_SAfluorine>
     0.000

> <r_qp_SAamideO>
     0.000

> <r_qp_PSA>
    79.967

> <i_qp_#NandO>
3

> <i_qp_RuleOfFive>
0

> <i_qp_RuleOfThree>
0

> <i_qp_#ringatoms>
12

> <i_qp_#in34>
3

> <i_qp_#in56>
9

> <i_qp_#noncon>
11

> <i_qp_#nonHatm>
23

> <r_qp_Jm>
0.656843

$$$$
AYI_GOD_UB_006
                    3D
 Structure written by MMmdl.
 38 40  0  0  1  0            999 V2000
    1.2184    0.5723    0.7691 C   0  0  0  0  0  0
    0.2183    1.1228    1.5752 C   0  0  0  0  0  0
    0.4750    1.9085    2.2798 H   0  0  0  0  0  0
   -1.0874    0.6616    1.4563 C   0  0  0  0  0  0
   -2.0968    1.1735    2.2171 O   0  0  0  0  0  0
   -1.7387    1.8618    2.8024 H   0  0  0  0  0  0
   -1.4071   -0.3470    0.5543 C   0  0  0  0  0  0
   -2.4360   -0.6892    0.4926 H   0  0  0  0  0  0
   -0.4037   -0.9068   -0.2399 C   0  0  0  0  0  0
   -0.7289   -1.9229   -1.0924 O   0  0  0  0  0  0
   -1.6829   -2.0976   -1.0536 H   0  0  0  0  0  0
    0.9152   -0.4500   -0.1381 C   0  0  0  0  0  0
    2.0233   -1.0118   -0.9341 C   0  0  0  0  0  0
    3.4166   -0.6997   -0.4118 C   0  0  1  0  0  0
    4.3795   -0.9611   -1.4436 O   0  0  0  0  0  0
    3.5956   -1.3158    0.4793 H   0  0  0  0  0  0
    3.4259    0.7897   -0.0622 C   0  0  2  0  0  0
    3.1722    1.3981   -0.9424 H   0  0  0  0  0  0
    4.7881    1.2301    0.4517 C   0  0  0  0  0  0
    2.4704    1.0897    0.9669 O   0  0  0  0  0  0
    5.2443    0.8413    1.7232 C   0  0  0  0  0  0
    4.6151    0.2328    2.3700 H   0  0  0  0  0  0
    6.5055    1.2310    2.1799 C   0  0  0  0  0  0
    6.8290    0.9168    3.1671 H   0  0  0  0  0  0
    7.3175    2.0119    1.3638 C   0  0  0  0  0  0
    8.5567    2.4148    1.7705 O   0  0  0  0  0  0
    8.7219    2.0525    2.6561 H   0  0  0  0  0  0
    6.8878    2.4065    0.1021 C   0  0  0  0  0  0
    7.5326    3.0145   -0.5258 H   0  0  0  0  0  0
    5.6272    2.0156   -0.3548 C   0  0  0  0  0  0
    5.3088    2.3267   -1.3474 H   0  0  0  0  0  0
    1.8307   -1.6748   -1.9489 O   0  0  0  0  0  0
    4.8868   -2.2241   -1.4707 C   0  0  0  0  0  0
    5.8245   -2.3691   -2.6297 C   0  0  0  0  0  0
    6.1996   -3.3959   -2.6663 H   0  0  0  0  0  0
    6.6722   -1.6904   -2.5071 H   0  0  0  0  0  0
    5.2955   -2.1605   -3.5631 H   0  0  0  0  0  0
    4.6383   -3.1130   -0.6687 O   0  0  0  0  0  0
  1  2  2  0  0  0
  1 12  1  0  0  0
  1 20  1  0  0  0
  2  3  1  0  0  0
  2  4  1  0  0  0
  4  5  1  0  0  0
  4  7  2  0  0  0
  5  6  1  0  0  0
  7  8  1  0  0  0
  7  9  1  0  0  0
  9 10  1  0  0  0
  9 12  2  0  0  0
 10 11  1  0  0  0
 12 13  1  0  0  0
 13 14  1  0  0  0
 13 32  2  0  0  0
 14 15  1  0  0  0
 14 16  1  0  0  0
 14 17  1  0  0  0
 15 33  1  0  0  0
 17 18  1  0  0  0
 17 19  1  0  0  0
 17 20  1  0  0  0
 19 21  2  0  0  0
 19 30  1  0  0  0
 21 22  1  0  0  0
 21 23  1  0  0  0
 23 24  1  0  0  0
 23 25  2  0  0  0
 25 26  1  0  0  0
 25 28  1  0  0  0
 26 27  1  0  0  0
 28 29  1  0  0  0
 28 30  2  0  0  0
 30 31  1  0  0  0
 33 34  1  0  0  0
 33 38  2  0  0  0
 34 35  1  0  0  0
 34 36  1  0  0  0
 34 37  1  0  0  0
M  END
> <s_m_entry_id>
14

> <s_m_entry_name>
AYI_GOD_UB_006.1

> <i_qp_#stars>
0

> <i_qp_#amine>
0

> <i_qp_#amidine>
0

> <i_qp_#acid>
0

> <i_qp_#amide>
0

> <i_qp_#rotor>
4

> <i_qp_#rtvFG>
1

> <i_qp_CNS>
-2

> <r_qp_mol_MW>
   330.293

> <r_qp_dipole>
     4.444

> <r_qp_SASA>
   565.222

> <r_qp_FOSA>
   105.926

> <r_qp_FISA>
   221.051

> <r_qp_PISA>
   238.245

> <r_qp_WPSA>
     0.000

> <r_qp_volume>
   982.660

> <r_qp_donorHB>
     2.000

> <r_qp_accptHB>
     6.000

> <r_qp_dip^2/V>
   0.0201010

> <r_qp_ACxDN^.5/SA>
   0.0150120

> <r_qp_glob>
   0.8456970

> <r_qp_QPpolrz>
    32.879

> <r_qp_QPlogPC16>
    11.016

> <r_qp_QPlogPoct>
    17.586

> <r_qp_QPlogPw>
    12.160

> <r_qp_QPlogPo/w>
     1.599

> <r_qp_QPlogS>
    -3.833

> <r_qp_CIQPlogS>
    -4.352

> <r_qp_QPlogHERG>
    -5.165

> <r_qp_QPPCaco>
    79.372

> <r_qp_QPlogBB>
    -1.738

> <r_qp_QPPMDCK>
    31.991

> <r_qp_QPlogKp>
    -4.370

> <r_qp_IP(eV)>
     9.389

> <r_qp_EA(eV)>
     0.444

> <i_qp_#metab>
5

> <r_qp_QPlogKhsa>
    -0.023

> <i_qp_HumanOralAbsorption>
3

> <r_qp_PercentHumanOralAbsorption>
    70.310

> <r_qp_SAfluorine>
     0.000

> <r_qp_SAamideO>
     0.000

> <r_qp_PSA>
   131.454

> <i_qp_#NandO>
7

> <i_qp_RuleOfFive>
0

> <i_qp_RuleOfThree>
0

> <i_qp_#ringatoms>
16

> <i_qp_#in34>
0

> <i_qp_#in56>
16

> <i_qp_#noncon>
2

> <i_qp_#nonHatm>
24

> <r_qp_Jm>
0.00207

$$$$
AYI_GOD_UB_007
                    3D
 Structure written by MMmdl.
 33 35  0  0  1  0            999 V2000
    1.2710    0.5264    0.8863 C   0  0  0  0  0  0
    0.2114    1.1330    1.5630 C   0  0  0  0  0  0
    0.4140    1.9579    2.2396 H   0  0  0  0  0  0
   -1.0897    0.6765    1.3498 C   0  0  0  0  0  0
   -2.1553    1.2479    1.9828 O   0  0  0  0  0  0
   -1.8405    1.9726    2.5484 H   0  0  0  0  0  0
    0.2868   -2.3563   -1.3933 H   0  0  0  0  0  0
    4.1874   -1.8842   -1.6896 H   0  0  0  0  0  0
    8.7062    2.4102    2.7573 H   0  0  0  0  0  0
   -1.3462   -0.3810    0.4807 C   0  0  0  0  0  0
   -2.3629   -0.7276    0.3230 H   0  0  0  0  0  0
   -0.2848   -0.9933   -0.1756 C   0  0  0  0  0  0
   -0.5687   -2.0402   -1.0125 O   0  0  0  0  0  0
    1.0220   -0.5446    0.0333 C   0  0  0  0  0  0
    2.1493   -1.2130   -0.6173 C   0  0  0  0  0  0
    3.5401   -0.7434   -0.2503 C   0  0  2  0  0  0
    3.8873   -1.3518    0.5931 H   0  0  0  0  0  0
    3.4840    0.7483    0.0999 C   0  0  2  0  0  0
    3.1946    1.3405   -0.7808 H   0  0  0  0  0  0
    4.8343    1.2559    0.5864 C   0  0  0  0  0  0
    2.5225    1.0159    1.1392 O   0  0  0  0  0  0
    4.3874   -0.9817   -1.3724 O   0  0  0  0  0  0
    5.2654    1.0381    1.9067 C   0  0  0  0  0  0
    4.6276    0.5091    2.6120 H   0  0  0  0  0  0
    6.5112    1.5019    2.3391 C   0  0  0  0  0  0
    6.8143    1.3239    3.3660 H   0  0  0  0  0  0
    7.3353    2.1826    1.4483 C   0  0  0  0  0  0
    8.5585    2.6542    1.8291 O   0  0  0  0  0  0
    6.9341    2.4018    0.1357 C   0  0  0  0  0  0
    7.5892    2.9296   -0.5514 H   0  0  0  0  0  0
    5.6891    1.9372   -0.2957 C   0  0  0  0  0  0
    5.3934    2.1055   -1.3291 H   0  0  0  0  0  0
    1.9293   -2.1395   -1.3981 O   0  0  0  0  0  0
  1  2  2  0  0  0
  1 14  1  0  0  0
  1 21  1  0  0  0
  2  3  1  0  0  0
  2  4  1  0  0  0
  4  5  1  0  0  0
  4 10  2  0  0  0
  5  6  1  0  0  0
  7 13  1  0  0  0
  8 22  1  0  0  0
  9 28  1  0  0  0
 10 11  1  0  0  0
 10 12  1  0  0  0
 12 13  1  0  0  0
 12 14  2  0  0  0
 14 15  1  0  0  0
 15 16  1  0  0  0
 15 33  2  0  0  0
 16 17  1  0  0  0
 16 18  1  0  0  0
 16 22  1  0  0  0
 18 19  1  0  0  0
 18 20  1  0  0  0
 18 21  1  0  0  0
 20 23  2  0  0  0
 20 31  1  0  0  0
 23 24  1  0  0  0
 23 25  1  0  0  0
 25 26  1  0  0  0
 25 27  2  0  0  0
 27 28  1  0  0  0
 27 29  1  0  0  0
 29 30  1  0  0  0
 29 31  2  0  0  0
 31 32  1  0  0  0
M  END
> <s_m_entry_id>
15

> <s_m_entry_name>
AYI_GOD_UB_007.1

> <i_qp_#stars>
0

> <i_qp_#amine>
0

> <i_qp_#amidine>
0

> <i_qp_#acid>
0

> <i_qp_#amide>
0

> <i_qp_#rotor>
4

> <i_qp_#rtvFG>
0

> <i_qp_CNS>
-2

> <r_qp_mol_MW>
   288.256

> <r_qp_dipole>
     4.631

> <r_qp_SASA>
   500.121

> <r_qp_FOSA>
    27.832

> <r_qp_FISA>
   227.058

> <r_qp_PISA>
   245.231

> <r_qp_WPSA>
     0.000

> <r_qp_volume>
   848.343

> <r_qp_donorHB>
     3.000

> <r_qp_accptHB>
     5.700

> <r_qp_dip^2/V>
   0.0252820

> <r_qp_ACxDN^.5/SA>
   0.0197410

> <r_qp_glob>
   0.8665710

> <r_qp_QPpolrz>
    27.570

> <r_qp_QPlogPC16>
    10.099

> <r_qp_QPlogPoct>
    17.165

> <r_qp_QPlogPw>
    13.261

> <r_qp_QPlogPo/w>
     0.745

> <r_qp_QPlogS>
    -2.827

> <r_qp_CIQPlogS>
    -3.602

> <r_qp_QPlogHERG>
    -4.861

> <r_qp_QPPCaco>
    69.616

> <r_qp_QPlogBB>
    -1.693

> <r_qp_QPPMDCK>
    27.762

> <r_qp_QPlogKp>
    -4.456

> <r_qp_IP(eV)>
     9.347

> <r_qp_EA(eV)>
     0.822

> <i_qp_#metab>
5

> <r_qp_QPlogKhsa>
    -0.312

> <i_qp_HumanOralAbsorption>
3

> <r_qp_PercentHumanOralAbsorption>
    64.291

> <r_qp_SAfluorine>
     0.000

> <r_qp_SAamideO>
     0.000

> <r_qp_PSA>
   117.747

> <i_qp_#NandO>
6

> <i_qp_RuleOfFive>
0

> <i_qp_RuleOfThree>
0

> <i_qp_#ringatoms>
16

> <i_qp_#in34>
0

> <i_qp_#in56>
16

> <i_qp_#noncon>
2

> <i_qp_#nonHatm>
21

> <r_qp_Jm>
0.015006

$$$$
AYI_GOD_UB_008
                    3D
 Structure written by MMmdl.
 61 63  0  0  1  0            999 V2000
    1.4167    0.5666   -0.7055 C   0  0  2  0  0  0
    1.8576    1.1903    0.6584 C   0  0  0  0  0  0
    2.3514    0.4552    1.3021 H   0  0  0  0  0  0
    1.0481    1.6461    1.2279 H   0  0  0  0  0  0
    2.5437    2.0331    0.5111 H   0  0  0  0  0  0
    0.0639    1.2222   -1.0750 C   0  0  0  0  0  0
   -0.3004    0.8277   -2.0235 H   0  0  0  0  0  0
    0.1906    2.3011   -1.2302 H   0  0  0  0  0  0
   -1.0699    0.9965   -0.0558 C   0  0  0  0  0  0
   -2.0066    0.9207   -0.6236 H   0  0  0  0  0  0
   -1.1718    1.8948    0.5663 H   0  0  0  0  0  0
   -0.9355   -0.2426    0.8431 C   0  0  2  0  0  0
   -1.9512   -0.5730    1.0981 H   0  0  0  0  0  0
   -0.3705    0.1111    2.1054 O   0  0  0  0  0  0
   -1.0161    0.6753    2.5672 H   0  0  0  0  0  0
   -0.1611   -1.4242    0.1938 C   0  0  0  0  0  0
   -1.2198   -2.1772   -0.6655 C   0  0  0  0  0  0
   -1.6146   -1.5459   -1.4684 H   0  0  0  0  0  0
   -2.0776   -2.4821   -0.0524 H   0  0  0  0  0  0
   -0.8259   -3.1009   -1.1010 H   0  0  0  0  0  0
    0.2850   -2.4302    1.2857 C   0  0  0  0  0  0
    1.0393   -1.9958    1.9512 H   0  0  0  0  0  0
    0.7236   -3.3282    0.8353 H   0  0  0  0  0  0
   -0.5621   -2.7485    1.9040 H   0  0  0  0  0  0
    1.1542   -0.9861   -0.6224 C   0  0  1  0  0  0
    2.0275   -1.3976   -0.0952 H   0  0  0  0  0  0
    1.1728   -1.6718   -2.0192 C   0  0  0  0  0  0
    0.2577   -1.4517   -2.5780 H   0  0  0  0  0  0
    1.1830   -2.7616   -1.8859 H   0  0  0  0  0  0
    2.3503   -1.3154   -2.9050 C   0  0  1  0  0  0
    2.2221   -1.9926   -4.1603 O   0  0  0  0  0  0
    2.9617   -1.6449   -4.7000 H   0  0  0  0  0  0
    3.2650   -1.7162   -2.4545 H   0  0  0  0  0  0
    2.4720    0.1972   -3.1430 C   0  0  2  0  0  0
    1.3851    0.7391   -4.1013 C   0  0  0  0  0  0
    1.3742    2.1661   -4.1053 O   0  0  0  0  0  0
    0.7751    2.4436   -4.8190 H   0  0  0  0  0  0
    0.3813    0.3906   -3.8602 H   0  0  0  0  0  0
    1.5962    0.4242   -5.1306 H   0  0  0  0  0  0
    3.7006    0.3400   -3.9028 O   0  0  0  0  0  0
    4.0955    1.2181   -3.6587 H   0  0  0  0  0  0
    2.5791    0.9217   -1.7574 C   0  0  2  0  0  0
    2.4879    2.0020   -1.9353 H   0  0  0  0  0  0
    4.0383    0.7122   -1.1787 C   0  0  0  0  0  0
    4.0381    0.5078   -0.1068 H   0  0  0  0  0  0
    4.9544    1.9262   -1.4559 C   0  0  2  0  0  0
    4.5544    2.8097   -0.9435 H   0  0  0  0  0  0
    4.9210    2.2084   -2.8659 O   0  0  0  0  0  0
    5.5147    2.9811   -3.0099 H   0  0  0  0  0  0
    6.4046    1.6690   -1.0397 C   0  0  1  0  0  0
    6.8653    0.8934   -1.6645 H   0  0  0  0  0  0
    4.5017   -0.1762   -1.6214 H   0  0  0  0  0  0
    7.2380    2.9127   -1.2023 C   0  0  0  0  0  0
    8.1540    3.0040   -0.1949 O   0  0  0  0  0  0
    8.0094    1.8740    0.6691 C   0  0  0  0  0  0
    8.1654    2.1813    1.7071 H   0  0  0  0  0  0
    8.7657    1.1290    0.3998 H   0  0  0  0  0  0
    6.6044    1.3774    0.4325 C   0  0  0  0  0  0
    5.9012    1.9604    1.0405 H   0  0  0  0  0  0
    6.4824    0.3217    0.6901 H   0  0  0  0  0  0
    7.1226    3.7124   -2.1206 O   0  0  0  0  0  0
  1  2  1  0  0  0
  1  6  1  0  0  0
  1 25  1  0  0  0
  1 42  1  0  0  0
  2  3  1  0  0  0
  2  4  1  0  0  0
  2  5  1  0  0  0
  6  7  1  0  0  0
  6  8  1  0  0  0
  6  9  1  0  0  0
  9 10  1  0  0  0
  9 11  1  0  0  0
  9 12  1  0  0  0
 12 13  1  0  0  0
 12 14  1  0  0  0
 12 16  1  0  0  0
 14 15  1  0  0  0
 16 17  1  0  0  0
 16 21  1  0  0  0
 16 25  1  0  0  0
 17 18  1  0  0  0
 17 19  1  0  0  0
 17 20  1  0  0  0
 21 22  1  0  0  0
 21 23  1  0  0  0
 21 24  1  0  0  0
 25 26  1  0  0  0
 25 27  1  0  0  0
 27 28  1  0  0  0
 27 29  1  0  0  0
 27 30  1  0  0  0
 30 31  1  0  0  0
 30 33  1  0  0  0
 30 34  1  0  0  0
 31 32  1  0  0  0
 34 35  1  0  0  0
 34 40  1  0  0  0
 34 42  1  0  0  0
 35 36  1  0  0  0
 35 38  1  0  0  0
 35 39  1  0  0  0
 36 37  1  0  0  0
 40 41  1  0  0  0
 42 43  1  0  0  0
 42 44  1  0  0  0
 44 45  1  0  0  0
 44 46  1  0  0  0
 44 52  1  0  0  0
 46 47  1  0  0  0
 46 48  1  0  0  0
 46 50  1  0  0  0
 48 49  1  0  0  0
 50 51  1  0  0  0
 50 53  1  0  0  0
 50 58  1  0  0  0
 53 54  1  0  0  0
 53 61  2  0  0  0
 54 55  1  0  0  0
 55 56  1  0  0  0
 55 57  1  0  0  0
 55 58  1  0  0  0
 58 59  1  0  0  0
 58 60  1  0  0  0
M  END
> <s_m_entry_id>
16

> <s_m_entry_name>
AYI_GOD_UB_008.1

> <i_qp_#stars>
0

> <i_qp_#amine>
0

> <i_qp_#amidine>
0

> <i_qp_#acid>
0

> <i_qp_#amide>
0

> <i_qp_#rotor>
9

> <i_qp_#rtvFG>
1

> <i_qp_CNS>
-2

> <r_qp_mol_MW>
   386.484

> <r_qp_dipole>
     5.291

> <r_qp_SASA>
   579.570

> <r_qp_FOSA>
   387.806

> <r_qp_FISA>
   191.763

> <r_qp_PISA>
     0.000

> <r_qp_WPSA>
     0.000

> <r_qp_volume>
  1129.654

> <r_qp_donorHB>
     4.000

> <r_qp_accptHB>
     9.550

> <r_qp_dip^2/V>
   0.0247830

> <r_qp_ACxDN^.5/SA>
   0.0329550

> <r_qp_glob>
   0.9050860

> <r_qp_QPpolrz>
    33.276

> <r_qp_QPlogPC16>
    11.140

> <r_qp_QPlogPoct>
    22.160

> <r_qp_QPlogPw>
    15.698

> <r_qp_QPlogPo/w>
     0.949

> <r_qp_QPlogS>
    -2.422

> <r_qp_CIQPlogS>
    -3.296

> <r_qp_QPlogHERG>
    -3.068

> <r_qp_QPPCaco>
   150.456

> <r_qp_QPlogBB>
    -1.540

> <r_qp_QPPMDCK>
    63.860

> <r_qp_QPlogKp>
    -4.190

> <r_qp_IP(eV)>
    10.331

> <r_qp_EA(eV)>
    -0.471

> <i_qp_#metab>
6

> <r_qp_QPlogKhsa>
    -0.349

> <i_qp_HumanOralAbsorption>
3

> <r_qp_PercentHumanOralAbsorption>
    71.475

> <r_qp_SAfluorine>
     0.000

> <r_qp_SAamideO>
     0.000

> <r_qp_PSA>
   126.003

> <i_qp_#NandO>
7

> <i_qp_RuleOfFive>
0

> <i_qp_RuleOfThree>
0

> <i_qp_#ringatoms>
15

> <i_qp_#in34>
0

> <i_qp_#in56>
15

> <i_qp_#noncon>
13

> <i_qp_#nonHatm>
27

> <r_qp_Jm>
0.094456

$$$$
AYI_GOD_010
                    3D
 Structure written by MMmdl.
 61 63  0  0  1  0            999 V2000
    1.4323    0.5001    0.0206 C   0  0  2  0  0  0
    1.6787    0.5164    1.5654 C   0  0  0  0  0  0
    2.4791   -0.1746    1.8491 H   0  0  0  0  0  0
    0.7963    0.2105    2.1319 H   0  0  0  0  0  0
    1.9288    1.5157    1.9352 H   0  0  0  0  0  0
    0.3603    1.5945   -0.2533 C   0  0  0  0  0  0
    0.2813    1.7679   -1.3320 H   0  0  0  0  0  0
    0.7050    2.5585    0.1473 H   0  0  0  0  0  0
   -1.0404    1.3329    0.2944 C   0  0  0  0  0  0
   -1.7413    1.9259   -0.3075 H   0  0  0  0  0  0
   -1.1074    1.7347    1.3136 H   0  0  0  0  0  0
   -1.4868   -0.1282    0.2755 C   0  0  2  0  0  0
   -2.5531   -0.1550    0.0161 H   0  0  0  0  0  0
   -1.4027   -0.6171    1.6176 O   0  0  0  0  0  0
   -1.9650   -1.4070    1.6841 H   0  0  0  0  0  0
   -0.6739   -1.0327   -0.6873 C   0  0  0  0  0  0
   -0.9755   -0.6293   -2.1527 C   0  0  0  0  0  0
   -0.4263    0.2528   -2.4814 H   0  0  0  0  0  0
   -2.0441   -0.4254   -2.2892 H   0  0  0  0  0  0
   -0.7255   -1.4302   -2.8571 H   0  0  0  0  0  0
   -1.1748   -2.4962   -0.5327 C   0  0  0  0  0  0
   -0.9232   -2.9132    0.4483 H   0  0  0  0  0  0
   -0.7352   -3.1588   -1.2862 H   0  0  0  0  0  0
   -2.2634   -2.5508   -0.6506 H   0  0  0  0  0  0
    0.8679   -0.9640   -0.3219 C   0  0  1  0  0  0
    0.9356   -1.5066    0.6348 H   0  0  0  0  0  0
    1.7104   -1.8670   -1.2558 C   0  0  0  0  0  0
    1.2896   -1.8788   -2.2653 H   0  0  0  0  0  0
    1.6498   -2.9003   -0.8892 H   0  0  0  0  0  0
    3.1677   -1.4749   -1.3689 C   0  0  2  0  0  0
    3.6522   -2.1272   -2.1053 H   0  0  0  0  0  0
    3.8328   -1.6768   -0.1298 O   0  0  0  0  0  0
    4.7935   -1.4998   -0.3020 H   0  0  0  0  0  0
    3.2282   -0.0435   -1.7856 C   0  0  2  0  0  0
    2.7562    0.9770   -0.7697 C   0  0  2  0  0  0
    2.4846    1.8732   -1.3476 H   0  0  0  0  0  0
    3.9243    1.4506    0.1521 C   0  0  0  0  0  0
    5.1069    2.0456   -0.5697 C   0  0  0  0  0  0
    4.8329    2.8750   -1.2215 H   0  0  0  0  0  0
    6.3984    1.6716   -0.4805 C   0  0  0  0  0  0
    7.4361    2.3757   -1.2969 C   0  0  0  0  0  0
    6.8840    3.1390   -2.2798 O   0  0  0  0  0  0
    7.8324    3.8156   -3.1069 C   0  0  0  0  0  0
    7.2798    4.3979   -3.8494 H   0  0  0  0  0  0
    8.4649    3.0934   -3.6325 H   0  0  0  0  0  0
    8.4405    4.5020   -2.5095 H   0  0  0  0  0  0
    6.9493    0.6025    0.4412 C   0  0  0  0  0  0
    7.8118    1.0157    0.9796 H   0  0  0  0  0  0
    7.3855   -0.6618   -0.2978 C   0  0  0  0  0  0
    6.2477   -1.4142   -0.7228 O   0  0  0  0  0  0
    6.6136   -2.1840   -1.2025 H   0  0  0  0  0  0
    7.9662   -1.2983    0.3781 H   0  0  0  0  0  0
    8.0022   -0.4373   -1.1738 H   0  0  0  0  0  0
    6.2270    0.3339    1.2174 H   0  0  0  0  0  0
    4.2407    0.6308    0.7969 H   0  0  0  0  0  0
    3.5570    2.2504    0.8056 H   0  0  0  0  0  0
    2.6447    0.1716   -3.0944 O   0  0  0  0  0  0
    4.0546    0.3539   -3.0036 C   0  0  0  0  0  0
    4.4170    1.3662   -3.1190 H   0  0  0  0  0  0
    4.6941   -0.3906   -3.4624 H   0  0  0  0  0  0
    8.6367    2.2335   -1.1068 O   0  0  0  0  0  0
  1  2  1  0  0  0
  1  6  1  0  0  0
  1 25  1  0  0  0
  1 35  1  0  0  0
  2  3  1  0  0  0
  2  4  1  0  0  0
  2  5  1  0  0  0
  6  7  1  0  0  0
  6  8  1  0  0  0
  6  9  1  0  0  0
  9 10  1  0  0  0
  9 11  1  0  0  0
  9 12  1  0  0  0
 12 13  1  0  0  0
 12 14  1  0  0  0
 12 16  1  0  0  0
 14 15  1  0  0  0
 16 17  1  0  0  0
 16 21  1  0  0  0
 16 25  1  0  0  0
 17 18  1  0  0  0
 17 19  1  0  0  0
 17 20  1  0  0  0
 21 22  1  0  0  0
 21 23  1  0  0  0
 21 24  1  0  0  0
 25 26  1  0  0  0
 25 27  1  0  0  0
 27 28  1  0  0  0
 27 29  1  0  0  0
 27 30  1  0  0  0
 30 31  1  0  0  0
 30 32  1  0  0  0
 30 34  1  0  0  0
 32 33  1  0  0  0
 34 35  1  0  0  0
 34 57  1  0  0  0
 34 58  1  0  0  0
 35 36  1  0  0  0
 35 37  1  0  0  0
 37 38  1  0  0  0
 37 55  1  0  0  0
 37 56  1  0  0  0
 38 39  1  0  0  0
 38 40  2  0  0  0
 40 41  1  0  0  0
 40 47  1  0  0  0
 41 42  1  0  0  0
 41 61  2  0  0  0
 42 43  1  0  0  0
 43 44  1  0  0  0
 43 45  1  0  0  0
 43 46  1  0  0  0
 47 48  1  0  0  0
 47 49  1  0  0  0
 47 54  1  0  0  0
 49 50  1  0  0  0
 49 52  1  0  0  0
 49 53  1  0  0  0
 50 51  1  0  0  0
 57 58  1  0  0  0
 58 59  1  0  0  0
 58 60  1  0  0  0
M  END
> <s_m_entry_id>
17

> <s_m_entry_name>
AYI_GOD_UB_010.1

> <i_qp_#stars>
0

> <i_qp_#amine>
0

> <i_qp_#amidine>
0

> <i_qp_#acid>
0

> <i_qp_#amide>
0

> <i_qp_#rotor>
8

> <i_qp_#rtvFG>
2

> <i_qp_CNS>
-1

> <r_qp_mol_MW>
   382.496

> <r_qp_dipole>
     2.483

> <r_qp_SASA>
   585.419

> <r_qp_FOSA>
   490.445

> <r_qp_FISA>
    88.877

> <r_qp_PISA>
     6.097

> <r_qp_WPSA>
     0.000

> <r_qp_volume>
  1164.296

> <r_qp_donorHB>
     3.000

> <r_qp_accptHB>
     9.100

> <r_qp_dip^2/V>
   0.0052960

> <r_qp_ACxDN^.5/SA>
   0.0269240

> <r_qp_glob>
   0.9142700

> <r_qp_QPpolrz>
    35.363

> <r_qp_QPlogPC16>
    10.564

> <r_qp_QPlogPoct>
    20.505

> <r_qp_QPlogPw>
    13.366

> <r_qp_QPlogPo/w>
     2.146

> <r_qp_QPlogS>
    -2.730

> <r_qp_CIQPlogS>
    -3.195

> <r_qp_QPlogHERG>
    -2.948

> <r_qp_QPPCaco>
  1422.598

> <r_qp_QPlogBB>
    -0.627

> <r_qp_QPPMDCK>
   724.125

> <r_qp_QPlogKp>
    -2.368

> <r_qp_IP(eV)>
    10.203

> <r_qp_EA(eV)>
     0.173

> <i_qp_#metab>
5

> <r_qp_QPlogKhsa>
    -0.162

> <i_qp_HumanOralAbsorption>
3

> <r_qp_PercentHumanOralAbsorption>
    95.945

> <r_qp_SAfluorine>
     0.000

> <r_qp_SAamideO>
     0.000

> <r_qp_PSA>
    92.134

> <i_qp_#NandO>
6

> <i_qp_RuleOfFive>
0

> <i_qp_RuleOfThree>
0

> <i_qp_#ringatoms>
12

> <i_qp_#in34>
3

> <i_qp_#in56>
9

> <i_qp_#noncon>
11

> <i_qp_#nonHatm>
27

> <r_qp_Jm>
3.051183

$$$$
AYI_GOD_UB_011
                    3D
 Structure written by MMmdl.
 42 41  0  0  1  0            999 V2000
   -0.6491   -0.8115    1.6026 C   0  0  0  0  0  0
   -0.6505   -0.4684    2.6445 H   0  0  0  0  0  0
   -0.3086   -2.3071    1.5323 C   0  0  0  0  0  0
   -0.3095   -2.6242    0.4809 H   0  0  0  0  0  0
   -1.1181   -2.8745    2.0101 H   0  0  0  0  0  0
    0.3109    0.0481    0.8239 C   0  0  0  0  0  0
    1.2769    0.1830    1.3111 H   0  0  0  0  0  0
    0.1030    0.6602   -0.3581 C   0  0  0  0  0  0
   -1.1555    0.5649   -1.1752 C   0  0  0  0  0  0
   -1.8728   -0.1616   -0.7875 H   0  0  0  0  0  0
   -0.9163    0.2566   -2.1988 H   0  0  0  0  0  0
   -1.6516    1.5399   -1.2169 H   0  0  0  0  0  0
    1.1786    1.5153   -0.9761 C   0  0  0  0  0  0
    2.0778    1.5696   -0.3533 H   0  0  0  0  0  0
    1.4733    1.1099   -1.9496 H   0  0  0  0  0  0
    0.8131    2.5373   -1.1205 H   0  0  0  0  0  0
   -1.6775   -0.6707    1.2552 H   0  0  0  0  0  0
    2.0284   -3.1635    1.4760 C   0  0  0  0  0  0
    1.9003   -3.2547    0.3975 H   0  0  0  0  0  0
    0.9985   -2.6910    2.2066 C   0  0  0  0  0  0
    1.0198   -2.5472    3.7049 C   0  0  0  0  0  0
    1.8451   -3.0881    4.1753 H   0  0  0  0  0  0
    0.0982   -2.9511    4.1378 H   0  0  0  0  0  0
    1.1009   -1.4929    3.9864 H   0  0  0  0  0  0
    3.3924   -3.5641    1.9713 C   0  0  0  0  0  0
    3.5101   -5.0890    2.0914 C   0  0  0  0  0  0
    2.7480   -5.4570    2.7923 H   0  0  0  0  0  0
    3.2704   -5.5254    1.1108 H   0  0  0  0  0  0
    4.9058   -5.5867    2.5307 C   0  0  1  0  0  0
    5.8783   -5.0999    1.6053 O   0  0  0  0  0  0
    5.6467   -5.4593    0.7321 H   0  0  0  0  0  0
    5.2967   -5.0685    3.9172 C   0  0  0  0  0  0
    5.4433   -3.9831    3.9139 H   0  0  0  0  0  0
    6.2556   -5.4945    4.2379 H   0  0  0  0  0  0
    4.5437   -5.3180    4.6727 H   0  0  0  0  0  0
    4.1335   -3.1822    1.2588 H   0  0  0  0  0  0
    3.6163   -3.0786    2.9252 H   0  0  0  0  0  0
    5.7952   -7.9119    1.9381 C   0  0  0  0  0  0
    6.6262   -7.5279    1.3559 H   0  0  0  0  0  0
    5.7095   -8.9903    2.0298 H   0  0  0  0  0  0
    4.9177   -7.1040    2.5502 C   0  0  0  0  0  0
    4.1307   -7.5731    3.1400 H   0  0  0  0  0  0
  1  2  1  0  0  0
  1  3  1  0  0  0
  1  6  1  0  0  0
  1 17  1  0  0  0
  3  4  1  0  0  0
  3  5  1  0  0  0
  3 20  1  0  0  0
  6  7  1  0  0  0
  6  8  2  0  0  0
  8  9  1  0  0  0
  8 13  1  0  0  0
  9 10  1  0  0  0
  9 11  1  0  0  0
  9 12  1  0  0  0
 13 14  1  0  0  0
 13 15  1  0  0  0
 13 16  1  0  0  0
 18 19  1  0  0  0
 18 20  2  0  0  0
 18 25  1  0  0  0
 20 21  1  0  0  0
 21 22  1  0  0  0
 21 23  1  0  0  0
 21 24  1  0  0  0
 25 26  1  0  0  0
 25 36  1  0  0  0
 25 37  1  0  0  0
 26 27  1  0  0  0
 26 28  1  0  0  0
 26 29  1  0  0  0
 29 30  1  0  0  0
 29 32  1  0  0  0
 29 41  1  0  0  0
 30 31  1  0  0  0
 32 33  1  0  0  0
 32 34  1  0  0  0
 32 35  1  0  0  0
 38 39  1  0  0  0
 38 40  1  0  0  0
 38 41  2  0  0  0
 41 42  1  0  0  0
M  END
> <s_m_entry_id>
18

> <s_m_entry_name>
AYI_GOD_UB_011.1

> <i_qp_#stars>
2

> <i_qp_#amine>
0

> <i_qp_#amidine>
0

> <i_qp_#acid>
0

> <i_qp_#amide>
0

> <i_qp_#rotor>
8

> <i_qp_#rtvFG>
0

> <i_qp_CNS>
0

> <r_qp_mol_MW>
   222.370

> <r_qp_dipole>
     1.991

> <r_qp_SASA>
   566.503

> <r_qp_FOSA>
   487.603

> <r_qp_FISA>
    28.572

> <r_qp_PISA>
    50.329

> <r_qp_WPSA>
     0.000

> <r_qp_volume>
   964.856

> <r_qp_donorHB>
     1.000

> <r_qp_accptHB>
     0.750

> <r_qp_dip^2/V>
   0.0041090

> <r_qp_ACxDN^.5/SA>
   0.0013240

> <r_qp_glob>
   0.8335610

> <r_qp_QPpolrz>
    27.803

> <r_qp_QPlogPC16>
     7.896

> <r_qp_QPlogPoct>
     9.863

> <r_qp_QPlogPw>
     2.058

> <r_qp_QPlogPo/w>
     4.845

> <r_qp_QPlogS>
    -4.988

> <r_qp_CIQPlogS>
    -3.324

> <r_qp_QPlogHERG>
    -4.465

> <r_qp_QPPCaco>
  5308.269

> <r_qp_QPlogBB>
    -0.193

> <r_qp_QPPMDCK>
  3005.649

> <r_qp_QPlogKp>
    -1.101

> <r_qp_IP(eV)>
     9.360

> <r_qp_EA(eV)>
    -0.885

> <i_qp_#metab>
7

> <r_qp_QPlogKhsa>
     0.751

> <i_qp_HumanOralAbsorption>
3

> <r_qp_PercentHumanOralAbsorption>
   100.000

> <r_qp_SAfluorine>
     0.000

> <r_qp_SAamideO>
     0.000

> <r_qp_PSA>
    18.448

> <i_qp_#NandO>
1

> <i_qp_RuleOfFive>
0

> <i_qp_RuleOfThree>
1

> <i_qp_#ringatoms>
0

> <i_qp_#in34>
0

> <i_qp_#in56>
0

> <i_qp_#noncon>
0

> <i_qp_#nonHatm>
16

> <r_qp_Jm>
0.181257

$$$$
AYI_GOD_UB_012
                    3D
 Structure written by MMmdl.
 78 81  0  0  1  0            999 V2000
    1.5731    0.8064    0.2410 C   0  0  2  0  0  0
    2.2578    0.4227    1.5787 C   0  0  0  0  0  0
    3.1085   -0.2519    1.4517 H   0  0  0  0  0  0
    1.5512   -0.0792    2.2513 H   0  0  0  0  0  0
    2.6268    1.3111    2.1039 H   0  0  0  0  0  0
    0.5121    1.8848    0.6141 C   0  0  0  0  0  0
    0.9768    2.8507    0.8321 H   0  0  0  0  0  0
    0.0125    1.5871    1.5485 H   0  0  0  0  0  0
   -0.5706    2.0683   -0.4351 C   0  0  0  0  0  0
   -0.1683    2.4465   -1.3800 H   0  0  0  0  0  0
   -1.3144    2.7837   -0.0675 H   0  0  0  0  0  0
   -1.2557    0.7495   -0.6830 C   0  0  0  0  0  0
   -0.4121   -0.4597   -0.7323 C   0  0  0  0  0  0
   -0.8703   -1.3363   -1.1756 H   0  0  0  0  0  0
    0.8797   -0.4165   -0.3722 C   0  0  0  0  0  0
   -2.4547    0.6676   -0.9273 O   0  0  0  0  0  0
    1.7921   -1.5678   -0.7112 C   0  0  0  0  0  0
    1.2333   -2.4171   -1.1229 H   0  0  0  0  0  0
    2.2984   -1.9423    0.1843 H   0  0  0  0  0  0
    2.8034   -1.0876   -1.7512 C   0  0  0  0  0  0
    2.2654   -0.8859   -2.6862 H   0  0  0  0  0  0
    3.5133   -1.8964   -1.9626 H   0  0  0  0  0  0
    3.5696    0.1747   -1.3024 C   0  0  2  0  0  0
    4.1723   -0.1255   -0.4340 H   0  0  0  0  0  0
    2.6171    1.3093   -0.8259 C   0  0  2  0  0  0
    2.0492    1.6492   -1.7042 H   0  0  0  0  0  0
    4.5918    0.6284   -2.3694 C   0  0  2  0  0  0
    5.3668   -0.1557   -2.3813 H   0  0  0  0  0  0
    5.2986    2.0014   -2.1144 C   0  0  2  0  0  0
    6.4876    1.7390   -1.1697 C   0  0  0  0  0  0
    7.2244    1.0739   -1.6335 H   0  0  0  0  0  0
    7.0017    2.6565   -0.8760 H   0  0  0  0  0  0
    6.1615    1.2543   -0.2431 H   0  0  0  0  0  0
    4.3347    3.0354   -1.4801 C   0  0  0  0  0  0
    3.6443    3.4258   -2.2396 H   0  0  0  0  0  0
    4.8993    3.9023   -1.1169 H   0  0  0  0  0  0
    3.4769    2.4910   -0.3437 C   0  0  0  0  0  0
    2.8473    3.3109    0.0134 H   0  0  0  0  0  0
    4.1161    2.1961    0.4955 H   0  0  0  0  0  0
    4.1007    0.7299   -3.8096 C   0  0  0  0  0  0
    3.2204    1.3761   -3.8968 H   0  0  0  0  0  0
    3.8666   -0.2447   -4.2477 H   0  0  0  0  0  0
    5.3117    1.3513   -4.4916 C   0  0  0  0  0  0
    5.0702    1.6792   -5.5070 H   0  0  0  0  0  0
    6.1155    0.6098   -4.5449 H   0  0  0  0  0  0
    5.6954    2.5163   -3.5663 C   0  0  2  0  0  0
    4.9981    3.3218   -3.8427 H   0  0  0  0  0  0
    7.1160    3.1150   -3.7855 C   0  0  2  0  0  0
    7.2258    4.4831   -3.0865 C   0  0  0  0  0  0
    8.2425    4.8814   -3.1796 H   0  0  0  0  0  0
    7.0017    4.4330   -2.0207 H   0  0  0  0  0  0
    6.5385    5.2093   -3.5350 H   0  0  0  0  0  0
    7.4657    3.3310   -5.2855 C   0  0  0  0  0  0
    8.3117    2.1919   -5.8778 C   0  0  0  0  0  0
    8.5256    2.2914   -7.4118 C   0  0  2  0  0  0
    9.3164    1.0666   -7.9813 C   0  0  0  0  0  0
    9.2488    1.0311   -9.5176 C   0  0  0  0  0  0
    9.8167    0.1803   -9.9105 H   0  0  0  0  0  0
    9.6685    1.9317   -9.9733 H   0  0  0  0  0  0
    8.2137    0.9313   -9.8626 H   0  0  0  0  0  0
    8.8180   -0.2865   -7.4571 C   0  0  0  0  0  0
    9.0423   -0.4094   -6.3930 H   0  0  0  0  0  0
    9.3128   -1.1145   -7.9770 H   0  0  0  0  0  0
    7.7379   -0.3951   -7.6018 H   0  0  0  0  0  0
   10.3704    1.1634   -7.6890 H   0  0  0  0  0  0
    9.2392    3.6192   -7.7869 C   0  0  0  0  0  0
    8.2872    4.6383   -8.4006 C   0  0  0  0  0  0
    8.8271    5.5591   -8.6433 H   0  0  0  0  0  0
    7.4740    4.8959   -7.7168 H   0  0  0  0  0  0
    7.8483    4.2518   -9.3261 H   0  0  0  0  0  0
   10.0514    3.4510   -8.5017 H   0  0  0  0  0  0
    9.7250    4.0616   -6.9093 H   0  0  0  0  0  0
    7.5290    2.2738   -7.8752 H   0  0  0  0  0  0
    7.8179    1.2473   -5.6479 H   0  0  0  0  0  0
    9.2866    2.1659   -5.3744 H   0  0  0  0  0  0
    8.0372    4.2602   -5.3921 H   0  0  0  0  0  0
    6.5502    3.4700   -5.8721 H   0  0  0  0  0  0
    7.8695    2.4506   -3.3485 H   0  0  0  0  0  0
  1  2  1  0  0  0
  1  6  1  0  0  0
  1 15  1  0  0  0
  1 25  1  0  0  0
  2  3  1  0  0  0
  2  4  1  0  0  0
  2  5  1  0  0  0
  6  7  1  0  0  0
  6  8  1  0  0  0
  6  9  1  0  0  0
  9 10  1  0  0  0
  9 11  1  0  0  0
  9 12  1  0  0  0
 12 13  1  0  0  0
 12 16  2  0  0  0
 13 14  1  0  0  0
 13 15  2  0  0  0
 15 17  1  0  0  0
 17 18  1  0  0  0
 17 19  1  0  0  0
 17 20  1  0  0  0
 20 21  1  0  0  0
 20 22  1  0  0  0
 20 23  1  0  0  0
 23 24  1  0  0  0
 23 25  1  0  0  0
 23 27  1  0  0  0
 25 26  1  0  0  0
 25 37  1  0  0  0
 27 28  1  0  0  0
 27 29  1  0  0  0
 27 40  1  0  0  0
 29 30  1  0  0  0
 29 34  1  0  0  0
 29 46  1  0  0  0
 30 31  1  0  0  0
 30 32  1  0  0  0
 30 33  1  0  0  0
 34 35  1  0  0  0
 34 36  1  0  0  0
 34 37  1  0  0  0
 37 38  1  0  0  0
 37 39  1  0  0  0
 40 41  1  0  0  0
 40 42  1  0  0  0
 40 43  1  0  0  0
 43 44  1  0  0  0
 43 45  1  0  0  0
 43 46  1  0  0  0
 46 47  1  0  0  0
 46 48  1  0  0  0
 48 49  1  0  0  0
 48 53  1  0  0  0
 48 78  1  0  0  0
 49 50  1  0  0  0
 49 51  1  0  0  0
 49 52  1  0  0  0
 53 54  1  0  0  0
 53 76  1  0  0  0
 53 77  1  0  0  0
 54 55  1  0  0  0
 54 74  1  0  0  0
 54 75  1  0  0  0
 55 56  1  0  0  0
 55 66  1  0  0  0
 55 73  1  0  0  0
 56 57  1  0  0  0
 56 61  1  0  0  0
 56 65  1  0  0  0
 57 58  1  0  0  0
 57 59  1  0  0  0
 57 60  1  0  0  0
 61 62  1  0  0  0
 61 63  1  0  0  0
 61 64  1  0  0  0
 66 67  1  0  0  0
 66 71  1  0  0  0
 66 72  1  0  0  0
 67 68  1  0  0  0
 67 69  1  0  0  0
 67 70  1  0  0  0
M  END
> <s_m_entry_id>
19

> <s_m_entry_name>
AYI_GOD_UB_012.1

> <i_qp_#stars>
4

> <i_qp_#amine>
0

> <i_qp_#amidine>
0

> <i_qp_#acid>
0

> <i_qp_#amide>
0

> <i_qp_#rotor>
6

> <i_qp_#rtvFG>
0

> <i_qp_CNS>
0

> <r_qp_mol_MW>
   412.698

> <r_qp_dipole>
     5.438

> <r_qp_SASA>
   743.678

> <r_qp_FOSA>
   660.269

> <r_qp_FISA>
    56.320

> <r_qp_PISA>
    27.090

> <r_qp_WPSA>
     0.000

> <r_qp_volume>
  1458.660

> <r_qp_donorHB>
     0.000

> <r_qp_accptHB>
     2.000

> <r_qp_dip^2/V>
   0.0202760

> <r_qp_ACxDN^.5/SA>
   0.0000000

> <r_qp_glob>
   0.8364040

> <r_qp_QPpolrz>
    48.628

> <r_qp_QPlogPC16>
    12.258

> <r_qp_QPlogPoct>
    16.949

> <r_qp_QPlogPw>
     2.723

> <r_qp_QPlogPo/w>
     7.479

> <r_qp_QPlogS>
    -8.286

> <r_qp_CIQPlogS>
    -7.021

> <r_qp_QPlogHERG>
    -4.308

> <r_qp_QPPCaco>
  2896.124

> <r_qp_QPlogBB>
    -0.335

> <r_qp_QPPMDCK>
  1561.420

> <r_qp_QPlogKp>
    -1.886

> <r_qp_IP(eV)>
    10.144

> <r_qp_EA(eV)>
     0.101

> <i_qp_#metab>
2

> <r_qp_QPlogKhsa>
     2.063

> <i_qp_HumanOralAbsorption>
1

> <r_qp_PercentHumanOralAbsorption>
   100.000

> <r_qp_SAfluorine>
     0.000

> <r_qp_SAamideO>
     0.000

> <r_qp_PSA>
    29.390

> <i_qp_#NandO>
1

> <i_qp_RuleOfFive>
1

> <i_qp_RuleOfThree>
1

> <i_qp_#ringatoms>
17

> <i_qp_#in34>
0

> <i_qp_#in56>
17

> <i_qp_#noncon>
14

> <i_qp_#nonHatm>
30

> <r_qp_Jm>
2.8e-05

$$$$
AYI_GOD_UB_013
                    3D
 Structure written by MMmdl.
 58 61  0  0  1  0            999 V2000
    1.3288    0.4539    0.1881 C   0  0  2  0  0  0
    1.9806    0.6270    1.6020 C   0  0  0  0  0  0
    2.8550   -0.0035    1.7600 H   0  0  0  0  0  0
    1.2648    0.3823    2.3964 H   0  0  0  0  0  0
    2.2897    1.6621    1.7849 H   0  0  0  0  0  0
    0.2545    1.5840    0.1242 C   0  0  0  0  0  0
    0.7240    2.5585   -0.0510 H   0  0  0  0  0  0
   -0.2336    1.6771    1.1045 H   0  0  0  0  0  0
   -0.8363    1.3833   -0.9181 C   0  0  0  0  0  0
   -0.4267    1.4669   -1.9290 H   0  0  0  0  0  0
   -1.5608    2.2004   -0.8084 H   0  0  0  0  0  0
   -1.5510    0.0529   -0.7142 C   0  0  2  0  0  0
   -2.3582   -0.0272   -1.4532 H   0  0  0  0  0  0
   -2.1697    0.0938    0.5739 O   0  0  0  0  0  0
   -2.8544   -0.5959    0.5961 H   0  0  0  0  0  0
   -0.5819   -1.1564   -0.8314 C   0  0  0  0  0  0
   -0.1925   -1.3182   -2.3148 C   0  0  0  0  0  0
    0.3431   -0.4532   -2.7067 H   0  0  0  0  0  0
   -1.0879   -1.4381   -2.9374 H   0  0  0  0  0  0
    0.4205   -2.2078   -2.4854 H   0  0  0  0  0  0
   -1.3554   -2.4472   -0.4401 C   0  0  0  0  0  0
   -1.5924   -2.4720    0.6290 H   0  0  0  0  0  0
   -0.7857   -3.3539   -0.6672 H   0  0  0  0  0  0
   -2.3007   -2.5180   -0.9911 H   0  0  0  0  0  0
    0.6504   -0.9708    0.1490 C   0  0  1  0  0  0
    0.1879   -1.0854    1.1428 H   0  0  0  0  0  0
    1.6850   -2.1285    0.0774 C   0  0  0  0  0  0
    1.3556   -2.9050   -0.6192 H   0  0  0  0  0  0
    1.7253   -2.6300    1.0536 H   0  0  0  0  0  0
    3.1086   -1.7347   -0.3054 C   0  0  0  0  0  0
    3.6260   -2.6295   -0.6760 H   0  0  0  0  0  0
    3.6867   -1.4249    0.5691 H   0  0  0  0  0  0
    3.1196   -0.6466   -1.3313 C   0  0  2  0  0  0
    2.4007    0.6594   -0.9746 C   0  0  2  0  0  0
    1.8547    0.9837   -1.8693 H   0  0  0  0  0  0
    3.4147    1.7916   -0.6226 C   0  0  0  0  0  0
    4.1233    1.4187    0.1236 H   0  0  0  0  0  0
    2.8826    2.6310   -0.1622 H   0  0  0  0  0  0
    5.4590    2.6951   -1.8390 C   0  0  0  0  0  0
    3.5069    2.6269   -2.6529 H   0  0  0  0  0  0
    5.8898    3.3410   -3.1227 C   0  0  0  0  0  0
    7.0069    4.0850   -2.9024 O   0  0  0  0  0  0
    7.5132    4.7487   -4.0614 C   0  0  0  0  0  0
    8.4139    5.2969   -3.7718 H   0  0  0  0  0  0
    6.7784    5.4643   -4.4431 H   0  0  0  0  0  0
    7.7830    4.0207   -4.8329 H   0  0  0  0  0  0
    2.7869   -1.1403   -2.6452 O   0  0  0  0  0  0
    4.1370   -0.7318   -2.4681 C   0  0  0  0  0  0
    4.4435    0.1378   -3.0294 H   0  0  0  0  0  0
    4.8952   -1.5055   -2.4317 H   0  0  0  0  0  0
    4.1416    2.3958   -1.7964 C   0  0  0  0  0  0
    6.4127    2.4939   -0.7297 C   0  0  1  0  0  0
    6.3060    3.2243    0.0663 H   0  0  0  0  0  0
    5.3081    3.2279   -4.1939 O   0  0  0  0  0  0
    6.8052    1.0879   -0.3327 C   0  0  0  0  0  0
    6.4718    0.2485   -0.9280 H   0  0  0  0  0  0
    6.9208    0.8711    0.7220 H   0  0  0  0  0  0
    7.7428    1.9803   -0.9330 O   0  0  0  0  0  0
  1  2  1  0  0  0
  1  6  1  0  0  0
  1 25  1  0  0  0
  1 34  1  0  0  0
  2  3  1  0  0  0
  2  4  1  0  0  0
  2  5  1  0  0  0
  6  7  1  0  0  0
  6  8  1  0  0  0
  6  9  1  0  0  0
  9 10  1  0  0  0
  9 11  1  0  0  0
  9 12  1  0  0  0
 12 13  1  0  0  0
 12 14  1  0  0  0
 12 16  1  0  0  0
 14 15  1  0  0  0
 16 17  1  0  0  0
 16 21  1  0  0  0
 16 25  1  0  0  0
 17 18  1  0  0  0
 17 19  1  0  0  0
 17 20  1  0  0  0
 21 22  1  0  0  0
 21 23  1  0  0  0
 21 24  1  0  0  0
 25 26  1  0  0  0
 25 27  1  0  0  0
 27 28  1  0  0  0
 27 29  1  0  0  0
 27 30  1  0  0  0
 30 31  1  0  0  0
 30 32  1  0  0  0
 30 33  1  0  0  0
 33 34  1  0  0  0
 33 47  1  0  0  0
 33 48  1  0  0  0
 34 35  1  0  0  0
 34 36  1  0  0  0
 36 37  1  0  0  0
 36 38  1  0  0  0
 36 51  1  0  0  0
 39 41  1  0  0  0
 39 51  2  0  0  0
 39 52  1  0  0  0
 40 51  1  0  0  0
 41 42  1  0  0  0
 41 54  2  0  0  0
 42 43  1  0  0  0
 43 44  1  0  0  0
 43 45  1  0  0  0
 43 46  1  0  0  0
 47 48  1  0  0  0
 48 49  1  0  0  0
 48 50  1  0  0  0
 52 53  1  0  0  0
 52 55  1  0  0  0
 52 58  1  0  0  0
 55 56  1  0  0  0
 55 57  1  0  0  0
 55 58  1  0  0  0
M  END
> <s_m_entry_id>
20

> <s_m_entry_name>
AYI_GOD_UB_013.1

> <i_qp_#stars>
0

> <i_qp_#amine>
0

> <i_qp_#amidine>
0

> <i_qp_#acid>
0

> <i_qp_#amide>
0

> <i_qp_#rotor>
5

> <i_qp_#rtvFG>
3

> <i_qp_CNS>
-1

> <r_qp_mol_MW>
   364.481

> <r_qp_dipole>
     4.169

> <r_qp_SASA>
   572.382

> <r_qp_FOSA>
   492.962

> <r_qp_FISA>
    75.078

> <r_qp_PISA>
     4.342

> <r_qp_WPSA>
     0.000

> <r_qp_volume>
  1125.940

> <r_qp_donorHB>
     1.000

> <r_qp_accptHB>
     7.700

> <r_qp_dip^2/V>
   0.0154370

> <r_qp_ACxDN^.5/SA>
   0.0134530

> <r_qp_glob>
   0.9144410

> <r_qp_QPpolrz>
    35.737

> <r_qp_QPlogPC16>
     9.672

> <r_qp_QPlogPoct>
    17.122

> <r_qp_QPlogPw>
     9.583

> <r_qp_QPlogPo/w>
     2.673

> <r_qp_QPlogS>
    -3.161

> <r_qp_CIQPlogS>
    -3.251

> <r_qp_QPlogHERG>
    -2.937

> <r_qp_QPPCaco>
  1922.804

> <r_qp_QPlogBB>
    -0.336

> <r_qp_QPPMDCK>
  1002.883

> <r_qp_QPlogKp>
    -2.408

> <r_qp_IP(eV)>
    10.368

> <r_qp_EA(eV)>
     0.253

> <i_qp_#metab>
3

> <r_qp_QPlogKhsa>
     0.013

> <i_qp_HumanOralAbsorption>
3

> <r_qp_PercentHumanOralAbsorption>
   100.000

> <r_qp_SAfluorine>
     0.000

> <r_qp_SAamideO>
     0.000

> <r_qp_PSA>
    75.754

> <i_qp_#NandO>
5

> <i_qp_RuleOfFive>
0

> <i_qp_RuleOfThree>
0

> <i_qp_#ringatoms>
15

> <i_qp_#in34>
6

> <i_qp_#in56>
9

> <i_qp_#noncon>
13

> <i_qp_#nonHatm>
26

> <r_qp_Jm>
0.983096

$$$$
AYI_GOD_UB_014
                    3D
 Structure written by MMmdl.
 59 62  0  0  1  0            999 V2000
    0.9739    0.9779   -0.3119 C   0  0  2  0  0  0
   -0.3734    1.5063   -0.9069 C   0  0  0  0  0  0
   -1.2157    0.4935   -1.6566 C   0  0  0  0  0  0
   -1.4984   -0.7188   -0.7825 C   0  0  1  0  0  0
   -0.2054   -1.5183   -0.5026 C   0  0  0  0  0  0
    0.9549   -0.5838    0.0593 C   0  0  1  0  0  0
    1.0994    1.7548    1.0429 C   0  0  0  0  0  0
   -0.2068    2.3744   -1.5563 H   0  0  0  0  0  0
   -1.0034    1.9102   -0.1016 H   0  0  0  0  0  0
   -0.7422    0.2166   -2.6020 H   0  0  0  0  0  0
   -2.1674    0.9752   -1.9156 H   0  0  0  0  0  0
   -2.2410   -1.3488   -1.2883 H   0  0  0  0  0  0
   -2.0978   -0.2658    0.4321 O   0  0  0  0  0  0
    0.1447   -2.3165   -1.7783 C   0  0  0  0  0  0
   -0.5128   -2.6049    0.5726 C   0  0  0  0  0  0
   -2.5929   -1.0106    0.8138 H   0  0  0  0  0  0
    2.0228    1.5174    1.5785 H   0  0  0  0  0  0
    0.2724    1.5037    1.7196 H   0  0  0  0  0  0
    1.0552    2.8390    0.8879 H   0  0  0  0  0  0
    0.3902   -1.6793   -2.6242 H   0  0  0  0  0  0
   -0.7077   -2.9312   -2.0952 H   0  0  0  0  0  0
    0.9711   -3.0147   -1.6154 H   0  0  0  0  0  0
   -0.7565   -2.1644    1.5456 H   0  0  0  0  0  0
    0.3408   -3.2741    0.7251 H   0  0  0  0  0  0
   -1.3650   -3.2256    0.2712 H   0  0  0  0  0  0
    2.3633   -1.2231   -0.0509 C   0  0  1  0  0  0
    3.0547   -1.0279   -1.4010 C   0  0  0  0  0  0
    2.6476    0.2279   -2.1146 C   0  0  2  0  0  0
    2.1726    1.4029   -1.2894 C   0  0  2  0  0  0
    0.7488   -0.5797    1.1406 H   0  0  0  0  0  0
    2.3270   -2.2952    0.1679 H   0  0  0  0  0  0
    3.2197   -0.6779    0.9608 O   0  0  0  0  0  0
    2.8292   -0.9016    1.8240 H   0  0  0  0  0  0
    2.8543   -1.8909   -2.0458 H   0  0  0  0  0  0
    4.1401   -1.0134   -1.2581 H   0  0  0  0  0  0
    1.7707    2.1444   -1.9938 H   0  0  0  0  0  0
    3.3819    2.1289   -0.6176 C   0  0  0  0  0  0
    1.8686    0.0079   -3.3026 O   0  0  0  0  0  0
    3.2047    0.4555   -3.5156 C   0  0  0  0  0  0
    3.3272    1.4599   -3.8990 H   0  0  0  0  0  0
    3.9167   -0.2565   -3.9154 H   0  0  0  0  0  0
    4.3598    2.7431   -1.5918 C   0  0  0  0  0  0
    3.8993    1.4583    0.0701 H   0  0  0  0  0  0
    3.0173    2.9763   -0.0277 H   0  0  0  0  0  0
    5.7069    2.6545   -1.5338 C   0  0  0  0  0  0
    3.8949    3.3409   -2.3769 H   0  0  0  0  0  0
    6.4005    3.4176   -2.6230 C   0  0  0  0  0  0
    6.4612    1.9449   -0.4826 C   0  0  1  0  0  0
    5.9067    3.6731   -3.7140 O   0  0  0  0  0  0
    7.6359    3.7978   -2.2013 O   0  0  0  0  0  0
    8.3889    4.5351   -3.1652 C   0  0  0  0  0  0
    9.3609    4.7745   -2.7253 H   0  0  0  0  0  0
    7.8794    5.4715   -3.4129 H   0  0  0  0  0  0
    8.5534    3.9333   -4.0645 H   0  0  0  0  0  0
    6.5826    0.4411   -0.5769 C   0  0  0  0  0  0
    7.7220    1.2896   -0.7144 O   0  0  0  0  0  0
    6.3336    2.3749    0.5060 H   0  0  0  0  0  0
    6.2462   -0.0691   -1.4697 H   0  0  0  0  0  0
    6.4819   -0.1328    0.3359 H   0  0  0  0  0  0
  1  2  1  0  0  0
  1  6  1  0  0  0
  1  7  1  0  0  0
  1 29  1  0  0  0
  2  3  1  0  0  0
  2  8  1  0  0  0
  2  9  1  0  0  0
  3  4  1  0  0  0
  3 10  1  0  0  0
  3 11  1  0  0  0
  4  5  1  0  0  0
  4 12  1  0  0  0
  4 13  1  0  0  0
  5  6  1  0  0  0
  5 14  1  0  0  0
  5 15  1  0  0  0
  6 26  1  0  0  0
  6 30  1  0  0  0
  7 17  1  0  0  0
  7 18  1  0  0  0
  7 19  1  0  0  0
 13 16  1  0  0  0
 14 20  1  0  0  0
 14 21  1  0  0  0
 14 22  1  0  0  0
 15 23  1  0  0  0
 15 24  1  0  0  0
 15 25  1  0  0  0
 26 27  1  0  0  0
 26 31  1  0  0  0
 26 32  1  0  0  0
 27 28  1  0  0  0
 27 34  1  0  0  0
 27 35  1  0  0  0
 28 29  1  0  0  0
 28 38  1  0  0  0
 28 39  1  0  0  0
 29 36  1  0  0  0
 29 37  1  0  0  0
 32 33  1  0  0  0
 37 42  1  0  0  0
 37 43  1  0  0  0
 37 44  1  0  0  0
 38 39  1  0  0  0
 39 40  1  0  0  0
 39 41  1  0  0  0
 42 45  2  0  0  0
 42 46  1  0  0  0
 45 47  1  0  0  0
 45 48  1  0  0  0
 47 49  2  0  0  0
 47 50  1  0  0  0
 48 55  1  0  0  0
 48 56  1  0  0  0
 48 57  1  0  0  0
 50 51  1  0  0  0
 51 52  1  0  0  0
 51 53  1  0  0  0
 51 54  1  0  0  0
 55 56  1  0  0  0
 55 58  1  0  0  0
 55 59  1  0  0  0
M  END
> <s_m_entry_id>
21

> <s_m_entry_name>
AYI_GOD_UB_014.1

> <i_qp_#stars>
0

> <i_qp_#amine>
0

> <i_qp_#amidine>
0

> <i_qp_#acid>
0

> <i_qp_#amide>
0

> <i_qp_#rotor>
6

> <i_qp_#rtvFG>
3

> <i_qp_CNS>
-1

> <r_qp_mol_MW>
   380.480

> <r_qp_dipole>
     5.478

> <r_qp_SASA>
   559.542

> <r_qp_FOSA>
   465.865

> <r_qp_FISA>
    91.189

> <r_qp_PISA>
     2.488

> <r_qp_WPSA>
     0.000

> <r_qp_volume>
  1121.598

> <r_qp_donorHB>
     2.000

> <r_qp_accptHB>
     9.400

> <r_qp_dip^2/V>
   0.0267560

> <r_qp_ACxDN^.5/SA>
   0.0237580

> <r_qp_glob>
   0.9330190

> <r_qp_QPpolrz>
    34.904

> <r_qp_QPlogPC16>
    10.046

> <r_qp_QPlogPoct>
    19.455

> <r_qp_QPlogPw>
    12.567

> <r_qp_QPlogPo/w>
     1.861

> <r_qp_QPlogS>
    -2.494

> <r_qp_CIQPlogS>
    -2.936

> <r_qp_QPlogHERG>
    -2.628

> <r_qp_QPPCaco>
  1352.543

> <r_qp_QPlogBB>
    -0.496

> <r_qp_QPPMDCK>
   685.660

> <r_qp_QPlogKp>
    -2.615

> <r_qp_IP(eV)>
    10.205

> <r_qp_EA(eV)>
     0.114

> <i_qp_#metab>
4

> <r_qp_QPlogKhsa>
    -0.234

> <i_qp_HumanOralAbsorption>
3

> <r_qp_PercentHumanOralAbsorption>
    93.881

> <r_qp_SAfluorine>
     0.000

> <r_qp_SAamideO>
     0.000

> <r_qp_PSA>
    91.710

> <i_qp_#NandO>
6

> <i_qp_RuleOfFive>
0

> <i_qp_RuleOfThree>
0

> <i_qp_#ringatoms>
15

> <i_qp_#in34>
6

> <i_qp_#in56>
9

> <i_qp_#noncon>
13

> <i_qp_#nonHatm>
27

> <r_qp_Jm>
2.961451

$$$$
AYI_GOD_UB_015
                    3D
 Structure written by MMmdl.
 80 83  0  0  1  0            999 V2000
    1.1854    0.7095    0.1042 C   0  0  2  0  0  0
    0.9279    0.9284    1.6204 C   0  0  0  0  0  0
    1.6681    0.3925    2.2267 H   0  0  0  0  0  0
   -0.0555    0.5828    1.9447 H   0  0  0  0  0  0
    0.9808    1.9873    1.8920 H   0  0  0  0  0  0
    0.0991    1.4565   -0.7303 C   0  0  0  0  0  0
    0.5460    1.9426   -1.6053 H   0  0  0  0  0  0
   -0.3333    2.2681   -0.1308 H   0  0  0  0  0  0
   -1.0454    0.5804   -1.2780 C   0  0  0  0  0  0
   -0.7263    0.1463   -2.2349 H   0  0  0  0  0  0
   -1.9025    1.2287   -1.4976 H   0  0  0  0  0  0
   -1.4662   -0.5502   -0.3420 C   0  0  2  0  0  0
   -2.2086   -1.1777   -0.8489 H   0  0  0  0  0  0
   -2.1306    0.0238    0.7837 O   0  0  0  0  0  0
   -2.4451   -0.7060    1.3441 H   0  0  0  0  0  0
   -0.2781   -1.4230    0.1052 C   0  0  0  0  0  0
   -0.3548   -2.3876   -0.4132 H   0  0  0  0  0  0
   -0.3307   -1.6436    1.1777 H   0  0  0  0  0  0
    1.0573   -0.7811   -0.2189 C   0  0  0  0  0  0
    2.0077   -1.4753   -0.8688 C   0  0  0  0  0  0
    1.8584   -2.5312   -1.0831 H   0  0  0  0  0  0
    3.2742   -0.8785   -1.3947 C   0  0  0  0  0  0
    3.4639   -1.2947   -2.3913 H   0  0  0  0  0  0
    4.1009   -1.2024   -0.7506 H   0  0  0  0  0  0
    3.2240    0.6551   -1.4933 C   0  0  1  0  0  0
    2.5599    0.9279   -2.3253 H   0  0  0  0  0  0
    2.6477    1.2483   -0.1824 C   0  0  1  0  0  0
    3.2890    0.8701    0.6290 H   0  0  0  0  0  0
    4.6214    1.2234   -1.7773 C   0  0  2  0  0  0
    5.3066    0.8835   -0.9887 H   0  0  0  0  0  0
    4.6151    2.7621   -1.8314 C   0  0  1  0  0  0
    3.7981    3.0443   -2.5183 H   0  0  0  0  0  0
    4.1869    3.3402   -0.4731 C   0  0  2  0  0  0
    4.0661    4.4235   -0.5737 H   0  0  0  0  0  0
    5.1312    3.0808    0.7041 C   0  0  0  0  0  0
    4.6962    3.4728    1.6308 H   0  0  0  0  0  0
    6.0898    3.5841    0.5792 H   0  0  0  0  0  0
    5.3288    2.0184    0.8663 H   0  0  0  0  0  0
    2.7706    2.7956   -0.1426 C   0  0  0  0  0  0
    2.0775    3.2436   -0.8637 H   0  0  0  0  0  0
    2.4676    3.1755    0.8391 H   0  0  0  0  0  0
    5.2410    0.8438   -3.1122 C   0  0  0  0  0  0
    4.5522    1.0297   -3.9444 H   0  0  0  0  0  0
    5.5611   -0.2014   -3.1507 H   0  0  0  0  0  0
    6.4277    1.7958   -3.1668 C   0  0  0  0  0  0
    6.8268    1.8733   -4.1827 H   0  0  0  0  0  0
    7.2177    1.4042   -2.5170 H   0  0  0  0  0  0
    5.9030    3.1527   -2.6299 C   0  0  2  0  0  0
    5.5403    3.7020   -3.5135 H   0  0  0  0  0  0
    7.0186    4.0447   -2.0201 C   0  0  2  0  0  0
    6.5157    5.4626   -1.7094 C   0  0  0  0  0  0
    7.3401    6.0996   -1.3680 H   0  0  0  0  0  0
    5.7767    5.4817   -0.9114 H   0  0  0  0  0  0
    6.0741    5.9298   -2.5962 H   0  0  0  0  0  0
    8.2414    4.1864   -2.9808 C   0  0  0  0  0  0
    9.4703    3.4036   -2.4880 C   0  0  0  0  0  0
   10.6532    3.3789   -3.4919 C   0  0  2  0  0  0
   11.8439    2.4996   -2.9838 C   0  0  0  0  0  0
   11.4093    1.1393   -2.4231 C   0  0  0  0  0  0
   12.2792    0.5119   -2.1986 H   0  0  0  0  0  0
   10.7791    0.5984   -3.1371 H   0  0  0  0  0  0
   10.8571    1.2523   -1.4851 H   0  0  0  0  0  0
   12.3577    3.0380   -2.1765 H   0  0  0  0  0  0
   12.8612    2.2432   -4.1087 C   0  0  0  0  0  0
   13.2853    3.1696   -4.5048 H   0  0  0  0  0  0
   12.3973    1.7032   -4.9416 H   0  0  0  0  0  0
   13.6991    1.6395   -3.7428 H   0  0  0  0  0  0
   11.1398    4.8194   -3.8097 C   0  0  0  0  0  0
   10.6978    5.2912   -5.1894 C   0  0  0  0  0  0
   11.0534    6.3105   -5.3705 H   0  0  0  0  0  0
    9.6088    5.2927   -5.2869 H   0  0  0  0  0  0
   11.1117    4.6465   -5.9715 H   0  0  0  0  0  0
   12.2314    4.8937   -3.7668 H   0  0  0  0  0  0
   10.7806    5.5277   -3.0539 H   0  0  0  0  0  0
   10.2798    2.9124   -4.4144 H   0  0  0  0  0  0
    9.1527    2.3785   -2.2845 H   0  0  0  0  0  0
    9.8096    3.8247   -1.5331 H   0  0  0  0  0  0
    8.5215    5.2419   -3.0710 H   0  0  0  0  0  0
    7.9777    3.8650   -3.9945 H   0  0  0  0  0  0
    7.3686    3.5901   -1.0884 H   0  0  0  0  0  0
  1  2  1  0  0  0
  1  6  1  0  0  0
  1 19  1  0  0  0
  1 27  1  0  0  0
  2  3  1  0  0  0
  2  4  1  0  0  0
  2  5  1  0  0  0
  6  7  1  0  0  0
  6  8  1  0  0  0
  6  9  1  0  0  0
  9 10  1  0  0  0
  9 11  1  0  0  0
  9 12  1  0  0  0
 12 13  1  0  0  0
 12 14  1  0  0  0
 12 16  1  0  0  0
 14 15  1  0  0  0
 16 17  1  0  0  0
 16 18  1  0  0  0
 16 19  1  0  0  0
 19 20  2  0  0  0
 20 21  1  0  0  0
 20 22  1  0  0  0
 22 23  1  0  0  0
 22 24  1  0  0  0
 22 25  1  0  0  0
 25 26  1  0  0  0
 25 27  1  0  0  0
 25 29  1  0  0  0
 27 28  1  0  0  0
 27 39  1  0  0  0
 29 30  1  0  0  0
 29 31  1  0  0  0
 29 42  1  0  0  0
 31 32  1  0  0  0
 31 33  1  0  0  0
 31 48  1  0  0  0
 33 34  1  0  0  0
 33 35  1  0  0  0
 33 39  1  0  0  0
 35 36  1  0  0  0
 35 37  1  0  0  0
 35 38  1  0  0  0
 39 40  1  0  0  0
 39 41  1  0  0  0
 42 43  1  0  0  0
 42 44  1  0  0  0
 42 45  1  0  0  0
 45 46  1  0  0  0
 45 47  1  0  0  0
 45 48  1  0  0  0
 48 49  1  0  0  0
 48 50  1  0  0  0
 50 51  1  0  0  0
 50 55  1  0  0  0
 50 80  1  0  0  0
 51 52  1  0  0  0
 51 53  1  0  0  0
 51 54  1  0  0  0
 55 56  1  0  0  0
 55 78  1  0  0  0
 55 79  1  0  0  0
 56 57  1  0  0  0
 56 76  1  0  0  0
 56 77  1  0  0  0
 57 58  1  0  0  0
 57 68  1  0  0  0
 57 75  1  0  0  0
 58 59  1  0  0  0
 58 63  1  0  0  0
 58 64  1  0  0  0
 59 60  1  0  0  0
 59 61  1  0  0  0
 59 62  1  0  0  0
 64 65  1  0  0  0
 64 66  1  0  0  0
 64 67  1  0  0  0
 68 69  1  0  0  0
 68 73  1  0  0  0
 68 74  1  0  0  0
 69 70  1  0  0  0
 69 71  1  0  0  0
 69 72  1  0  0  0
M  END
> <s_m_entry_id>
22

> <s_m_entry_name>
AYI_GOD_UB_015.1

> <i_qp_#stars>
6

> <i_qp_#amine>
0

> <i_qp_#amidine>
0

> <i_qp_#acid>
0

> <i_qp_#amide>
0

> <i_qp_#rotor>
7

> <i_qp_#rtvFG>
0

> <i_qp_CNS>
0

> <r_qp_mol_MW>
   414.713

> <r_qp_dipole>
     1.612

> <r_qp_SASA>
   751.064

> <r_qp_FOSA>
   688.674

> <r_qp_FISA>
    33.710

> <r_qp_PISA>
    28.680

> <r_qp_WPSA>
     0.000

> <r_qp_volume>
  1473.302

> <r_qp_donorHB>
     1.000

> <r_qp_accptHB>
     1.700

> <r_qp_dip^2/V>
   0.0017630

> <r_qp_ACxDN^.5/SA>
   0.0022630

> <r_qp_glob>
   0.8337120

> <r_qp_QPpolrz>
    48.587

> <r_qp_QPlogPC16>
    12.471

> <r_qp_QPlogPoct>
    17.825

> <r_qp_QPlogPw>
     3.546

> <r_qp_QPlogPo/w>
     7.680

> <r_qp_QPlogS>
    -8.245

> <r_qp_CIQPlogS>
    -7.033

> <r_qp_QPlogHERG>
    -4.359

> <r_qp_QPPCaco>
  4744.943

> <r_qp_QPlogBB>
    -0.182

> <r_qp_QPPMDCK>
  2662.415

> <r_qp_QPlogKp>
    -1.368

> <r_qp_IP(eV)>
     9.437

> <r_qp_EA(eV)>
    -1.047

> <i_qp_#metab>
3

> <r_qp_QPlogKhsa>
     2.056

> <i_qp_HumanOralAbsorption>
1

> <r_qp_PercentHumanOralAbsorption>
   100.000

> <r_qp_SAfluorine>
     0.000

> <r_qp_SAamideO>
     0.000

> <r_qp_PSA>
    19.331

> <i_qp_#NandO>
1

> <i_qp_RuleOfFive>
1

> <i_qp_RuleOfThree>
1

> <i_qp_#ringatoms>
17

> <i_qp_#in34>
0

> <i_qp_#in56>
17

> <i_qp_#noncon>
15

> <i_qp_#nonHatm>
30

> <r_qp_Jm>
0.000101

$$$$
AYI_GOD_UB_016
                    3D
 Structure written by MMmdl.
101105  0  0  1  0            999 V2000
    1.8250    0.2370   -0.2960 C   0  0  2  0  0  0
    3.1340    0.7180    0.0080 O   0  0  0  0  0  0
    3.4340    1.2000   -0.7860 H   0  0  0  0  0  0
    1.8780   -0.2790   -1.2640 H   0  0  0  0  0  0
    0.7820    1.3600   -0.3120 C   0  0  1  0  0  0
    1.1110    2.4730   -1.3150 C   0  0  0  0  0  0
    1.6190    1.9350   -2.5310 O   0  0  0  0  0  0
    1.6200    2.6560   -3.1850 H   0  0  0  0  0  0
    0.7020    1.8350    0.6750 H   0  0  0  0  0  0
   -0.4980    0.8010   -0.6430 O   0  0  0  0  0  0
   -0.9800   -0.1270    0.3360 C   0  0  1  0  0  0
   -2.2290   -0.6790   -0.0990 O   0  0  0  0  0  0
   -3.3000    0.2670   -0.1730 C   0  0  2  0  0  0
   -2.9430    1.2100   -0.6080 H   0  0  0  0  0  0
   -1.1270    0.3850    1.2940 H   0  0  0  0  0  0
    0.0080   -1.2960    0.5190 C   0  0  2  0  0  0
   -0.0080   -1.9420   -0.3670 H   0  0  0  0  0  0
   -0.3640   -2.1220    1.6320 O   0  0  0  0  0  0
    0.3750   -2.7550    1.7360 H   0  0  0  0  0  0
    1.4230   -0.7790    0.7690 C   0  0  1  0  0  0
    2.3340   -1.8860    0.7600 O   0  0  0  0  0  0
    3.2220   -1.4790    0.7250 H   0  0  0  0  0  0
    1.5010   -0.3400    1.7720 H   0  0  0  0  0  0
    0.2160    3.0610   -1.5450 H   0  0  0  0  0  0
    1.8790    3.1370   -0.9060 H   0  0  0  0  0  0
   -3.9050    0.5290    1.2130 C   0  0  0  0  0  0
   -3.1750    1.0580    1.8370 H   0  0  0  0  0  0
   -4.0930   -0.4120    1.7420 H   0  0  0  0  0  0
   -5.1770    1.3350    1.0710 C   0  0  0  0  0  0
   -6.2940    0.7000    0.2340 C   0  0  2  0  0  0
   -6.7300   -0.6540    0.8510 C   0  0  0  0  0  0
   -7.5170   -1.1270    0.2510 H   0  0  0  0  0  0
   -7.1230   -0.5160    1.8650 H   0  0  0  0  0  0
   -5.9160   -1.3800    0.9220 H   0  0  0  0  0  0
   -5.6590    0.4610   -1.1680 C   0  0  0  0  0  0
   -5.4740    1.4240   -1.6620 H   0  0  0  0  0  0
   -6.3350   -0.1000   -1.8200 H   0  0  0  0  0  0
   -4.3420   -0.3280   -1.1280 C   0  0  0  0  0  0
   -3.9160   -0.3740   -2.1390 H   0  0  0  0  0  0
   -4.5370   -1.3740   -0.8610 H   0  0  0  0  0  0
   -5.2360    2.5900    1.5440 C   0  0  0  0  0  0
   -4.4060    2.9950    2.1190 H   0  0  0  0  0  0
   -6.3590    3.5370    1.2770 C   0  0  0  0  0  0
   -5.9370    4.5280    1.0710 H   0  0  0  0  0  0
   -6.9440    3.6280    2.2010 H   0  0  0  0  0  0
   -7.2590    3.1180    0.0960 C   0  0  1  0  0  0
   -6.6960    3.2660   -0.8370 H   0  0  0  0  0  0
   -7.5910    1.6150    0.1960 C   0  0  1  0  0  0
   -8.0800    1.4980    1.1770 H   0  0  0  0  0  0
   -8.5110    4.0450    0.0740 C   0  0  2  0  0  0
   -8.7860    4.2760    1.1120 H   0  0  0  0  0  0
   -9.7650    3.4750   -0.6450 C   0  0  2  0  0  0
  -10.7970    2.9270    0.3620 C   0  0  0  0  0  0
  -11.1420    3.6890    1.0650 H   0  0  0  0  0  0
  -10.3850    2.1240    0.9800 H   0  0  0  0  0  0
  -11.6750    2.5280   -0.1580 H   0  0  0  0  0  0
   -9.3330    2.3160   -1.5760 C   0  0  0  0  0  0
   -8.6510    2.6880   -2.3520 H   0  0  0  0  0  0
  -10.2050    1.9180   -2.1120 H   0  0  0  0  0  0
   -8.6410    1.1670   -0.8460 C   0  0  0  0  0  0
   -8.2270    0.5080   -1.6100 H   0  0  0  0  0  0
   -9.3940    0.5500   -0.3380 H   0  0  0  0  0  0
   -8.1800    5.3820   -0.6190 C   0  0  0  0  0  0
   -7.1240    5.4860   -0.8930 H   0  0  0  0  0  0
   -8.3960    6.2120    0.0630 H   0  0  0  0  0  0
   -9.0610    5.4630   -1.8550 C   0  0  0  0  0  0
   -8.5390    4.9960   -2.7000 H   0  0  0  0  0  0
   -9.2600    6.4980   -2.1440 H   0  0  0  0  0  0
  -10.3210    4.6550   -1.5200 C   0  0  2  0  0  0
  -10.6930    4.2130   -2.4510 H   0  0  0  0  0  0
  -11.4950    5.5180   -0.9550 C   0  0  2  0  0  0
  -12.2890    4.8320   -0.6350 H   0  0  0  0  0  0
  -12.1430    6.4450   -2.0230 C   0  0  0  0  0  0
  -12.7600    5.6990   -3.2160 C   0  0  0  0  0  0
  -13.5740    6.6220   -4.1580 C   0  0  1  0  0  0
  -13.8430    5.9190   -5.5260 C   0  0  0  0  0  0
  -14.3030    6.9090   -6.6040 C   0  0  0  0  0  0
  -14.3120    6.4250   -7.5870 H   0  0  0  0  0  0
  -13.6240    7.7660   -6.6650 H   0  0  0  0  0  0
  -15.3140    7.2830   -6.4160 H   0  0  0  0  0  0
  -14.4860    8.0990   -2.8730 H   0  0  0  0  0  0
  -14.8110    4.7390   -5.4690 C   0  0  0  0  0  0
  -14.5350    4.0240   -4.6890 H   0  0  0  0  0  0
  -14.8040    4.1980   -6.4220 H   0  0  0  0  0  0
  -15.8400    5.0680   -5.2970 H   0  0  0  0  0  0
  -12.8790    5.5220   -5.8740 H   0  0  0  0  0  0
  -12.9100    7.4660   -4.3990 H   0  0  0  0  0  0
  -14.8220    7.2570   -3.4930 C   0  0  0  0  0  0
  -15.6680    6.3530   -2.6050 C   0  0  0  0  0  0
  -16.5410    6.9070   -2.2440 H   0  0  0  0  0  0
  -15.1140    6.0180   -1.7240 H   0  0  0  0  0  0
  -16.0350    5.4720   -3.1340 H   0  0  0  0  0  0
  -13.3800    4.8710   -2.8570 H   0  0  0  0  0  0
  -11.9500    5.2510   -3.8020 H   0  0  0  0  0  0
  -11.4080    7.1700   -2.3930 H   0  0  0  0  0  0
  -12.9230    7.0320   -1.5250 H   0  0  0  0  0  0
  -11.1340    6.3900    0.2550 C   0  0  0  0  0  0
  -12.0400    6.8280    0.6900 H   0  0  0  0  0  0
  -10.4800    7.2220   -0.0280 H   0  0  0  0  0  0
  -10.6440    5.8240    1.0500 H   0  0  0  0  0  0
  -15.4690    7.7060   -4.2530 H   0  0  0  0  0  0
  1  2  1  0  0  0
  1  4  1  0  0  0
  1  5  1  0  0  0
  1 20  1  0  0  0
  2  3  1  0  0  0
  5  6  1  0  0  0
  5  9  1  0  0  0
  5 10  1  0  0  0
  6  7  1  0  0  0
  6 24  1  0  0  0
  6 25  1  0  0  0
  7  8  1  0  0  0
 10 11  1  0  0  0
 11 12  1  0  0  0
 11 15  1  0  0  0
 11 16  1  0  0  0
 12 13  1  0  0  0
 13 14  1  0  0  0
 13 26  1  0  0  0
 13 38  1  0  0  0
 16 17  1  0  0  0
 16 18  1  0  0  0
 16 20  1  0  0  0
 18 19  1  0  0  0
 20 21  1  0  0  0
 20 23  1  0  0  0
 21 22  1  0  0  0
 26 27  1  0  0  0
 26 28  1  0  0  0
 26 29  1  0  0  0
 29 30  1  0  0  0
 29 41  2  0  0  0
 30 31  1  0  0  0
 30 35  1  0  0  0
 30 48  1  0  0  0
 31 32  1  0  0  0
 31 33  1  0  0  0
 31 34  1  0  0  0
 35 36  1  0  0  0
 35 37  1  0  0  0
 35 38  1  0  0  0
 38 39  1  0  0  0
 38 40  1  0  0  0
 41 42  1  0  0  0
 41 43  1  0  0  0
 43 44  1  0  0  0
 43 45  1  0  0  0
 43 46  1  0  0  0
 46 47  1  0  0  0
 46 48  1  0  0  0
 46 50  1  0  0  0
 48 49  1  0  0  0
 48 60  1  0  0  0
 50 51  1  0  0  0
 50 52  1  0  0  0
 50 63  1  0  0  0
 52 53  1  0  0  0
 52 57  1  0  0  0
 52 69  1  0  0  0
 53 54  1  0  0  0
 53 55  1  0  0  0
 53 56  1  0  0  0
 57 58  1  0  0  0
 57 59  1  0  0  0
 57 60  1  0  0  0
 60 61  1  0  0  0
 60 62  1  0  0  0
 63 64  1  0  0  0
 63 65  1  0  0  0
 63 66  1  0  0  0
 66 67  1  0  0  0
 66 68  1  0  0  0
 66 69  1  0  0  0
 69 70  1  0  0  0
 69 71  1  0  0  0
 71 72  1  0  0  0
 71 73  1  0  0  0
 71 97  1  0  0  0
 73 74  1  0  0  0
 73 95  1  0  0  0
 73 96  1  0  0  0
 74 75  1  0  0  0
 74 93  1  0  0  0
 74 94  1  0  0  0
 75 76  1  0  0  0
 75 87  1  0  0  0
 75 88  1  0  0  0
 76 77  1  0  0  0
 76 82  1  0  0  0
 76 86  1  0  0  0
 77 78  1  0  0  0
 77 79  1  0  0  0
 77 80  1  0  0  0
 81 88  1  0  0  0
 82 83  1  0  0  0
 82 84  1  0  0  0
 82 85  1  0  0  0
 88 89  1  0  0  0
 88101  1  0  0  0
 89 90  1  0  0  0
 89 91  1  0  0  0
 89 92  1  0  0  0
 97 98  1  0  0  0
 97 99  1  0  0  0
 97100  1  0  0  0
M  END
> <s_m_entry_id>
23

> <s_m_entry_name>
AYI_GOD_UB_016.1

> <i_qp_#stars>
4

> <i_qp_#amine>
0

> <i_qp_#amidine>
0

> <i_qp_#acid>
0

> <i_qp_#amide>
0

> <i_qp_#rotor>
13

> <i_qp_#rtvFG>
1

> <i_qp_CNS>
-2

> <r_qp_mol_MW>
   576.855

> <r_qp_dipole>
     5.929

> <r_qp_SASA>
   957.913

> <r_qp_FOSA>
   762.122

> <r_qp_FISA>
   167.298

> <r_qp_PISA>
    28.493

> <r_qp_WPSA>
     0.000

> <r_qp_volume>
  1876.122

> <r_qp_donorHB>
     4.000

> <r_qp_accptHB>
    10.200

> <r_qp_dip^2/V>
   0.0187340

> <r_qp_ACxDN^.5/SA>
   0.0212960

> <r_qp_glob>
   0.7679740

> <r_qp_QPpolrz>
    60.853

> <r_qp_QPlogPC16>
    18.028

> <r_qp_QPlogPoct>
    31.607

> <r_qp_QPlogPw>
    16.394

> <r_qp_QPlogPo/w>
     5.188

> <r_qp_QPlogS>
    -7.435

> <r_qp_CIQPlogS>
    -6.719

> <r_qp_QPlogHERG>
    -5.422

> <r_qp_QPPCaco>
   256.693

> <r_qp_QPlogBB>
    -2.111

> <r_qp_QPPMDCK>
   113.762

> <r_qp_QPlogKp>
    -3.254

> <r_qp_IP(eV)>
     9.430

> <r_qp_EA(eV)>
    -1.054

> <i_qp_#metab>
6

> <r_qp_QPlogKhsa>
     0.968

> <i_qp_HumanOralAbsorption>
1

> <r_qp_PercentHumanOralAbsorption>
    74.530

> <r_qp_SAfluorine>
     0.000

> <r_qp_SAamideO>
     0.000

> <r_qp_PSA>
   101.385

> <i_qp_#NandO>
6

> <i_qp_RuleOfFive>
2

> <i_qp_RuleOfThree>
1

> <i_qp_#ringatoms>
23

> <i_qp_#in34>
0

> <i_qp_#in56>
23

> <i_qp_#noncon>
20

> <i_qp_#nonHatm>
41

> <r_qp_Jm>
1.2e-05

$$$$
Ben13_1
                    3D
 Structure written by MMmdl.
 57 58  0  0  1  0            999 V2000
    4.1304    0.5736    3.1561 C   0  0  0  0  0  0
    3.4164    0.8418    4.4284 C   0  0  0  0  0  0
    3.8424    1.6661    5.0250 H   0  0  0  0  0  0
    3.5461    0.0455    2.0672 C   0  0  0  0  0  0
    4.1459   -0.0404    1.1602 H   0  0  0  0  0  0
    2.2265   -0.6866    1.9708 C   0  0  0  0  0  0
    2.4592   -2.2208    1.8849 C   0  0  0  0  0  0
    3.5034   -2.6957    2.8943 C   0  0  0  0  0  0
    2.9883   -3.0192    4.2733 C   0  0  0  0  0  0
    2.0455   -4.1045    4.1615 O   0  0  0  0  0  0
    2.4889   -2.1459    4.6911 H   0  0  0  0  0  0
    3.7883   -3.3382    4.9452 H   0  0  0  0  0  0
    1.2274   -4.4384    5.1898 C   0  0  0  0  0  0
    1.4650   -3.7576    6.5068 C   0  0  0  0  0  0
    0.8327   -4.2280    7.2669 H   0  0  0  0  0  0
    1.1907   -2.7022    6.4477 H   0  0  0  0  0  0
    2.5022   -3.8840    6.8253 H   0  0  0  0  0  0
    4.8038   -2.6305    2.5310 C   0  0  0  0  0  0
    5.0250   -2.4276    1.4823 H   0  0  0  0  0  0
    6.0182   -2.6089    3.4091 C   0  0  2  0  0  0
    5.7626   -2.7250    4.4671 H   0  0  0  0  0  0
    6.9036   -1.3686    3.1631 C   0  0  1  0  0  0
    6.9719   -1.1480    2.0878 H   0  0  0  0  0  0
    6.5453   -0.0557    3.9162 C   0  0  1  0  0  0
    5.5976    0.9339    3.1686 C   0  0  0  0  0  0
    5.6923    1.9233    3.6365 H   0  0  0  0  0  0
    5.9704    1.0681    2.1448 H   0  0  0  0  0  0
    6.0368   -0.3925    5.2239 O   0  0  0  0  0  0
    6.2941    0.4787    6.2412 C   0  0  0  0  0  0
    5.7557   -0.0853    7.5448 C   0  0  2  0  0  0
    5.4592    1.0560    8.5302 C   0  0  0  0  0  0
    4.8447    1.8151    8.0292 H   0  0  0  0  0  0
    6.3902    1.5573    8.8230 H   0  0  0  0  0  0
    4.7252    0.5958    9.7813 C   0  0  0  0  0  0
    4.4661    1.4589   10.4030 H   0  0  0  0  0  0
    5.3431   -0.0738   10.3865 H   0  0  0  0  0  0
    3.7979    0.0745    9.5237 H   0  0  0  0  0  0
    6.7575   -1.0981    8.0918 C   0  0  0  0  0  0
    6.9948   -1.8609    7.3415 H   0  0  0  0  0  0
    6.3631   -1.6151    8.9715 H   0  0  0  0  0  0
    7.6988   -0.6121    8.3715 H   0  0  0  0  0  0
    4.8085   -0.5920    7.3170 H   0  0  0  0  0  0
    7.4788    0.5079    4.0355 H   0  0  0  0  0  0
    2.7879   -2.4721    0.8672 H   0  0  0  0  0  0
    1.5086   -2.7479    2.0242 H   0  0  0  0  0  0
    1.6987   -0.3511    1.0703 H   0  0  0  0  0  0
    1.5596   -0.4649    2.8065 H   0  0  0  0  0  0
    6.8300   -3.7361    3.0456 O   0  0  0  0  0  0
    8.1375   -3.4421    3.2788 C   0  0  0  0  0  0
    8.2257   -1.9912    3.5332 C   0  0  0  0  0  0
    9.3457   -1.4608    4.0324 C   0  0  0  0  0  0
   10.2139   -2.0808    4.2469 H   0  0  0  0  0  0
    9.4545   -0.4014    4.2351 H   0  0  0  0  0  0
    9.0661   -4.2328    3.2490 O   0  0  0  0  0  0
    6.8715    1.5487    6.1171 O   0  0  0  0  0  0
    2.4381    0.2314    4.8416 O   0  0  0  0  0  0
    0.3316   -5.2666    5.0479 O   0  0  0  0  0  0
  1  2  1  0  0  0
  1  4  2  0  0  0
  1 25  1  0  0  0
  2  3  1  0  0  0
  2 56  2  0  0  0
  4  5  1  0  0  0
  4  6  1  0  0  0
  6  7  1  0  0  0
  6 46  1  0  0  0
  6 47  1  0  0  0
  7  8  1  0  0  0
  7 44  1  0  0  0
  7 45  1  0  0  0
  8  9  1  0  0  0
  8 18  2  0  0  0
  9 10  1  0  0  0
  9 11  1  0  0  0
  9 12  1  0  0  0
 10 13  1  0  0  0
 13 14  1  0  0  0
 13 57  2  0  0  0
 14 15  1  0  0  0
 14 16  1  0  0  0
 14 17  1  0  0  0
 18 19  1  0  0  0
 18 20  1  0  0  0
 20 21  1  0  0  0
 20 22  1  0  0  0
 20 48  1  0  0  0
 22 23  1  0  0  0
 22 24  1  0  0  0
 22 50  1  0  0  0
 24 25  1  0  0  0
 24 28  1  0  0  0
 24 43  1  0  0  0
 25 26  1  0  0  0
 25 27  1  0  0  0
 28 29  1  0  0  0
 29 30  1  0  0  0
 29 55  2  0  0  0
 30 31  1  0  0  0
 30 38  1  0  0  0
 30 42  1  0  0  0
 31 32  1  0  0  0
 31 33  1  0  0  0
 31 34  1  0  0  0
 34 35  1  0  0  0
 34 36  1  0  0  0
 34 37  1  0  0  0
 38 39  1  0  0  0
 38 40  1  0  0  0
 38 41  1  0  0  0
 48 49  1  0  0  0
 49 50  1  0  0  0
 49 54  2  0  0  0
 50 51  2  0  0  0
 51 52  1  0  0  0
 51 53  1  0  0  0
M  END
> <s_m_entry_id>
24

> <s_m_entry_name>
Ben13_1.1

> <i_qp_#stars>
0

> <i_qp_#amine>
0

> <i_qp_#amidine>
0

> <i_qp_#acid>
0

> <i_qp_#amide>
0

> <i_qp_#rotor>
7

> <i_qp_#rtvFG>
3

> <i_qp_CNS>
-2

> <r_qp_mol_MW>
   404.459

> <r_qp_dipole>
     8.902

> <r_qp_SASA>
   628.285

> <r_qp_FOSA>
   405.859

> <r_qp_FISA>
   186.376

> <r_qp_PISA>
    36.050

> <r_qp_WPSA>
     0.000

> <r_qp_volume>
  1247.086

> <r_qp_donorHB>
     0.000

> <r_qp_accptHB>
     9.000

> <r_qp_dip^2/V>
   0.0635480

> <r_qp_ACxDN^.5/SA>
   0.0000000

> <r_qp_glob>
   0.8918110

> <r_qp_QPpolrz>
    39.604

> <r_qp_QPlogPC16>
    11.419

> <r_qp_QPlogPoct>
    18.905

> <r_qp_QPlogPw>
    10.065

> <r_qp_QPlogPo/w>
     1.800

> <r_qp_QPlogS>
    -2.271

> <r_qp_CIQPlogS>
    -3.399

> <r_qp_QPlogHERG>
    -3.455

> <r_qp_QPPCaco>
   169.237

> <r_qp_QPlogBB>
    -1.421

> <r_qp_QPPMDCK>
    72.518

> <r_qp_QPlogKp>
    -4.155

> <r_qp_IP(eV)>
    10.305

> <r_qp_EA(eV)>
     0.632

> <i_qp_#metab>
7

> <r_qp_QPlogKhsa>
    -0.466

> <i_qp_HumanOralAbsorption>
2

> <r_qp_PercentHumanOralAbsorption>
    77.373

> <r_qp_SAfluorine>
     0.000

> <r_qp_SAamideO>
     0.000

> <r_qp_PSA>
   135.346

> <i_qp_#NandO>
7

> <i_qp_RuleOfFive>
0

> <i_qp_RuleOfThree>
1

> <i_qp_#ringatoms>
13

> <i_qp_#in34>
0

> <i_qp_#in56>
5

> <i_qp_#noncon>
6

> <i_qp_#nonHatm>
29

> <r_qp_Jm>
0.15147

$$$$
BEN13_2
                    3D
 Structure written by MMmdl.
 63 64  0  0  1  0            999 V2000
    4.6822    0.2281    3.2609 C   0  0  0  0  0  0
    3.7791    0.7556    4.3092 C   0  0  0  0  0  0
    3.9556    1.8115    4.5763 H   0  0  0  0  0  0
    4.2003   -0.3714    2.1578 C   0  0  0  0  0  0
    4.9068   -0.6665    1.3821 H   0  0  0  0  0  0
    2.8089   -0.9260    1.9417 C   0  0  0  0  0  0
    2.8175   -2.4786    2.0293 C   0  0  0  0  0  0
    3.6100   -2.9719    3.2385 C   0  0  0  0  0  0
    2.8292   -3.1041    4.5214 C   0  0  0  0  0  0
    1.8683   -4.1686    4.3558 O   0  0  0  0  0  0
    2.2952   -2.1755    4.7231 H   0  0  0  0  0  0
    3.4706   -3.3506    5.3702 H   0  0  0  0  0  0
    0.8721   -4.3659    5.2554 C   0  0  0  0  0  0
    0.9340   -3.5765    6.5314 C   0  0  0  0  0  0
    0.1497   -3.9341    7.2067 H   0  0  0  0  0  0
    0.7521   -2.5173    6.3376 H   0  0  0  0  0  0
    1.8908   -3.7322    7.0349 H   0  0  0  0  0  0
    4.9500   -3.0898    3.1038 C   0  0  0  0  0  0
    5.3619   -3.0205    2.0959 H   0  0  0  0  0  0
    6.0031   -3.1203    4.1690 C   0  0  2  0  0  0
    5.5703   -3.0930    5.1739 H   0  0  0  0  0  0
    7.0767   -2.0264    3.9684 C   0  0  1  0  0  0
    7.3428   -1.9389    2.9060 H   0  0  0  0  0  0
    6.7791   -0.6070    4.5427 C   0  0  1  0  0  0
    6.1496    0.4560    3.5660 C   0  0  1  0  0  0
    6.2446    1.4318    4.0611 H   0  0  0  0  0  0
    6.9478    0.4838    2.3604 O   0  0  0  0  0  0
    7.0047    1.6773    1.7009 C   0  0  0  0  0  0
    7.8779    1.5459    0.4910 C   0  0  0  0  0  0
    7.9271    2.5080   -0.0268 H   0  0  0  0  0  0
    7.4559    0.8035   -0.1910 H   0  0  0  0  0  0
    8.8890    1.2613    0.7928 H   0  0  0  0  0  0
    5.9997   -0.7571    5.7509 O   0  0  0  0  0  0
    6.0999    0.2215    6.6935 C   0  0  0  0  0  0
    5.2337   -0.1271    7.8903 C   0  0  2  0  0  0
    4.7370    1.1588    8.5684 C   0  0  0  0  0  0
    4.3043    1.8238    7.8098 H   0  0  0  0  0  0
    5.5791    1.7046    9.0121 H   0  0  0  0  0  0
    3.6860    0.9061    9.6393 C   0  0  0  0  0  0
    3.3116    1.8581   10.0294 H   0  0  0  0  0  0
    4.0983    0.3426   10.4813 H   0  0  0  0  0  0
    2.8357    0.3498    9.2323 H   0  0  0  0  0  0
    6.0321   -1.0278    8.8271 C   0  0  0  0  0  0
    6.4265   -1.8986    8.2913 H   0  0  0  0  0  0
    5.4122   -1.3995    9.6483 H   0  0  0  0  0  0
    6.8872   -0.4939    9.2561 H   0  0  0  0  0  0
    4.3579   -0.6744    7.5172 H   0  0  0  0  0  0
    7.7503   -0.1726    4.8113 H   0  0  0  0  0  0
    3.2556   -2.8850    1.1074 H   0  0  0  0  0  0
    1.7878   -2.8533    2.0575 H   0  0  0  0  0  0
    2.4528   -0.6213    0.9508 H   0  0  0  0  0  0
    2.0890   -0.5243    2.6606 H   0  0  0  0  0  0
    6.7013   -4.3690    4.0474 O   0  0  0  0  0  0
    7.9810   -4.2116    4.4811 C   0  0  0  0  0  0
    8.2295   -2.7616    4.6068 C   0  0  0  0  0  0
    9.3298   -2.3183    5.2215 C   0  0  0  0  0  0
   10.0629   -3.0110    5.6301 H   0  0  0  0  0  0
    9.5577   -1.2642    5.3313 H   0  0  0  0  0  0
    8.7804   -5.1090    4.6932 O   0  0  0  0  0  0
    6.7883    1.2255    6.5843 O   0  0  0  0  0  0
    2.9361    0.0885    4.8945 O   0  0  0  0  0  0
   -0.0386   -5.1603    5.0354 O   0  0  0  0  0  0
    6.4285    2.7041    2.0302 O   0  0  0  0  0  0
  1  2  1  0  0  0
  1  4  2  0  0  0
  1 25  1  0  0  0
  2  3  1  0  0  0
  2 61  2  0  0  0
  4  5  1  0  0  0
  4  6  1  0  0  0
  6  7  1  0  0  0
  6 51  1  0  0  0
  6 52  1  0  0  0
  7  8  1  0  0  0
  7 49  1  0  0  0
  7 50  1  0  0  0
  8  9  1  0  0  0
  8 18  2  0  0  0
  9 10  1  0  0  0
  9 11  1  0  0  0
  9 12  1  0  0  0
 10 13  1  0  0  0
 13 14  1  0  0  0
 13 62  2  0  0  0
 14 15  1  0  0  0
 14 16  1  0  0  0
 14 17  1  0  0  0
 18 19  1  0  0  0
 18 20  1  0  0  0
 20 21  1  0  0  0
 20 22  1  0  0  0
 20 53  1  0  0  0
 22 23  1  0  0  0
 22 24  1  0  0  0
 22 55  1  0  0  0
 24 25  1  0  0  0
 24 33  1  0  0  0
 24 48  1  0  0  0
 25 26  1  0  0  0
 25 27  1  0  0  0
 27 28  1  0  0  0
 28 29  1  0  0  0
 28 63  2  0  0  0
 29 30  1  0  0  0
 29 31  1  0  0  0
 29 32  1  0  0  0
 33 34  1  0  0  0
 34 35  1  0  0  0
 34 60  2  0  0  0
 35 36  1  0  0  0
 35 43  1  0  0  0
 35 47  1  0  0  0
 36 37  1  0  0  0
 36 38  1  0  0  0
 36 39  1  0  0  0
 39 40  1  0  0  0
 39 41  1  0  0  0
 39 42  1  0  0  0
 43 44  1  0  0  0
 43 45  1  0  0  0
 43 46  1  0  0  0
 53 54  1  0  0  0
 54 55  1  0  0  0
 54 59  2  0  0  0
 55 56  2  0  0  0
 56 57  1  0  0  0
 56 58  1  0  0  0
M  END
> <s_m_entry_id>
25

> <s_m_entry_name>
BEN13_2.1

> <i_qp_#stars>
0

> <i_qp_#amine>
0

> <i_qp_#amidine>
0

> <i_qp_#acid>
0

> <i_qp_#amide>
0

> <i_qp_#rotor>
8

> <i_qp_#rtvFG>
4

> <i_qp_CNS>
-2

> <r_qp_mol_MW>
   462.496

> <r_qp_dipole>
     7.908

> <r_qp_SASA>
   711.200

> <r_qp_FOSA>
   455.064

> <r_qp_FISA>
   225.385

> <r_qp_PISA>
    30.751

> <r_qp_WPSA>
     0.000

> <r_qp_volume>
  1410.463

> <r_qp_donorHB>
     0.000

> <r_qp_accptHB>
    11.000

> <r_qp_dip^2/V>
   0.0443410

> <r_qp_ACxDN^.5/SA>
   0.0000000

> <r_qp_glob>
   0.8552270

> <r_qp_QPpolrz>
    45.450

> <r_qp_QPlogPC16>
    13.028

> <r_qp_QPlogPoct>
    21.860

> <r_qp_QPlogPw>
    12.243

> <r_qp_QPlogPo/w>
     1.616

> <r_qp_QPlogS>
    -2.632

> <r_qp_CIQPlogS>
    -3.704

> <r_qp_QPlogHERG>
    -4.021

> <r_qp_QPPCaco>
    72.206

> <r_qp_QPlogBB>
    -1.973

> <r_qp_QPPMDCK>
    28.880

> <r_qp_QPlogKp>
    -4.797

> <r_qp_IP(eV)>
    10.297

> <r_qp_EA(eV)>
     0.514

> <i_qp_#metab>
7

> <r_qp_QPlogKhsa>
    -0.570

> <i_qp_HumanOralAbsorption>
2

> <r_qp_PercentHumanOralAbsorption>
    69.673

> <r_qp_SAfluorine>
     0.000

> <r_qp_SAamideO>
     0.000

> <r_qp_PSA>
   168.071

> <i_qp_#NandO>
9

> <i_qp_RuleOfFive>
0

> <i_qp_RuleOfThree>
1

> <i_qp_#ringatoms>
13

> <i_qp_#in34>
0

> <i_qp_#in56>
5

> <i_qp_#noncon>
6

> <i_qp_#nonHatm>
33

> <r_qp_Jm>
0.017208

$$$$
BF8_1
                    3D
 Structure written by MMmdl.
 43 44  0  0  1  0            999 V2000
    4.5753    0.0861    3.2783 C   0  0  0  0  0  0
    3.7265    0.3969    4.4589 C   0  0  0  0  0  0
    4.2693    0.7929    5.3322 H   0  0  0  0  0  0
    4.1014   -0.4258    2.1267 C   0  0  0  0  0  0
    4.8050   -0.5672    1.3056 H   0  0  0  0  0  0
    2.7592   -1.0785    1.8681 C   0  0  0  0  0  0
    2.8635   -2.6251    1.9602 C   0  0  0  0  0  0
    3.6670   -3.0607    3.1811 C   0  0  0  0  0  0
    2.8889   -3.2081    4.4638 C   0  0  0  0  0  0
    3.5439   -3.3703    5.3240 H   0  0  0  0  0  0
    2.0175   -4.3392    4.3171 O   0  0  0  0  0  0
    2.2835   -2.3150    4.6459 H   0  0  0  0  0  0
    5.0109   -3.1241    3.0571 C   0  0  0  0  0  0
    5.4277   -3.0473    2.0521 H   0  0  0  0  0  0
    6.0472   -3.0971    4.1386 C   0  0  2  0  0  0
    5.6030   -3.0031    5.1343 H   0  0  0  0  0  0
    7.1249   -2.0211    3.8960 C   0  0  1  0  0  0
    7.3813   -1.9625    2.8283 H   0  0  0  0  0  0
    6.8404   -0.5853    4.4115 C   0  0  2  0  0  0
    6.2256   -0.6133    5.6978 O   0  0  0  0  0  0
    6.8795   -0.9504    6.3372 H   0  0  0  0  0  0
    7.8012   -0.0738    4.5472 H   0  0  0  0  0  0
    6.0502    0.3664    3.4654 C   0  0  0  0  0  0
    6.1357    1.3874    3.8637 H   0  0  0  0  0  0
    6.5615    0.3881    2.4942 H   0  0  0  0  0  0
    3.3393   -3.0043    1.0456 H   0  0  0  0  0  0
    1.8600   -3.0658    1.9755 H   0  0  0  0  0  0
    2.4212   -0.8006    0.8624 H   0  0  0  0  0  0
    1.9786   -0.7277    2.5448 H   0  0  0  0  0  0
    6.7371   -4.3543    4.0950 O   0  0  0  0  0  0
    8.0177   -4.1810    4.5157 C   0  0  0  0  0  0
    8.2784   -2.7293    4.5572 C   0  0  0  0  0  0
    9.3867   -2.2552    5.1333 C   0  0  0  0  0  0
   10.1213   -2.9266    5.5729 H   0  0  0  0  0  0
    9.6175   -1.1970    5.1760 H   0  0  0  0  0  0
    8.8089   -5.0709    4.7802 O   0  0  0  0  0  0
    2.5061    0.2879    4.5057 O   0  0  0  0  0  0
    1.3423   -4.6788    5.4481 C   0  0  0  0  0  0
    0.4650   -5.8633    5.1815 C   0  0  0  0  0  0
   -0.0870   -6.1176    6.0910 H   0  0  0  0  0  0
    1.0779   -6.7213    4.8938 H   0  0  0  0  0  0
   -0.2544   -5.6225    4.3948 H   0  0  0  0  0  0
    1.4299   -4.1145    6.5294 O   0  0  0  0  0  0
  1  2  1  0  0  0
  1  4  2  0  0  0
  1 23  1  0  0  0
  2  3  1  0  0  0
  2 37  2  0  0  0
  4  5  1  0  0  0
  4  6  1  0  0  0
  6  7  1  0  0  0
  6 28  1  0  0  0
  6 29  1  0  0  0
  7  8  1  0  0  0
  7 26  1  0  0  0
  7 27  1  0  0  0
  8  9  1  0  0  0
  8 13  2  0  0  0
  9 10  1  0  0  0
  9 11  1  0  0  0
  9 12  1  0  0  0
 11 38  1  0  0  0
 13 14  1  0  0  0
 13 15  1  0  0  0
 15 16  1  0  0  0
 15 17  1  0  0  0
 15 30  1  0  0  0
 17 18  1  0  0  0
 17 19  1  0  0  0
 17 32  1  0  0  0
 19 20  1  0  0  0
 19 22  1  0  0  0
 19 23  1  0  0  0
 20 21  1  0  0  0
 23 24  1  0  0  0
 23 25  1  0  0  0
 30 31  1  0  0  0
 31 32  1  0  0  0
 31 36  2  0  0  0
 32 33  2  0  0  0
 33 34  1  0  0  0
 33 35  1  0  0  0
 38 39  1  0  0  0
 38 43  2  0  0  0
 39 40  1  0  0  0
 39 41  1  0  0  0
 39 42  1  0  0  0
M  END
> <s_m_entry_id>
26

> <s_m_entry_name>
BFS8_1.1

> <i_qp_#stars>
0

> <i_qp_#amine>
0

> <i_qp_#amidine>
0

> <i_qp_#acid>
0

> <i_qp_#amide>
0

> <i_qp_#rotor>
5

> <i_qp_#rtvFG>
2

> <i_qp_CNS>
-2

> <r_qp_mol_MW>
   320.341

> <r_qp_dipole>
     5.705

> <r_qp_SASA>
   539.157

> <r_qp_FOSA>
   306.806

> <r_qp_FISA>
   189.985

> <r_qp_PISA>
    42.366

> <r_qp_WPSA>
     0.000

> <r_qp_volume>
   985.709

> <r_qp_donorHB>
     1.000

> <r_qp_accptHB>
     8.700

> <r_qp_dip^2/V>
   0.0330220

> <r_qp_ACxDN^.5/SA>
   0.0161360

> <r_qp_glob>
   0.8884140

> <r_qp_QPpolrz>
    30.488

> <r_qp_QPlogPC16>
     9.384

> <r_qp_QPlogPoct>
    16.560

> <r_qp_QPlogPw>
    11.528

> <r_qp_QPlogPo/w>
     0.640

> <r_qp_QPlogS>
    -2.276

> <r_qp_CIQPlogS>
    -2.212

> <r_qp_QPlogHERG>
    -3.540

> <r_qp_QPPCaco>
   156.413

> <r_qp_QPlogBB>
    -1.343

> <r_qp_QPPMDCK>
    66.597

> <r_qp_QPlogKp>
    -4.392

> <r_qp_IP(eV)>
    10.187

> <r_qp_EA(eV)>
     0.446

> <i_qp_#metab>
7

> <r_qp_QPlogKhsa>
    -0.545

> <i_qp_HumanOralAbsorption>
2

> <r_qp_PercentHumanOralAbsorption>
    69.964

> <r_qp_SAfluorine>
     0.000

> <r_qp_SAamideO>
     0.000

> <r_qp_PSA>
   125.000

> <i_qp_#NandO>
6

> <i_qp_RuleOfFive>
0

> <i_qp_RuleOfThree>
1

> <i_qp_#ringatoms>
13

> <i_qp_#in34>
0

> <i_qp_#in56>
5

> <i_qp_#noncon>
6

> <i_qp_#nonHatm>
23

> <r_qp_Jm>
0.068816

$$$$
BUR_1
                    3D
 Structure written by MMmdl.
 44 47  0  0  1  0            999 V2000
    1.2428    0.7677   -0.5602 C   0  0  2  0  0  0
    0.9229    1.1027   -1.5580 H   0  0  0  0  0  0
    0.3918    1.5598    0.4720 C   0  0  0  0  0  0
    0.5247    2.6364    0.3139 H   0  0  0  0  0  0
    0.7739    1.3723    1.4830 H   0  0  0  0  0  0
   -1.1192    1.3183    0.4606 C   0  0  0  0  0  0
   -1.5511    2.0256   -0.2617 H   0  0  0  0  0  0
   -1.5279    1.5927    1.4414 H   0  0  0  0  0  0
   -1.5523   -0.0968    0.0724 C   0  0  2  0  0  0
   -1.1423   -0.2498   -1.2955 O   0  0  0  0  0  0
   -0.0396   -1.1974   -1.3869 O   0  0  0  0  0  0
   -3.0832   -0.1818    0.0796 C   0  0  0  0  0  0
   -3.4922   -0.0267    1.0834 H   0  0  0  0  0  0
   -3.4193   -1.1592   -0.2854 H   0  0  0  0  0  0
   -3.5225    0.5637   -0.5934 H   0  0  0  0  0  0
   -0.9750   -1.1663    1.0086 C   0  0  0  0  0  0
   -1.4369   -2.1339    0.7643 H   0  0  0  0  0  0
   -1.2489   -0.9649    2.0520 H   0  0  0  0  0  0
    0.5496   -1.3058    0.8949 C   0  0  1  0  0  0
    0.8123   -2.7147    1.1278 O   0  0  0  0  0  0
    1.0368   -0.7727    1.7167 H   0  0  0  0  0  0
    1.0291   -0.8004   -0.4792 C   0  0  2  0  0  0
    2.2430   -1.6343   -0.9682 C   0  0  2  0  0  0
    1.8258   -2.4517   -1.5823 H   0  0  0  0  0  0
    3.0051   -2.3905    0.1387 C   0  0  2  0  0  0
    3.6772   -3.0894   -0.3808 H   0  0  0  0  0  0
    2.0285   -3.2581    0.8969 C   0  0  0  0  0  0
    3.8612   -1.6216    1.1327 C   0  0  0  0  0  0
    3.2746   -0.9506    1.7639 H   0  0  0  0  0  0
    4.6473   -1.0515    0.6336 H   0  0  0  0  0  0
    4.3626   -2.3187    1.8153 H   0  0  0  0  0  0
    3.1252   -0.8714   -1.9555 C   0  0  0  0  0  0
    2.5384   -0.7159   -2.8720 H   0  0  0  0  0  0
    3.9818   -1.4847   -2.2611 H   0  0  0  0  0  0
    3.6125    0.4897   -1.4887 C   0  0  0  0  0  0
    3.6946    1.1339   -2.3747 H   0  0  0  0  0  0
    4.6367    0.4038   -1.1049 H   0  0  0  0  0  0
    2.7390    1.1620   -0.4216 C   0  0  1  0  0  0
    3.0010    2.6752   -0.4739 C   0  0  0  0  0  0
    2.6204    3.1805    0.4188 H   0  0  0  0  0  0
    2.5352    3.1282   -1.3555 H   0  0  0  0  0  0
    4.0764    2.8824   -0.5143 H   0  0  0  0  0  0
    3.0818    0.8370    0.5644 H   0  0  0  0  0  0
    2.3193   -4.3812    1.2948 O   0  0  0  0  0  0
  1  2  1  0  0  0
  1  3  1  0  0  0
  1 22  1  0  0  0
  1 38  1  0  0  0
  3  4  1  0  0  0
  3  5  1  0  0  0
  3  6  1  0  0  0
  6  7  1  0  0  0
  6  8  1  0  0  0
  6  9  1  0  0  0
  9 10  1  0  0  0
  9 12  1  0  0  0
  9 16  1  0  0  0
 10 11  1  0  0  0
 11 22  1  0  0  0
 12 13  1  0  0  0
 12 14  1  0  0  0
 12 15  1  0  0  0
 16 17  1  0  0  0
 16 18  1  0  0  0
 16 19  1  0  0  0
 19 20  1  0  0  0
 19 21  1  0  0  0
 19 22  1  0  0  0
 20 27  1  0  0  0
 22 23  1  0  0  0
 23 24  1  0  0  0
 23 25  1  0  0  0
 23 32  1  0  0  0
 25 26  1  0  0  0
 25 27  1  0  0  0
 25 28  1  0  0  0
 27 44  2  0  0  0
 28 29  1  0  0  0
 28 30  1  0  0  0
 28 31  1  0  0  0
 32 33  1  0  0  0
 32 34  1  0  0  0
 32 35  1  0  0  0
 35 36  1  0  0  0
 35 37  1  0  0  0
 35 38  1  0  0  0
 38 39  1  0  0  0
 38 43  1  0  0  0
 39 40  1  0  0  0
 39 41  1  0  0  0
 39 42  1  0  0  0
M  END
> <s_m_entry_id>
27

> <s_m_entry_name>
BUR_1.1

> <i_qp_#stars>
3

> <i_qp_#amine>
0

> <i_qp_#amidine>
0

> <i_qp_#acid>
0

> <i_qp_#amide>
0

> <i_qp_#rotor>
0

> <i_qp_#rtvFG>
2

> <i_qp_CNS>
0

> <r_qp_mol_MW>
   280.363

> <r_qp_dipole>
     6.472

> <r_qp_SASA>
   460.400

> <r_qp_FOSA>
   379.600

> <r_qp_FISA>
    80.800

> <r_qp_PISA>
     0.000

> <r_qp_WPSA>
     0.000

> <r_qp_volume>
   860.186

> <r_qp_donorHB>
     0.000

> <r_qp_accptHB>
     4.500

> <r_qp_dip^2/V>
   0.0487020

> <r_qp_ACxDN^.5/SA>
   0.0000000

> <r_qp_glob>
   0.9500750

> <r_qp_QPpolrz>
    28.271

> <r_qp_QPlogPC16>
     7.325

> <r_qp_QPlogPoct>
    11.954

> <r_qp_QPlogPw>
     5.809

> <r_qp_QPlogPo/w>
     2.156

> <r_qp_QPlogS>
    -2.586

> <r_qp_CIQPlogS>
    -3.001

> <r_qp_QPlogHERG>
    -2.340

> <r_qp_QPPCaco>
  1696.956

> <r_qp_QPlogBB>
    -0.033

> <r_qp_QPPMDCK>
   876.187

> <r_qp_QPlogKp>
    -3.009

> <r_qp_IP(eV)>
    10.737

> <r_qp_EA(eV)>
    -0.957

> <i_qp_#metab>
1

> <r_qp_QPlogKhsa>
    -0.089

> <i_qp_HumanOralAbsorption>
3

> <r_qp_PercentHumanOralAbsorption>
   100.000

> <r_qp_SAfluorine>
     0.000

> <r_qp_SAamideO>
     0.000

> <r_qp_PSA>
    56.291

> <i_qp_#NandO>
4

> <i_qp_RuleOfFive>
0

> <i_qp_RuleOfThree>
0

> <i_qp_#ringatoms>
16

> <i_qp_#in34>
0

> <i_qp_#in56>
14

> <i_qp_#noncon>
12

> <i_qp_#nonHatm>
20

> <r_qp_Jm>
0.713648

$$$$
CIV5_1
                    3D
 Structure written by MMmdl.
 30 33  0  0  1  0            999 V2000
    0.9633    0.5820   -0.0664 C   0  0  0  0  0  0
   -0.2039    1.3520    0.0015 C   0  0  0  0  0  0
   -1.4754    0.7528    0.0712 C   0  0  0  0  0  0
   -1.5264   -0.6692    0.0407 C   0  0  0  0  0  0
   -0.3515   -1.4332   -0.0236 C   0  0  0  0  0  0
    0.8904   -0.8067   -0.0734 C   0  0  0  0  0  0
    1.9316    1.0737   -0.1176 H   0  0  0  0  0  0
   -0.0836    2.4307   -0.0151 H   0  0  0  0  0  0
   -0.3966   -2.5195   -0.0425 H   0  0  0  0  0  0
    1.7988   -1.4006   -0.1263 H   0  0  0  0  0  0
   -2.6926    1.5023    0.1562 N   0  0  0  0  0  0
   -2.5700    2.9396    0.3814 C   0  0  0  0  0  0
   -1.8081    3.1714    1.1350 H   0  0  0  0  0  0
   -3.4872    3.3712    0.7884 H   0  0  0  0  0  0
   -2.3292    3.4587   -0.5523 H   0  0  0  0  0  0
   -3.9170    0.8433    0.0348 C   0  0  0  0  0  0
   -3.9328   -0.6232    0.0373 C   0  0  0  0  0  0
   -2.8210   -1.3601    0.0583 C   0  0  0  0  0  0
   -2.8632   -2.4421    0.0475 H   0  0  0  0  0  0
   -5.1881    1.2579   -0.0979 C   0  0  0  0  0  0
   -5.9361   -0.0320   -0.1078 C   0  0  0  0  0  0
   -5.2158   -1.1047   -0.0214 N   0  0  0  0  0  0
   -5.8882    2.4981   -0.2257 C   0  0  0  0  0  0
   -5.3508    3.4361   -0.2676 H   0  0  0  0  0  0
   -7.2285    2.4831   -0.3238 C   0  0  0  0  0  0
   -7.7857    3.4088   -0.4319 H   0  0  0  0  0  0
   -7.9838    1.2426   -0.3028 C   0  0  0  0  0  0
   -9.0644    1.3213   -0.3772 H   0  0  0  0  0  0
   -7.4018    0.0388   -0.2070 C   0  0  0  0  0  0
   -7.9593   -0.8885   -0.1981 H   0  0  0  0  0  0
  1  2  2  0  0  0
  1  6  1  0  0  0
  1  7  1  0  0  0
  2  3  1  0  0  0
  2  8  1  0  0  0
  3  4  2  0  0  0
  3 11  1  0  0  0
  4  5  1  0  0  0
  4 18  1  0  0  0
  5  6  2  0  0  0
  5  9  1  0  0  0
  6 10  1  0  0  0
 11 12  1  0  0  0
 11 16  1  0  0  0
 12 13  1  0  0  0
 12 14  1  0  0  0
 12 15  1  0  0  0
 16 17  1  0  0  0
 16 20  2  0  0  0
 17 18  2  0  0  0
 17 22  1  0  0  0
 18 19  1  0  0  0
 20 21  1  0  0  0
 20 23  1  0  0  0
 21 22  2  0  0  0
 21 29  1  0  0  0
 23 24  1  0  0  0
 23 25  2  0  0  0
 25 26  1  0  0  0
 25 27  1  0  0  0
 27 28  1  0  0  0
 27 29  2  0  0  0
 29 30  1  0  0  0
M  END
> <s_m_entry_id>
28

> <s_m_entry_name>
CIV5_1.1

> <i_qp_#stars>
1

> <i_qp_#amine>
0

> <i_qp_#amidine>
0

> <i_qp_#acid>
0

> <i_qp_#amide>
0

> <i_qp_#rotor>
0

> <i_qp_#rtvFG>
0

> <i_qp_CNS>
1

> <r_qp_mol_MW>
   232.284

> <r_qp_dipole>
     5.266

> <r_qp_SASA>
   462.305

> <r_qp_FOSA>
    62.916

> <r_qp_FISA>
    25.767

> <r_qp_PISA>
   373.622

> <r_qp_WPSA>
     0.000

> <r_qp_volume>
   780.397

> <r_qp_donorHB>
     0.000

> <r_qp_accptHB>
     2.000

> <r_qp_dip^2/V>
   0.0355340

> <r_qp_ACxDN^.5/SA>
   0.0000000

> <r_qp_glob>
   0.8867060

> <r_qp_QPpolrz>
    28.646

> <r_qp_QPlogPC16>
     8.348

> <r_qp_QPlogPoct>
    10.706

> <r_qp_QPlogPw>
     5.518

> <r_qp_QPlogPo/w>
     3.663

> <r_qp_QPlogS>
    -3.931

> <r_qp_CIQPlogS>
    -4.097

> <r_qp_QPlogHERG>
    -5.147

> <r_qp_QPPCaco>
  5643.562

> <r_qp_QPlogBB>
     0.345

> <r_qp_QPPMDCK>
  3211.369

> <r_qp_QPlogKp>
    -0.678

> <r_qp_IP(eV)>
     7.898

> <r_qp_EA(eV)>
     1.400

> <i_qp_#metab>
2

> <r_qp_QPlogKhsa>
     0.348

> <i_qp_HumanOralAbsorption>
3

> <r_qp_PercentHumanOralAbsorption>
   100.000

> <r_qp_SAfluorine>
     0.000

> <r_qp_SAamideO>
     0.000

> <r_qp_PSA>
    17.054

> <i_qp_#NandO>
2

> <i_qp_RuleOfFive>
0

> <i_qp_RuleOfThree>
0

> <i_qp_#ringatoms>
17

> <i_qp_#in34>
0

> <i_qp_#in56>
17

> <i_qp_#noncon>
0

> <i_qp_#nonHatm>
18

> <r_qp_Jm>
5.716214

$$$$
CIV6_1
                    3D
 Structure written by MMmdl.
 28 31  0  0  1  0            999 V2000
    1.3778    0.4130    0.0834 C   0  0  0  0  0  0
    0.1807    1.0779   -0.2187 C   0  0  0  0  0  0
    0.1179    2.1568   -0.0959 H   0  0  0  0  0  0
   -0.9217    0.3478   -0.6750 C   0  0  0  0  0  0
   -2.0942    0.9846   -0.9728 O   0  0  0  0  0  0
   -1.9095   -1.7512   -1.2760 O   0  0  0  0  0  0
    0.4385   -3.0792   -0.6859 O   0  0  0  0  0  0
   -1.9935    1.9369   -0.8133 H   0  0  0  0  0  0
   -0.8347   -1.0352   -0.8303 C   0  0  0  0  0  0
    0.3619   -1.6772   -0.5250 C   0  0  0  0  0  0
    1.4677   -0.9690   -0.0704 C   0  0  0  0  0  0
   -1.6439   -2.6876   -1.3136 H   0  0  0  0  0  0
    2.6806   -1.6732    0.2321 C   0  0  0  0  0  0
    3.7864   -0.9611    0.6869 C   0  0  0  0  0  0
    3.7006    0.4399    0.8443 O   0  0  0  0  0  0
    2.5425    1.1727    0.5638 C   0  0  0  0  0  0
    2.4919    2.3884    0.7085 O   0  0  0  0  0  0
    2.7661   -3.0588    0.0767 C   0  0  0  0  0  0
    3.9592   -3.7316    0.3774 C   0  0  0  0  0  0
    5.0539   -2.9982    0.8313 C   0  0  0  0  0  0
    4.9726   -1.6154    0.9872 C   0  0  0  0  0  0
    1.5980   -3.8133   -0.4044 C   0  0  0  0  0  0
    4.0222   -4.8101    0.2555 H   0  0  0  0  0  0
    6.2475   -3.5905    1.1428 O   0  0  0  0  0  0
    6.1701   -4.5492    0.9908 H   0  0  0  0  0  0
    6.0667   -0.9315    1.4337 O   0  0  0  0  0  0
    6.7506   -1.6191    1.5658 H   0  0  0  0  0  0
    1.6404   -5.0288   -0.5515 O   0  0  0  0  0  0
  1  2  2  0  0  0
  1 11  1  0  0  0
  1 16  1  0  0  0
  2  3  1  0  0  0
  2  4  1  0  0  0
  4  5  1  0  0  0
  4  9  2  0  0  0
  5  8  1  0  0  0
  6  9  1  0  0  0
  6 12  1  0  0  0
  7 10  1  0  0  0
  7 22  1  0  0  0
  9 10  1  0  0  0
 10 11  2  0  0  0
 11 13  1  0  0  0
 13 14  2  0  0  0
 13 18  1  0  0  0
 14 15  1  0  0  0
 14 21  1  0  0  0
 15 16  1  0  0  0
 16 17  2  0  0  0
 18 19  2  0  0  0
 18 22  1  0  0  0
 19 20  1  0  0  0
 19 23  1  0  0  0
 20 21  2  0  0  0
 20 24  1  0  0  0
 21 26  1  0  0  0
 22 28  2  0  0  0
 24 25  1  0  0  0
 26 27  1  0  0  0
M  END
> <s_m_entry_id>
29

> <s_m_entry_name>
CIV6_1.1

> <i_qp_#stars>
0

> <i_qp_#amine>
0

> <i_qp_#amidine>
0

> <i_qp_#acid>
0

> <i_qp_#amide>
0

> <i_qp_#rotor>
4

> <i_qp_#rtvFG>
2

> <i_qp_CNS>
-2

> <r_qp_mol_MW>
   302.197

> <r_qp_dipole>
     3.364

> <r_qp_SASA>
   454.117

> <r_qp_FOSA>
     0.000

> <r_qp_FISA>
   324.247

> <r_qp_PISA>
   129.870

> <r_qp_WPSA>
     0.000

> <r_qp_volume>
   768.243

> <r_qp_donorHB>
     4.000

> <r_qp_accptHB>
     8.000

> <r_qp_dip^2/V>
   0.0147290

> <r_qp_ACxDN^.5/SA>
   0.0352330

> <r_qp_glob>
   0.8932990

> <r_qp_QPpolrz>
    23.263

> <r_qp_QPlogPC16>
     9.566

> <r_qp_QPlogPoct>
    18.559

> <r_qp_QPlogPw>
    16.757

> <r_qp_QPlogPo/w>
    -1.318

> <r_qp_QPlogS>
    -1.898

> <r_qp_CIQPlogS>
    -3.214

> <r_qp_QPlogHERG>
    -3.878

> <r_qp_QPPCaco>
     8.338

> <r_qp_QPlogBB>
    -2.387

> <r_qp_QPPMDCK>
     2.801

> <r_qp_QPlogKp>
    -6.654

> <r_qp_IP(eV)>
     9.248

> <r_qp_EA(eV)>
     1.508

> <i_qp_#metab>
4

> <r_qp_QPlogKhsa>
    -0.672

> <i_qp_HumanOralAbsorption>
2

> <r_qp_PercentHumanOralAbsorption>
    35.716

> <r_qp_SAfluorine>
     0.000

> <r_qp_SAamideO>
     0.000

> <r_qp_PSA>
   163.851

> <i_qp_#NandO>
8

> <i_qp_RuleOfFive>
0

> <i_qp_RuleOfThree>
1

> <i_qp_#ringatoms>
16

> <i_qp_#in34>
0

> <i_qp_#in56>
16

> <i_qp_#noncon>
0

> <i_qp_#nonHatm>
22

> <r_qp_Jm>
0.000848

$$$$
CIV_1
                    3D
 Structure written by MMmdl.
 54 57  0  0  1  0            999 V2000
    1.3827    0.5372    0.0793 C   0  0  0  0  0  0
    2.5948    1.3093   -0.2833 C   0  0  0  0  0  0
    0.5162    1.0385    1.0813 C   0  0  0  0  0  0
    0.7752    2.3320    1.8130 C   0  0  0  0  0  0
    0.3208    2.3080    2.8101 H   0  0  0  0  0  0
    1.8432    2.5191    1.9583 H   0  0  0  0  0  0
    0.1999    3.4052    1.0812 O   0  0  0  0  0  0
    0.4497    4.2242    1.5419 H   0  0  0  0  0  0
   -0.6451    0.3289    1.3906 C   0  0  0  0  0  0
   -1.3278    0.7028    2.1507 H   0  0  0  0  0  0
   -0.9513   -0.8633    0.7318 C   0  0  0  0  0  0
   -2.1052   -1.4966    1.1339 O   0  0  0  0  0  0
   -3.2243   -0.9744    0.4164 C   0  0  0  0  0  0
   -4.0930   -1.5954    0.6546 H   0  0  0  0  0  0
   -3.0684   -1.0119   -0.6677 H   0  0  0  0  0  0
   -3.4453    0.0511    0.7314 H   0  0  0  0  0  0
   -0.0942   -1.4295   -0.2469 C   0  0  0  0  0  0
    1.0852   -0.7054   -0.5805 C   0  0  0  0  0  0
   -0.3354   -2.6651   -0.9174 C   0  0  0  0  0  0
   -1.4579   -3.4000   -0.6243 O   0  0  0  0  0  0
   -1.4240   -4.2463   -1.0973 H   0  0  0  0  0  0
    0.5343   -3.1729   -1.8840 C   0  0  0  0  0  0
    0.3349   -4.1130   -2.3894 H   0  0  0  0  0  0
    1.6744   -2.4619   -2.2121 C   0  0  0  0  0  0
    2.3611   -2.8424   -2.9635 H   0  0  0  0  0  0
    1.9409   -1.2527   -1.5713 C   0  0  0  0  0  0
    2.8532   -0.7341   -1.8615 H   0  0  0  0  0  0
    3.8408    1.0853    0.3386 C   0  0  0  0  0  0
    3.8867    0.0743    1.2669 O   0  0  0  0  0  0
    4.7813   -0.3009    1.2709 H   0  0  0  0  0  0
    4.9929    1.8338    0.0111 C   0  0  0  0  0  0
    4.8949    2.7428   -1.0656 C   0  0  0  0  0  0
    3.6548    2.9761   -1.6832 C   0  0  0  0  0  0
    3.5720    3.7035   -2.4882 H   0  0  0  0  0  0
    2.5168    2.2803   -1.2868 C   0  0  0  0  0  0
    1.5675    2.4830   -1.7787 H   0  0  0  0  0  0
    6.3163    1.6489    0.7509 C   0  0  2  0  0  0
    6.1818    1.8489    2.2715 C   0  0  0  0  0  0
    7.1603    1.7711    2.7591 H   0  0  0  0  0  0
    5.5370    1.1048    2.7447 H   0  0  0  0  0  0
    5.7660    2.8364    2.5036 H   0  0  0  0  0  0
    6.6482    0.6193    0.5610 H   0  0  0  0  0  0
    7.4464    2.5866    0.2719 C   0  0  0  0  0  0
    8.4172    2.1688    0.5687 H   0  0  0  0  0  0
    7.3660    3.5542    0.7879 H   0  0  0  0  0  0
    7.4270    2.8565   -1.2295 C   0  0  1  0  0  0
    8.2233    3.5771   -1.4582 H   0  0  0  0  0  0
    7.7110    1.6030   -2.0606 C   0  0  0  0  0  0
    8.6787    1.1711   -1.7840 H   0  0  0  0  0  0
    7.7514    1.8529   -3.1264 H   0  0  0  0  0  0
    6.9494    0.8284   -1.9314 H   0  0  0  0  0  0
    6.0887    3.5088   -1.5844 C   0  0  0  0  0  0
    6.0197    3.6177   -2.6742 H   0  0  0  0  0  0
    6.0497    4.5185   -1.1551 H   0  0  0  0  0  0
  1  2  1  0  0  0
  1  3  2  0  0  0
  1 18  1  0  0  0
  2 28  2  0  0  0
  2 35  1  0  0  0
  3  4  1  0  0  0
  3  9  1  0  0  0
  4  5  1  0  0  0
  4  6  1  0  0  0
  4  7  1  0  0  0
  7  8  1  0  0  0
  9 10  1  0  0  0
  9 11  2  0  0  0
 11 12  1  0  0  0
 11 17  1  0  0  0
 12 13  1  0  0  0
 13 14  1  0  0  0
 13 15  1  0  0  0
 13 16  1  0  0  0
 17 18  2  0  0  0
 17 19  1  0  0  0
 18 26  1  0  0  0
 19 20  1  0  0  0
 19 22  2  0  0  0
 20 21  1  0  0  0
 22 23  1  0  0  0
 22 24  1  0  0  0
 24 25  1  0  0  0
 24 26  2  0  0  0
 26 27  1  0  0  0
 28 29  1  0  0  0
 28 31  1  0  0  0
 29 30  1  0  0  0
 31 32  2  0  0  0
 31 37  1  0  0  0
 32 33  1  0  0  0
 32 52  1  0  0  0
 33 34  1  0  0  0
 33 35  2  0  0  0
 35 36  1  0  0  0
 37 38  1  0  0  0
 37 42  1  0  0  0
 37 43  1  0  0  0
 38 39  1  0  0  0
 38 40  1  0  0  0
 38 41  1  0  0  0
 43 44  1  0  0  0
 43 45  1  0  0  0
 43 46  1  0  0  0
 46 47  1  0  0  0
 46 48  1  0  0  0
 46 52  1  0  0  0
 48 49  1  0  0  0
 48 50  1  0  0  0
 48 51  1  0  0  0
 52 53  1  0  0  0
 52 54  1  0  0  0
M  END
> <s_m_entry_id>
30

> <s_m_entry_name>
CIV7_1.1

> <i_qp_#stars>
0

> <i_qp_#amine>
0

> <i_qp_#amidine>
0

> <i_qp_#acid>
0

> <i_qp_#amide>
0

> <i_qp_#rotor>
6

> <i_qp_#rtvFG>
0

> <i_qp_CNS>
-1

> <r_qp_mol_MW>
   378.467

> <r_qp_dipole>
     4.372

> <r_qp_SASA>
   647.494

> <r_qp_FOSA>
   355.625

> <r_qp_FISA>
   100.290

> <r_qp_PISA>
   191.579

> <r_qp_WPSA>
     0.000

> <r_qp_volume>
  1188.125

> <r_qp_donorHB>
     3.000

> <r_qp_accptHB>
     3.950

> <r_qp_dip^2/V>
   0.0160890

> <r_qp_ACxDN^.5/SA>
   0.0105660

> <r_qp_glob>
   0.8378580

> <r_qp_QPpolrz>
    39.372

> <r_qp_QPlogPC16>
    11.995

> <r_qp_QPlogPoct>
    19.444

> <r_qp_QPlogPw>
    10.224

> <r_qp_QPlogPo/w>
     4.222

> <r_qp_QPlogS>
    -5.294

> <r_qp_CIQPlogS>
    -6.043

> <r_qp_QPlogHERG>
    -5.069

> <r_qp_QPPCaco>
  1108.783

> <r_qp_QPlogBB>
    -0.751

> <r_qp_QPPMDCK>
   553.126

> <r_qp_QPlogKp>
    -2.117

> <r_qp_IP(eV)>
     8.104

> <r_qp_EA(eV)>
     0.511

> <i_qp_#metab>
6

> <r_qp_QPlogKhsa>
     0.660

> <i_qp_HumanOralAbsorption>
3

> <r_qp_PercentHumanOralAbsorption>
   100.000

> <r_qp_SAfluorine>
     0.000

> <r_qp_SAamideO>
     0.000

> <r_qp_PSA>
    66.592

> <i_qp_#NandO>
4

> <i_qp_RuleOfFive>
0

> <i_qp_RuleOfThree>
0

> <i_qp_#ringatoms>
20

> <i_qp_#in34>
0

> <i_qp_#in56>
20

> <i_qp_#noncon>
4

> <i_qp_#nonHatm>
28

> <r_qp_Jm>
0.014706

$$$$
CIV7_2
                    3D
 Structure written by MMmdl.
 52 55  0  0  1  0            999 V2000
    1.3146    0.7189    0.0833 C   0  0  0  0  0  0
    0.2345    1.4890    0.5702 C   0  0  0  0  0  0
   -1.0064    0.8851    0.8264 C   0  0  0  0  0  0
   -1.8296    1.4853    1.2121 H   0  0  0  0  0  0
   -1.2134   -0.4777    0.5981 C   0  0  0  0  0  0
   -2.5378   -1.1079    0.9140 C   0  0  0  0  0  0
   -3.3548   -0.3912    0.7795 H   0  0  0  0  0  0
   -2.5456   -1.4628    1.9493 H   0  0  0  0  0  0
   -2.7373   -1.9539    0.2478 H   0  0  0  0  0  0
   -0.1533   -1.2550    0.1259 C   0  0  0  0  0  0
   -0.3282   -2.3150   -0.0284 H   0  0  0  0  0  0
    1.0936   -0.6744   -0.1391 C   0  0  0  0  0  0
    2.1776   -1.3764   -0.6272 O   0  0  0  0  0  0
    1.9940   -2.7630   -0.9003 C   0  0  0  0  0  0
    1.2278   -2.9167   -1.6672 H   0  0  0  0  0  0
    1.7624   -3.3172    0.0150 H   0  0  0  0  0  0
    2.9389   -3.1511   -1.2928 H   0  0  0  0  0  0
    2.5511    1.4002   -0.1429 C   0  0  0  0  0  0
    3.6631    0.6776   -0.5431 O   0  0  0  0  0  0
    3.3401   -0.2289   -0.7487 H   0  0  0  0  0  0
    2.7308    2.7849    0.0620 C   0  0  0  0  0  0
    3.9983    3.5150   -0.2284 C   0  0  0  0  0  0
    1.6236    3.4912    0.5565 C   0  0  0  0  0  0
    1.7001    4.5570    0.7667 H   0  0  0  0  0  0
    0.4032    2.8590    0.8067 C   0  0  0  0  0  0
   -0.4203    3.4587    1.1909 H   0  0  0  0  0  0
    5.2794    3.0889    0.1973 C   0  0  0  0  0  0
    5.4069    1.9079    0.8861 O   0  0  0  0  0  0
    4.7803    1.2852    0.4522 H   0  0  0  0  0  0
    6.4544    3.8397   -0.0295 C   0  0  0  0  0  0
    6.3203    5.0944   -0.6561 C   0  0  0  0  0  0
    5.0750    5.5120   -1.1370 C   0  0  0  0  0  0
    4.9779    6.4621   -1.6577 H   0  0  0  0  0  0
    3.9385    4.7305   -0.9326 C   0  0  0  0  0  0
    2.9890    5.0979   -1.3182 H   0  0  0  0  0  0
    7.8269    3.3620    0.4489 C   0  0  1  0  0  0
    8.1970    1.9537   -0.0466 C   0  0  0  0  0  0
    7.5748    1.1738    0.3987 H   0  0  0  0  0  0
    9.2303    1.7013    0.2224 H   0  0  0  0  0  0
    8.1027    1.8738   -1.1361 H   0  0  0  0  0  0
    7.8134    3.3582    1.5464 H   0  0  0  0  0  0
    8.9562    4.2247    0.0221 N   0  0  0  0  0  0
    9.1672    4.0206   -0.9551 H   0  0  0  0  0  0
    8.6301    5.6457    0.1541 C   0  0  1  0  0  0
    9.8820    6.4732   -0.1298 C   0  0  0  0  0  0
   10.6833    6.2250    0.5751 H   0  0  0  0  0  0
    9.6680    7.5426   -0.0272 H   0  0  0  0  0  0
   10.2599    6.3025   -1.1443 H   0  0  0  0  0  0
    8.3112    5.8557    1.1838 H   0  0  0  0  0  0
    7.5122    6.0004   -0.8334 C   0  0  0  0  0  0
    7.8627    5.9126   -1.8700 H   0  0  0  0  0  0
    7.2111    7.0429   -0.6702 H   0  0  0  0  0  0
  1  2  2  0  0  0
  1 12  1  0  0  0
  1 18  1  0  0  0
  2  3  1  0  0  0
  2 25  1  0  0  0
  3  4  1  0  0  0
  3  5  2  0  0  0
  5  6  1  0  0  0
  5 10  1  0  0  0
  6  7  1  0  0  0
  6  8  1  0  0  0
  6  9  1  0  0  0
 10 11  1  0  0  0
 10 12  2  0  0  0
 12 13  1  0  0  0
 13 14  1  0  0  0
 14 15  1  0  0  0
 14 16  1  0  0  0
 14 17  1  0  0  0
 18 19  1  0  0  0
 18 21  2  0  0  0
 19 20  1  0  0  0
 21 22  1  0  0  0
 21 23  1  0  0  0
 22 27  2  0  0  0
 22 34  1  0  0  0
 23 24  1  0  0  0
 23 25  2  0  0  0
 25 26  1  0  0  0
 27 28  1  0  0  0
 27 30  1  0  0  0
 28 29  1  0  0  0
 30 31  2  0  0  0
 30 36  1  0  0  0
 31 32  1  0  0  0
 31 50  1  0  0  0
 32 33  1  0  0  0
 32 34  2  0  0  0
 34 35  1  0  0  0
 36 37  1  0  0  0
 36 41  1  0  0  0
 36 42  1  0  0  0
 37 38  1  0  0  0
 37 39  1  0  0  0
 37 40  1  0  0  0
 42 43  1  0  0  0
 42 44  1  0  0  0
 44 45  1  0  0  0
 44 49  1  0  0  0
 44 50  1  0  0  0
 45 46  1  0  0  0
 45 47  1  0  0  0
 45 48  1  0  0  0
 50 51  1  0  0  0
 50 52  1  0  0  0
M  END
> <s_m_entry_id>
31

> <s_m_entry_name>
CIV7_2.1

> <i_qp_#stars>
0

> <i_qp_#amine>
1

> <i_qp_#amidine>
0

> <i_qp_#acid>
0

> <i_qp_#amide>
0

> <i_qp_#rotor>
4

> <i_qp_#rtvFG>
0

> <i_qp_CNS>
1

> <r_qp_mol_MW>
   363.455

> <r_qp_dipole>
     6.748

> <r_qp_SASA>
   665.456

> <r_qp_FOSA>
   403.878

> <r_qp_FISA>
    48.635

> <r_qp_PISA>
   212.942

> <r_qp_WPSA>
     0.000

> <r_qp_volume>
  1182.557

> <r_qp_donorHB>
     3.000

> <r_qp_accptHB>
     3.750

> <r_qp_dip^2/V>
   0.0385090

> <r_qp_ACxDN^.5/SA>
   0.0097610

> <r_qp_glob>
   0.8126950

> <r_qp_QPpolrz>
    40.637

> <r_qp_QPlogPC16>
    11.733

> <r_qp_QPlogPoct>
    19.831

> <r_qp_QPlogPw>
    10.305

> <r_qp_QPlogPo/w>
     4.103

> <r_qp_QPlogS>
    -4.764

> <r_qp_CIQPlogS>
    -4.829

> <r_qp_QPlogHERG>
    -6.304

> <r_qp_QPPCaco>
   854.266

> <r_qp_QPlogBB>
     0.230

> <r_qp_QPPMDCK>
   461.626

> <r_qp_QPlogKp>
    -3.344

> <r_qp_IP(eV)>
     8.263

> <r_qp_EA(eV)>
     0.801

> <i_qp_#metab>
6

> <r_qp_QPlogKhsa>
     0.747

> <i_qp_HumanOralAbsorption>
3

> <r_qp_PercentHumanOralAbsorption>
   100.000

> <r_qp_SAfluorine>
     0.000

> <r_qp_SAamideO>
     0.000

> <r_qp_PSA>
    48.135

> <i_qp_#NandO>
4

> <i_qp_RuleOfFive>
0

> <i_qp_RuleOfThree>
0

> <i_qp_#ringatoms>
20

> <i_qp_#in34>
0

> <i_qp_#in56>
20

> <i_qp_#noncon>
3

> <i_qp_#nonHatm>
27

> <r_qp_Jm>
0.002831

$$$$
CIV7_3
                    3D
 Structure written by MMmdl.
 52 55  0  0  1  0            999 V2000
    4.2069    3.6015   -1.0055 C   0  0  0  0  0  0
    3.3035    3.0132   -1.1340 H   0  0  0  0  0  0
    5.2727    3.1386   -0.2374 C   0  0  0  0  0  0
    5.1490    1.9399    0.4097 O   0  0  0  0  0  0
    4.2826    1.5505    0.2068 H   0  0  0  0  0  0
    6.4528    3.8870   -0.0836 C   0  0  0  0  0  0
    6.4944    5.1895   -0.6452 C   0  0  0  0  0  0
    5.4221    5.6619   -1.4464 C   0  0  0  0  0  0
    5.4380    6.9850   -2.1194 C   0  0  0  0  0  0
    4.2915    4.8459   -1.6194 C   0  0  0  0  0  0
    3.4572    5.1938   -2.2263 H   0  0  0  0  0  0
    7.6265    3.3434    0.7324 C   0  0  1  0  0  0
    8.1208    1.9698    0.2468 C   0  0  0  0  0  0
    7.3834    1.1782    0.4005 H   0  0  0  0  0  0
    9.0172    1.6579    0.7971 H   0  0  0  0  0  0
    8.3695    1.9879   -0.8211 H   0  0  0  0  0  0
    7.2908    3.2494    1.7733 H   0  0  0  0  0  0
    8.8293    4.2039    0.7331 N   0  0  0  0  0  0
    9.3325    4.0694   -0.1442 H   0  0  0  0  0  0
    8.4743    5.6173    0.8625 C   0  0  1  0  0  0
    9.7515    6.4381    1.0300 C   0  0  0  0  0  0
   10.3036    6.1251    1.9233 H   0  0  0  0  0  0
    9.5138    7.5015    1.1417 H   0  0  0  0  0  0
   10.4181    6.3322    0.1666 H   0  0  0  0  0  0
    7.8579    5.7629    1.7597 H   0  0  0  0  0  0
    7.7065    6.0624   -0.3902 C   0  0  0  0  0  0
    8.3533    6.0227   -1.2764 H   0  0  0  0  0  0
    7.4023    7.1048   -0.2441 H   0  0  0  0  0  0
    5.9905    7.1280   -3.4378 C   0  0  0  0  0  0
    5.9508    8.3889   -4.0991 C   0  0  0  0  0  0
    5.3481    9.4707   -3.4059 C   0  0  0  0  0  0
    5.2946   10.7344   -3.9492 O   0  0  0  0  0  0
    4.0231   10.9555   -4.5618 C   0  0  0  0  0  0
    3.2377   11.0485   -3.8042 H   0  0  0  0  0  0
    3.7695   10.1622   -5.2740 H   0  0  0  0  0  0
    4.0766   11.9000   -5.1114 H   0  0  0  0  0  0
    4.8422    9.3362   -2.1113 C   0  0  0  0  0  0
    4.4216   10.2093   -1.6173 H   0  0  0  0  0  0
    4.8699    8.1032   -1.4609 C   0  0  0  0  0  0
    4.2774    8.0023   -0.0785 C   0  0  0  0  0  0
    3.9586    8.9822    0.2936 H   0  0  0  0  0  0
    5.0135    7.6148    0.6325 H   0  0  0  0  0  0
    3.3961    7.3533   -0.0876 H   0  0  0  0  0  0
    6.5831    6.0368   -4.1230 C   0  0  0  0  0  0
    6.6352    5.0531   -3.6587 H   0  0  0  0  0  0
    7.1256    6.1578   -5.4012 C   0  0  0  0  0  0
    7.5720    5.2939   -5.8862 H   0  0  0  0  0  0
    7.0900    7.3806   -6.0473 C   0  0  0  0  0  0
    7.5123    7.4621   -7.0440 H   0  0  0  0  0  0
    6.5094    8.4772   -5.4082 C   0  0  0  0  0  0
    6.4778    9.6685   -6.0909 O   0  0  0  0  0  0
    6.9247    9.5682   -6.9461 H   0  0  0  0  0  0
  1  2  1  0  0  0
  1  3  2  0  0  0
  1 10  1  0  0  0
  3  4  1  0  0  0
  3  6  1  0  0  0
  4  5  1  0  0  0
  6  7  2  0  0  0
  6 12  1  0  0  0
  7  8  1  0  0  0
  7 26  1  0  0  0
  8  9  1  0  0  0
  8 10  2  0  0  0
  9 29  2  0  0  0
  9 39  1  0  0  0
 10 11  1  0  0  0
 12 13  1  0  0  0
 12 17  1  0  0  0
 12 18  1  0  0  0
 13 14  1  0  0  0
 13 15  1  0  0  0
 13 16  1  0  0  0
 18 19  1  0  0  0
 18 20  1  0  0  0
 20 21  1  0  0  0
 20 25  1  0  0  0
 20 26  1  0  0  0
 21 22  1  0  0  0
 21 23  1  0  0  0
 21 24  1  0  0  0
 26 27  1  0  0  0
 26 28  1  0  0  0
 29 30  1  0  0  0
 29 44  1  0  0  0
 30 31  2  0  0  0
 30 50  1  0  0  0
 31 32  1  0  0  0
 31 37  1  0  0  0
 32 33  1  0  0  0
 33 34  1  0  0  0
 33 35  1  0  0  0
 33 36  1  0  0  0
 37 38  1  0  0  0
 37 39  2  0  0  0
 39 40  1  0  0  0
 40 41  1  0  0  0
 40 42  1  0  0  0
 40 43  1  0  0  0
 44 45  1  0  0  0
 44 46  2  0  0  0
 46 47  1  0  0  0
 46 48  1  0  0  0
 48 49  1  0  0  0
 48 50  2  0  0  0
 50 51  1  0  0  0
 51 52  1  0  0  0
M  END
> <s_m_entry_id>
32

> <s_m_entry_name>
CIV7_3.1

> <i_qp_#stars>
0

> <i_qp_#amine>
1

> <i_qp_#amidine>
0

> <i_qp_#acid>
0

> <i_qp_#amide>
0

> <i_qp_#rotor>
4

> <i_qp_#rtvFG>
0

> <i_qp_CNS>
0

> <r_qp_mol_MW>
   363.455

> <r_qp_dipole>
     3.545

> <r_qp_SASA>
   626.401

> <r_qp_FOSA>
   341.366

> <r_qp_FISA>
    82.068

> <r_qp_PISA>
   202.967

> <r_qp_WPSA>
     0.000

> <r_qp_volume>
  1147.864

> <r_qp_donorHB>
     3.000

> <r_qp_accptHB>
     3.750

> <r_qp_dip^2/V>
   0.0109450

> <r_qp_ACxDN^.5/SA>
   0.0103690

> <r_qp_glob>
   0.8463940

> <r_qp_QPpolrz>
    39.153

> <r_qp_QPlogPC16>
    11.582

> <r_qp_QPlogPoct>
    19.202

> <r_qp_QPlogPw>
    10.371

> <r_qp_QPlogPo/w>
     3.660

> <r_qp_QPlogS>
    -4.085

> <r_qp_CIQPlogS>
    -4.829

> <r_qp_QPlogHERG>
    -5.712

> <r_qp_QPPCaco>
   411.668

> <r_qp_QPlogBB>
    -0.043

> <r_qp_QPPMDCK>
   209.701

> <r_qp_QPlogKp>
    -3.996

> <r_qp_IP(eV)>
     8.270

> <r_qp_EA(eV)>
     0.689

> <i_qp_#metab>
6

> <r_qp_QPlogKhsa>
     0.672

> <i_qp_HumanOralAbsorption>
3

> <r_qp_PercentHumanOralAbsorption>
    95.174

> <r_qp_SAfluorine>
     0.000

> <r_qp_SAamideO>
     0.000

> <r_qp_PSA>
    57.970

> <i_qp_#NandO>
4

> <i_qp_RuleOfFive>
0

> <i_qp_RuleOfThree>
0

> <i_qp_#ringatoms>
20

> <i_qp_#in34>
0

> <i_qp_#in56>
20

> <i_qp_#noncon>
3

> <i_qp_#nonHatm>
27

> <r_qp_Jm>
0.003019

$$$$
CIV7_4
                    3D
 Structure written by MMmdl.
 56 59  0  0  1  0            999 V2000
    4.4131    3.3444   -1.1597 C   0  0  0  0  0  0
    3.2043    2.4965   -1.2782 C   0  0  0  0  0  0
    5.3293    3.2072   -0.0946 C   0  0  0  0  0  0
    5.1032    2.2895    0.9010 O   0  0  0  0  0  0
    4.3448    1.7281    0.6678 H   0  0  0  0  0  0
    6.4711    4.0239    0.0151 C   0  0  0  0  0  0
    6.6323    5.0618   -0.9280 C   0  0  0  0  0  0
    5.7424    5.1908   -2.0030 C   0  0  0  0  0  0
    5.8876    5.9725   -2.7454 H   0  0  0  0  0  0
    4.6502    4.3362   -2.1215 C   0  0  0  0  0  0
    3.9655    4.4637   -2.9579 H   0  0  0  0  0  0
    7.4666    3.8609    1.1627 C   0  0  1  0  0  0
    8.0331    2.4361    1.2845 C   0  0  0  0  0  0
    7.2766    1.7060    1.5823 H   0  0  0  0  0  0
    8.8156    2.3890    2.0521 H   0  0  0  0  0  0
    8.4683    2.0952    0.3374 H   0  0  0  0  0  0
    6.9458    4.1156    2.0947 H   0  0  0  0  0  0
    8.6554    4.7391    1.0652 N   0  0  0  0  0  0
    9.3048    4.3372    0.3887 H   0  0  0  0  0  0
    8.2992    6.0937    0.6387 C   0  0  1  0  0  0
    9.5354    6.9862    0.7269 C   0  0  0  0  0  0
    9.9175    7.0252    1.7531 H   0  0  0  0  0  0
    9.2932    8.0103    0.4229 H   0  0  0  0  0  0
   10.3430    6.6261    0.0794 H   0  0  0  0  0  0
    7.5365    6.5029    1.3147 H   0  0  0  0  0  0
    7.7676    6.0467   -0.7990 C   0  0  0  0  0  0
    8.5599    5.7554   -1.5008 H   0  0  0  0  0  0
    7.4217    7.0485   -1.0833 H   0  0  0  0  0  0
    2.0179    2.9023   -0.6165 C   0  0  0  0  0  0
    1.9671    4.1868    0.1877 C   0  0  0  0  0  0
    0.6586    4.4680    0.6715 O   0  0  0  0  0  0
    0.7126    5.3028    1.1674 H   0  0  0  0  0  0
    2.2687    5.0334   -0.4369 H   0  0  0  0  0  0
    2.6305    4.1068    1.0547 H   0  0  0  0  0  0
    0.8970    2.0784   -0.6958 C   0  0  0  0  0  0
   -0.0187    2.3489   -0.1739 H   0  0  0  0  0  0
    0.9244    0.8939   -1.4360 C   0  0  0  0  0  0
   -0.2304    0.1445   -1.4147 O   0  0  0  0  0  0
   -1.1583    0.6408   -2.3808 C   0  0  0  0  0  0
   -1.5756    1.6023   -2.0633 H   0  0  0  0  0  0
   -1.9809   -0.0770   -2.4529 H   0  0  0  0  0  0
   -0.7021    0.7340   -3.3729 H   0  0  0  0  0  0
    2.0904    0.4376   -2.1068 C   0  0  0  0  0  0
    3.2453    1.2670   -2.0216 C   0  0  0  0  0  0
    2.1769   -0.7892   -2.8459 C   0  0  0  0  0  0
    1.0385   -1.5578   -2.9193 O   0  0  0  0  0  0
    1.1726   -2.9131   -3.3248 C   0  0  0  0  0  0
    0.2146   -3.4106   -3.1454 H   0  0  0  0  0  0
    1.9336   -3.4364   -2.7360 H   0  0  0  0  0  0
    1.3838   -2.9800   -4.3967 H   0  0  0  0  0  0
    3.3626   -1.1600   -3.4887 C   0  0  0  0  0  0
    3.4395   -2.0701   -4.0741 H   0  0  0  0  0  0
    4.4828   -0.3506   -3.4019 C   0  0  0  0  0  0
    5.4050   -0.6394   -3.8996 H   0  0  0  0  0  0
    4.4228    0.8370   -2.6794 C   0  0  0  0  0  0
    5.3329    1.4339   -2.6433 H   0  0  0  0  0  0
  1  2  1  0  0  0
  1  3  2  0  0  0
  1 10  1  0  0  0
  2 29  2  0  0  0
  2 44  1  0  0  0
  3  4  1  0  0  0
  3  6  1  0  0  0
  4  5  1  0  0  0
  6  7  2  0  0  0
  6 12  1  0  0  0
  7  8  1  0  0  0
  7 26  1  0  0  0
  8  9  1  0  0  0
  8 10  2  0  0  0
 10 11  1  0  0  0
 12 13  1  0  0  0
 12 17  1  0  0  0
 12 18  1  0  0  0
 13 14  1  0  0  0
 13 15  1  0  0  0
 13 16  1  0  0  0
 18 19  1  0  0  0
 18 20  1  0  0  0
 20 21  1  0  0  0
 20 25  1  0  0  0
 20 26  1  0  0  0
 21 22  1  0  0  0
 21 23  1  0  0  0
 21 24  1  0  0  0
 26 27  1  0  0  0
 26 28  1  0  0  0
 29 30  1  0  0  0
 29 35  1  0  0  0
 30 31  1  0  0  0
 30 33  1  0  0  0
 30 34  1  0  0  0
 31 32  1  0  0  0
 35 36  1  0  0  0
 35 37  2  0  0  0
 37 38  1  0  0  0
 37 43  1  0  0  0
 38 39  1  0  0  0
 39 40  1  0  0  0
 39 41  1  0  0  0
 39 42  1  0  0  0
 43 44  2  0  0  0
 43 45  1  0  0  0
 44 55  1  0  0  0
 45 46  1  0  0  0
 45 51  2  0  0  0
 46 47  1  0  0  0
 47 48  1  0  0  0
 47 49  1  0  0  0
 47 50  1  0  0  0
 51 52  1  0  0  0
 51 53  1  0  0  0
 53 54  1  0  0  0
 53 55  2  0  0  0
 55 56  1  0  0  0
M  END
> <s_m_entry_id>
33

> <s_m_entry_name>
CIV7_4.1

> <i_qp_#stars>
0

> <i_qp_#amine>
1

> <i_qp_#amidine>
0

> <i_qp_#acid>
0

> <i_qp_#amide>
0

> <i_qp_#rotor>
6

> <i_qp_#rtvFG>
0

> <i_qp_CNS>
0

> <r_qp_mol_MW>
   393.482

> <r_qp_dipole>
     2.949

> <r_qp_SASA>
   681.002

> <r_qp_FOSA>
   422.667

> <r_qp_FISA>
    79.734

> <r_qp_PISA>
   178.601

> <r_qp_WPSA>
     0.000

> <r_qp_volume>
  1244.998

> <r_qp_donorHB>
     3.000

> <r_qp_accptHB>
     5.450

> <r_qp_dip^2/V>
   0.0069850

> <r_qp_ACxDN^.5/SA>
   0.0138610

> <r_qp_glob>
   0.8218560

> <r_qp_QPpolrz>
    41.524

> <r_qp_QPlogPC16>
    12.289

> <r_qp_QPlogPoct>
    20.716

> <r_qp_QPlogPw>
    11.554

> <r_qp_QPlogPo/w>
     3.609

> <r_qp_QPlogS>
    -4.253

> <r_qp_CIQPlogS>
    -4.828

> <r_qp_QPlogHERG>
    -5.992

> <r_qp_QPPCaco>
   433.194

> <r_qp_QPlogBB>
    -0.187

> <r_qp_QPPMDCK>
   221.578

> <r_qp_QPlogKp>
    -3.846

> <r_qp_IP(eV)>
     8.344

> <r_qp_EA(eV)>
     0.793

> <i_qp_#metab>
6

> <r_qp_QPlogKhsa>
     0.566

> <i_qp_HumanOralAbsorption>
3

> <r_qp_PercentHumanOralAbsorption>
    95.268

> <r_qp_SAfluorine>
     0.000

> <r_qp_SAamideO>
     0.000

> <r_qp_PSA>
    64.610

> <i_qp_#NandO>
5

> <i_qp_RuleOfFive>
0

> <i_qp_RuleOfThree>
0

> <i_qp_#ringatoms>
20

> <i_qp_#in34>
0

> <i_qp_#in56>
20

> <i_qp_#noncon>
3

> <i_qp_#nonHatm>
29

> <r_qp_Jm>
0.00313

$$$$
CIV8_1
                    3D
 Structure written by MMmdl.
 55 58  0  0  1  0            999 V2000
    1.3193    0.5590   -0.9554 C   0  0  0  0  0  0
    0.1722    0.8870   -1.6897 C   0  0  0  0  0  0
    0.1899    1.7170   -2.3924 H   0  0  0  0  0  0
   -1.0051    0.1582   -1.5270 C   0  0  0  0  0  0
   -1.8795    0.4270   -2.1166 H   0  0  0  0  0  0
   -1.0722   -0.9024   -0.6110 C   0  0  0  0  0  0
   -2.3361   -1.6603   -0.4687 C   0  0  0  0  0  0
    0.0812   -1.2131    0.1366 C   0  0  0  0  0  0
    0.0710   -2.2237    1.0676 O   0  0  0  0  0  0
   -0.8222   -2.6029    1.1226 H   0  0  0  0  0  0
    1.2843   -0.5032   -0.0313 C   0  0  0  0  0  0
    2.5299   -0.8886    0.7503 C   0  0  1  0  0  0
    2.2380   -1.0240    1.7995 H   0  0  0  0  0  0
    3.1263   -2.2146    0.2519 C   0  0  0  0  0  0
    2.4277   -3.0461    0.3925 H   0  0  0  0  0  0
    4.0382   -2.4673    0.8045 H   0  0  0  0  0  0
    3.3729   -2.1815   -0.8149 H   0  0  0  0  0  0
    3.5611    0.1685    0.7709 N   0  0  0  0  0  0
    4.4200   -0.2067    1.1697 H   0  0  0  0  0  0
    3.8208    0.7175   -0.5636 C   0  0  2  0  0  0
    4.1243   -0.0848   -1.2474 H   0  0  0  0  0  0
    4.9780    1.7132   -0.4824 C   0  0  0  0  0  0
    5.8928    1.2239   -0.1297 H   0  0  0  0  0  0
    4.7525    2.5401    0.2007 H   0  0  0  0  0  0
    5.1889    2.1401   -1.4688 H   0  0  0  0  0  0
    2.5601    1.4045   -1.1067 C   0  0  0  0  0  0
    2.7143    1.6430   -2.1667 H   0  0  0  0  0  0
    2.3848    2.3500   -0.5764 H   0  0  0  0  0  0
   -3.3504   -1.2336    0.4548 C   0  0  0  0  0  0
   -4.5527   -1.9844    0.6037 C   0  0  0  0  0  0
   -4.6859   -3.1455   -0.2061 C   0  0  0  0  0  0
   -5.7877   -3.9658   -0.1127 O   0  0  0  0  0  0
   -6.7163   -3.6639   -1.1556 C   0  0  0  0  0  0
   -7.6396   -4.2136   -0.9500 H   0  0  0  0  0  0
   -6.3335   -3.9966   -2.1263 H   0  0  0  0  0  0
   -6.9584   -2.5955   -1.1897 H   0  0  0  0  0  0
   -3.6865   -3.5708   -1.0843 C   0  0  0  0  0  0
   -3.8345   -4.4899   -1.6468 H   0  0  0  0  0  0
   -2.5158   -2.8348   -1.2370 C   0  0  0  0  0  0
   -1.4704   -3.3314   -2.2030 C   0  0  0  0  0  0
   -1.8204   -4.2099   -2.7563 H   0  0  0  0  0  0
   -0.5619   -3.6229   -1.6668 H   0  0  0  0  0  0
   -1.2317   -2.5619   -2.9439 H   0  0  0  0  0  0
   -5.5344   -1.5323    1.5491 C   0  0  0  0  0  0
   -6.6826   -2.2814    1.6611 O   0  0  0  0  0  0
   -7.5759   -1.9958    2.7284 C   0  0  0  0  0  0
   -8.3580   -2.7612    2.7218 H   0  0  0  0  0  0
   -8.0619   -1.0257    2.5833 H   0  0  0  0  0  0
   -7.0701   -2.0473    3.6983 H   0  0  0  0  0  0
   -5.3280   -0.3699    2.2995 C   0  0  0  0  0  0
   -6.0636    0.0002    3.0059 H   0  0  0  0  0  0
   -4.1576    0.3557    2.1498 C   0  0  0  0  0  0
   -3.9968    1.2579    2.7343 H   0  0  0  0  0  0
   -3.1890   -0.0720    1.2471 C   0  0  0  0  0  0
   -2.2872    0.5340    1.1726 H   0  0  0  0  0  0
  1  2  2  0  0  0
  1 11  1  0  0  0
  1 26  1  0  0  0
  2  3  1  0  0  0
  2  4  1  0  0  0
  4  5  1  0  0  0
  4  6  2  0  0  0
  6  7  1  0  0  0
  6  8  1  0  0  0
  7 29  2  0  0  0
  7 39  1  0  0  0
  8  9  1  0  0  0
  8 11  2  0  0  0
  9 10  1  0  0  0
 11 12  1  0  0  0
 12 13  1  0  0  0
 12 14  1  0  0  0
 12 18  1  0  0  0
 14 15  1  0  0  0
 14 16  1  0  0  0
 14 17  1  0  0  0
 18 19  1  0  0  0
 18 20  1  0  0  0
 20 21  1  0  0  0
 20 22  1  0  0  0
 20 26  1  0  0  0
 22 23  1  0  0  0
 22 24  1  0  0  0
 22 25  1  0  0  0
 26 27  1  0  0  0
 26 28  1  0  0  0
 29 30  1  0  0  0
 29 54  1  0  0  0
 30 31  2  0  0  0
 30 44  1  0  0  0
 31 32  1  0  0  0
 31 37  1  0  0  0
 32 33  1  0  0  0
 33 34  1  0  0  0
 33 35  1  0  0  0
 33 36  1  0  0  0
 37 38  1  0  0  0
 37 39  2  0  0  0
 39 40  1  0  0  0
 40 41  1  0  0  0
 40 42  1  0  0  0
 40 43  1  0  0  0
 44 45  1  0  0  0
 44 50  2  0  0  0
 45 46  1  0  0  0
 46 47  1  0  0  0
 46 48  1  0  0  0
 46 49  1  0  0  0
 50 51  1  0  0  0
 50 52  1  0  0  0
 52 53  1  0  0  0
 52 54  2  0  0  0
 54 55  1  0  0  0
M  END
> <s_m_entry_id>
34

> <s_m_entry_name>
CIV8_1.1

> <i_qp_#stars>
0

> <i_qp_#amine>
1

> <i_qp_#amidine>
0

> <i_qp_#acid>
0

> <i_qp_#amide>
0

> <i_qp_#rotor>
4

> <i_qp_#rtvFG>
0

> <i_qp_CNS>
1

> <r_qp_mol_MW>
   377.482

> <r_qp_dipole>
     1.537

> <r_qp_SASA>
   660.099

> <r_qp_FOSA>
   434.051

> <r_qp_FISA>
    39.956

> <r_qp_PISA>
   186.093

> <r_qp_WPSA>
     0.000

> <r_qp_volume>
  1229.396

> <r_qp_donorHB>
     2.000

> <r_qp_accptHB>
     3.750

> <r_qp_dip^2/V>
   0.0019220

> <r_qp_ACxDN^.5/SA>
   0.0080340

> <r_qp_glob>
   0.8407820

> <r_qp_QPpolrz>
    42.255

> <r_qp_QPlogPC16>
    11.683

> <r_qp_QPlogPoct>
    18.483

> <r_qp_QPlogPw>
     8.586

> <r_qp_QPlogPo/w>
     4.660

> <r_qp_QPlogS>
    -4.892

> <r_qp_CIQPlogS>
    -5.239

> <r_qp_QPlogHERG>
    -5.722

> <r_qp_QPPCaco>
  1032.521

> <r_qp_QPlogBB>
     0.344

> <r_qp_QPPMDCK>
   566.569

> <r_qp_QPlogKp>
    -3.279

> <r_qp_IP(eV)>
     8.306

> <r_qp_EA(eV)>
     0.742

> <i_qp_#metab>
6

> <r_qp_QPlogKhsa>
     0.993

> <i_qp_HumanOralAbsorption>
3

> <r_qp_PercentHumanOralAbsorption>
   100.000

> <r_qp_SAfluorine>
     0.000

> <r_qp_SAamideO>
     0.000

> <r_qp_PSA>
    44.663

> <i_qp_#NandO>
4

> <i_qp_RuleOfFive>
0

> <i_qp_RuleOfThree>
0

> <i_qp_#ringatoms>
20

> <i_qp_#in34>
0

> <i_qp_#in56>
20

> <i_qp_#noncon>
3

> <i_qp_#nonHatm>
28

> <r_qp_Jm>
0.002548

$$$$
CIV8_2
                    3D
 Structure written by MMmdl.
 53 56  0  0  1  0            999 V2000
    1.3861    0.5006   -0.9988 C   0  0  0  0  0  0
    0.3377    0.8428   -1.8627 C   0  0  0  0  0  0
    0.4606    1.6503   -2.5810 H   0  0  0  0  0  0
   -0.8786    0.1652   -1.8025 C   0  0  0  0  0  0
   -1.6783    0.4526   -2.4828 H   0  0  0  0  0  0
   -1.0809   -0.8631   -0.8701 C   0  0  0  0  0  0
   -2.3961   -1.5383   -0.8105 C   0  0  0  0  0  0
   -0.0207   -1.2027   -0.0068 C   0  0  0  0  0  0
   -0.1621   -2.1936    0.9341 O   0  0  0  0  0  0
   -1.0388   -2.6038    0.8467 H   0  0  0  0  0  0
    1.2149   -0.5334   -0.0579 C   0  0  0  0  0  0
    2.3492   -0.9242    0.8747 C   0  0  1  0  0  0
    1.9312   -1.0314    1.8837 H   0  0  0  0  0  0
    2.9737   -2.2711    0.4787 C   0  0  0  0  0  0
    2.2466   -3.0864    0.5549 H   0  0  0  0  0  0
    3.8096   -2.5258    1.1401 H   0  0  0  0  0  0
    3.3436   -2.2686   -0.5523 H   0  0  0  0  0  0
    3.3864    0.1191    0.9989 N   0  0  0  0  0  0
    4.1787   -0.2552    1.5180 H   0  0  0  0  0  0
    3.8269    0.6193   -0.3071 C   0  0  2  0  0  0
    4.2005   -0.2096   -0.9207 H   0  0  0  0  0  0
    4.9840    1.5983   -0.1076 C   0  0  0  0  0  0
    5.8359    1.1061    0.3749 H   0  0  0  0  0  0
    4.6895    2.4507    0.5152 H   0  0  0  0  0  0
    5.3285    1.9892   -1.0712 H   0  0  0  0  0  0
    2.6613    1.3075   -1.0314 C   0  0  0  0  0  0
    2.9505    1.4936   -2.0734 H   0  0  0  0  0  0
    2.4495    2.2801   -0.5674 H   0  0  0  0  0  0
   -3.3965   -1.0161    0.0491 C   0  0  0  0  0  0
   -3.1531    0.2375    0.8674 C   0  0  0  0  0  0
   -4.1776    0.4614    1.8301 O   0  0  0  0  0  0
   -3.9502    1.2834    2.2981 H   0  0  0  0  0  0
   -3.1189    1.1069    0.2027 H   0  0  0  0  0  0
   -2.2131    0.1556    1.4210 H   0  0  0  0  0  0
   -4.6337   -1.6575    0.0989 C   0  0  0  0  0  0
   -5.4293   -1.2612    0.7263 H   0  0  0  0  0  0
   -4.8770   -2.8113   -0.6503 C   0  0  0  0  0  0
   -6.1408   -3.3459   -0.5504 O   0  0  0  0  0  0
   -6.2299   -4.1946    0.5945 C   0  0  0  0  0  0
   -6.2070   -3.6069    1.5184 H   0  0  0  0  0  0
   -5.4346   -4.9485    0.6053 H   0  0  0  0  0  0
   -7.1904   -4.7166    0.5499 H   0  0  0  0  0  0
   -3.9095   -3.3623   -1.5295 C   0  0  0  0  0  0
   -2.6481   -2.7099   -1.6027 C   0  0  0  0  0  0
   -4.1137   -4.5185   -2.3386 C   0  0  0  0  0  0
   -5.3124   -5.1862   -2.2946 O   0  0  0  0  0  0
   -5.3113   -5.9007   -2.9511 H   0  0  0  0  0  0
   -3.1260   -5.0207   -3.1870 C   0  0  0  0  0  0
   -3.2961   -5.9035   -3.7958 H   0  0  0  0  0  0
   -1.8993   -4.3847   -3.2518 C   0  0  0  0  0  0
   -1.1191   -4.7642   -3.9064 H   0  0  0  0  0  0
   -1.6676   -3.2522   -2.4729 C   0  0  0  0  0  0
   -0.6859   -2.7891   -2.5625 H   0  0  0  0  0  0
  1  2  2  0  0  0
  1 11  1  0  0  0
  1 26  1  0  0  0
  2  3  1  0  0  0
  2  4  1  0  0  0
  4  5  1  0  0  0
  4  6  2  0  0  0
  6  7  1  0  0  0
  6  8  1  0  0  0
  7 29  2  0  0  0
  7 44  1  0  0  0
  8  9  1  0  0  0
  8 11  2  0  0  0
  9 10  1  0  0  0
 11 12  1  0  0  0
 12 13  1  0  0  0
 12 14  1  0  0  0
 12 18  1  0  0  0
 14 15  1  0  0  0
 14 16  1  0  0  0
 14 17  1  0  0  0
 18 19  1  0  0  0
 18 20  1  0  0  0
 20 21  1  0  0  0
 20 22  1  0  0  0
 20 26  1  0  0  0
 22 23  1  0  0  0
 22 24  1  0  0  0
 22 25  1  0  0  0
 26 27  1  0  0  0
 26 28  1  0  0  0
 29 30  1  0  0  0
 29 35  1  0  0  0
 30 31  1  0  0  0
 30 33  1  0  0  0
 30 34  1  0  0  0
 31 32  1  0  0  0
 35 36  1  0  0  0
 35 37  2  0  0  0
 37 38  1  0  0  0
 37 43  1  0  0  0
 38 39  1  0  0  0
 39 40  1  0  0  0
 39 41  1  0  0  0
 39 42  1  0  0  0
 43 44  2  0  0  0
 43 45  1  0  0  0
 44 52  1  0  0  0
 45 46  1  0  0  0
 45 48  2  0  0  0
 46 47  1  0  0  0
 48 49  1  0  0  0
 48 50  1  0  0  0
 50 51  1  0  0  0
 50 52  2  0  0  0
 52 53  1  0  0  0
M  END
> <s_m_entry_id>
35

> <s_m_entry_name>
CIV8_2.1

> <i_qp_#stars>
0

> <i_qp_#amine>
1

> <i_qp_#amidine>
0

> <i_qp_#acid>
0

> <i_qp_#amide>
0

> <i_qp_#rotor>
6

> <i_qp_#rtvFG>
0

> <i_qp_CNS>
0

> <r_qp_mol_MW>
   379.455

> <r_qp_dipole>
     2.837

> <r_qp_SASA>
   640.608

> <r_qp_FOSA>
   322.341

> <r_qp_FISA>
   122.798

> <r_qp_PISA>
   195.470

> <r_qp_WPSA>
     0.000

> <r_qp_volume>
  1187.338

> <r_qp_donorHB>
     4.000

> <r_qp_accptHB>
     5.450

> <r_qp_dip^2/V>
   0.0067770

> <r_qp_ACxDN^.5/SA>
   0.0170150

> <r_qp_glob>
   0.8464910

> <r_qp_QPpolrz>
    39.377

> <r_qp_QPlogPC16>
    12.407

> <r_qp_QPlogPoct>
    21.733

> <r_qp_QPlogPw>
    13.329

> <r_qp_QPlogPo/w>
     2.794

> <r_qp_QPlogS>
    -3.401

> <r_qp_CIQPlogS>
    -4.440

> <r_qp_QPlogHERG>
    -5.674

> <r_qp_QPPCaco>
   169.165

> <r_qp_QPlogBB>
    -0.542

> <r_qp_QPPMDCK>
    80.191

> <r_qp_QPlogKp>
    -4.581

> <r_qp_IP(eV)>
     8.339

> <r_qp_EA(eV)>
     0.783

> <i_qp_#metab>
6

> <r_qp_QPlogKhsa>
     0.351

> <i_qp_HumanOralAbsorption>
3

> <r_qp_PercentHumanOralAbsorption>
    83.189

> <r_qp_SAfluorine>
     0.000

> <r_qp_SAamideO>
     0.000

> <r_qp_PSA>
    79.587

> <i_qp_#NandO>
5

> <i_qp_RuleOfFive>
0

> <i_qp_RuleOfThree>
0

> <i_qp_#ringatoms>
20

> <i_qp_#in34>
0

> <i_qp_#in56>
20

> <i_qp_#noncon>
3

> <i_qp_#nonHatm>
28

> <r_qp_Jm>
0.003956

$$$$
CIV8_3
                    3D
 Structure written by MMmdl.
 49 53  0  0  1  0            999 V2000
    1.0625    1.0773   -0.3240 C   0  0  0  0  0  0
   -0.1696    1.8227   -0.3251 C   0  0  0  0  0  0
   -1.4227    1.1357   -0.3469 C   0  0  0  0  0  0
   -1.3968   -0.2761   -0.4650 C   0  0  0  0  0  0
   -2.5500   -1.0202   -0.5420 O   0  0  0  0  0  0
   -2.8661   -1.5707    0.7376 C   0  0  0  0  0  0
   -2.1461   -2.3480    1.0153 H   0  0  0  0  0  0
   -3.8547   -2.0341    0.6675 H   0  0  0  0  0  0
   -2.9074   -0.7982    1.5138 H   0  0  0  0  0  0
   -0.2092   -0.9731   -0.6548 C   0  0  0  0  0  0
   -0.2456   -2.0423   -0.8552 H   0  0  0  0  0  0
    1.0045   -0.2959   -0.6042 C   0  0  0  0  0  0
   -0.2180    3.2412   -0.3644 C   0  0  0  0  0  0
    0.6906    3.8266   -0.4839 H   0  0  0  0  0  0
   -1.4088    3.9667   -0.3166 C   0  0  0  0  0  0
   -1.3864    5.0532   -0.3408 H   0  0  0  0  0  0
   -2.6148    3.2970   -0.2502 C   0  0  0  0  0  0
   -3.5352    3.8701   -0.2030 H   0  0  0  0  0  0
   -2.6225    1.9036   -0.2777 C   0  0  0  0  0  0
   -3.8433    1.2756   -0.2431 O   0  0  0  0  0  0
   -4.5522    1.9365   -0.2838 H   0  0  0  0  0  0
    2.2166   -1.0536   -0.9372 C   0  0  0  0  0  0
    3.3628   -0.3029   -1.1524 O   0  0  0  0  0  0
    3.5375    0.9370   -0.5046 C   0  0  0  0  0  0
    2.4084    1.6291   -0.0420 C   0  0  0  0  0  0
    4.8636    1.3863   -0.3220 C   0  0  0  0  0  0
    5.0450    2.6103    0.3419 C   0  0  0  0  0  0
    3.9499    3.2556    0.9236 C   0  0  0  0  0  0
    4.0957    4.1611    1.5089 H   0  0  0  0  0  0
    2.6574    2.7513    0.7581 C   0  0  0  0  0  0
    1.8537    3.2616    1.2825 H   0  0  0  0  0  0
    6.0650    0.6121   -0.8583 C   0  0  2  0  0  0
    5.9491    0.5408   -1.9476 H   0  0  0  0  0  0
    6.1833   -0.7979   -0.2612 C   0  0  0  0  0  0
    7.0869   -1.3048   -0.6217 H   0  0  0  0  0  0
    5.3453   -1.4437   -0.5334 H   0  0  0  0  0  0
    6.2301   -0.7648    0.8341 H   0  0  0  0  0  0
    7.3754    1.2386   -0.5851 N   0  0  0  0  0  0
    8.0660    0.8679   -1.2365 H   0  0  0  0  0  0
    7.3394    2.6976   -0.6485 C   0  0  2  0  0  0
    6.9663    3.0172   -1.6309 H   0  0  0  0  0  0
    8.7534    3.2488   -0.4743 C   0  0  0  0  0  0
    9.4150    2.8919   -1.2715 H   0  0  0  0  0  0
    9.1888    2.9488    0.4856 H   0  0  0  0  0  0
    8.7476    4.3434   -0.5129 H   0  0  0  0  0  0
    6.4204    3.2120    0.4667 C   0  0  0  0  0  0
    6.3520    4.3049    0.3984 H   0  0  0  0  0  0
    6.8242    2.9631    1.4567 H   0  0  0  0  0  0
    2.1990   -2.2670   -1.1094 O   0  0  0  0  0  0
  1  2  2  0  0  0
  1 12  1  0  0  0
  1 25  1  0  0  0
  2  3  1  0  0  0
  2 13  1  0  0  0
  3  4  2  0  0  0
  3 19  1  0  0  0
  4  5  1  0  0  0
  4 10  1  0  0  0
  5  6  1  0  0  0
  6  7  1  0  0  0
  6  8  1  0  0  0
  6  9  1  0  0  0
 10 11  1  0  0  0
 10 12  2  0  0  0
 12 22  1  0  0  0
 13 14  1  0  0  0
 13 15  2  0  0  0
 15 16  1  0  0  0
 15 17  1  0  0  0
 17 18  1  0  0  0
 17 19  2  0  0  0
 19 20  1  0  0  0
 20 21  1  0  0  0
 22 23  1  0  0  0
 22 49  2  0  0  0
 23 24  1  0  0  0
 24 25  2  0  0  0
 24 26  1  0  0  0
 25 30  1  0  0  0
 26 27  2  0  0  0
 26 32  1  0  0  0
 27 28  1  0  0  0
 27 46  1  0  0  0
 28 29  1  0  0  0
 28 30  2  0  0  0
 30 31  1  0  0  0
 32 33  1  0  0  0
 32 34  1  0  0  0
 32 38  1  0  0  0
 34 35  1  0  0  0
 34 36  1  0  0  0
 34 37  1  0  0  0
 38 39  1  0  0  0
 38 40  1  0  0  0
 40 41  1  0  0  0
 40 42  1  0  0  0
 40 46  1  0  0  0
 42 43  1  0  0  0
 42 44  1  0  0  0
 42 45  1  0  0  0
 46 47  1  0  0  0
 46 48  1  0  0  0
M  END
> <s_m_entry_id>
36

> <s_m_entry_name>
CIV8_3.1

> <i_qp_#stars>
0

> <i_qp_#amine>
1

> <i_qp_#amidine>
0

> <i_qp_#acid>
0

> <i_qp_#amide>
0

> <i_qp_#rotor>
2

> <i_qp_#rtvFG>
1

> <i_qp_CNS>
1

> <r_qp_mol_MW>
   375.423

> <r_qp_dipole>
     7.096

> <r_qp_SASA>
   622.139

> <r_qp_FOSA>
   304.362

> <r_qp_FISA>
    97.966

> <r_qp_PISA>
   219.812

> <r_qp_WPSA>
     0.000

> <r_qp_volume>
  1126.441

> <r_qp_donorHB>
     2.000

> <r_qp_accptHB>
     5.500

> <r_qp_dip^2/V>
   0.0447010

> <r_qp_ACxDN^.5/SA>
   0.0125020

> <r_qp_glob>
   0.8415560

> <r_qp_QPpolrz>
    39.741

> <r_qp_QPlogPC16>
    11.381

> <r_qp_QPlogPoct>
    19.510

> <r_qp_QPlogPw>
    11.283

> <r_qp_QPlogPo/w>
     2.973

> <r_qp_QPlogS>
    -4.028

> <r_qp_CIQPlogS>
    -4.667

> <r_qp_QPlogHERG>
    -5.870

> <r_qp_QPPCaco>
   290.932

> <r_qp_QPlogBB>
    -0.081

> <r_qp_QPPMDCK>
   144.096

> <r_qp_QPlogKp>
    -4.421

> <r_qp_IP(eV)>
     8.432

> <r_qp_EA(eV)>
     1.337

> <i_qp_#metab>
4

> <r_qp_QPlogKhsa>
     0.505

> <i_qp_HumanOralAbsorption>
3

> <r_qp_PercentHumanOralAbsorption>
    88.448

> <r_qp_SAfluorine>
     0.000

> <r_qp_SAamideO>
     0.000

> <r_qp_PSA>
    74.281

> <i_qp_#NandO>
5

> <i_qp_RuleOfFive>
0

> <i_qp_RuleOfThree>
0

> <i_qp_#ringatoms>
22

> <i_qp_#in34>
0

> <i_qp_#in56>
22

> <i_qp_#noncon>
3

> <i_qp_#nonHatm>
28

> <r_qp_Jm>
0.001333

$$$$
CIV8_4
                    3D
 Structure written by MMmdl.
 55 58  0  0  1  0            999 V2000
    3.3273   -0.4337   -1.2729 O   0  0  0  0  0  0
    2.5631   -1.3752   -0.5185 C   0  0  0  0  0  0
    2.9972   -2.3659   -0.6862 H   0  0  0  0  0  0
    1.5346   -1.4124   -0.8852 H   0  0  0  0  0  0
    2.5888   -1.1778    0.5586 H   0  0  0  0  0  0
    3.4343    0.8007   -0.6702 C   0  0  0  0  0  0
    2.3038    1.6375   -0.4896 C   0  0  0  0  0  0
    0.9233    1.2457   -0.8676 C   0  0  0  0  0  0
    4.7430    1.2654   -0.3931 C   0  0  0  0  0  0
    4.9007    2.5984    0.0458 C   0  0  0  0  0  0
    3.7844    3.4072    0.2827 C   0  0  0  0  0  0
    3.9083    4.4260    0.6423 H   0  0  0  0  0  0
    2.5053    2.9332    0.0144 C   0  0  0  0  0  0
    1.6570    3.5989    0.1643 H   0  0  0  0  0  0
    5.9769    0.3968   -0.6464 C   0  0  2  0  0  0
    5.9962    0.1587   -1.7179 H   0  0  0  0  0  0
    5.9796   -0.9034    0.1684 C   0  0  0  0  0  0
    6.9244   -1.4478    0.0468 H   0  0  0  0  0  0
    5.1985   -1.5948   -0.1493 H   0  0  0  0  0  0
    5.8387   -0.7075    1.2380 H   0  0  0  0  0  0
    7.2681    1.0343   -0.3086 N   0  0  0  0  0  0
    8.0174    0.5404   -0.7914 H   0  0  0  0  0  0
    7.3034    2.4573   -0.6309 C   0  0  2  0  0  0
    7.0678    2.6052   -1.6935 H   0  0  0  0  0  0
    8.7074    3.0017   -0.3743 C   0  0  0  0  0  0
    9.4463    2.4952   -1.0052 H   0  0  0  0  0  0
    9.0080    2.8686    0.6712 H   0  0  0  0  0  0
    8.7534    4.0719   -0.6031 H   0  0  0  0  0  0
    6.2785    3.1759    0.2517 C   0  0  0  0  0  0
    6.2754    4.2431   -0.0034 H   0  0  0  0  0  0
    6.5395    3.0888    1.3145 H   0  0  0  0  0  0
   -0.0027    0.9005    0.1494 C   0  0  0  0  0  0
    0.3453    0.9521    1.6155 C   0  0  0  0  0  0
   -2.0304    0.2877    0.5603 H   0  0  0  0  0  0
   -0.3862    0.4008    2.2167 H   0  0  0  0  0  0
    0.3537    1.9895    1.9641 H   0  0  0  0  0  0
   -1.2993    0.5339   -0.2064 C   0  0  0  0  0  0
   -1.6801    0.4748   -1.5477 C   0  0  0  0  0  0
   -2.9874    0.1193   -1.7882 O   0  0  0  0  0  0
   -3.1094   -1.3029   -1.8359 C   0  0  0  0  0  0
   -2.9771   -1.7382   -0.8395 H   0  0  0  0  0  0
   -2.4001   -1.7504   -2.5412 H   0  0  0  0  0  0
   -4.1215   -1.5404   -2.1768 H   0  0  0  0  0  0
   -0.8033    0.8406   -2.6014 C   0  0  0  0  0  0
    0.5176    1.2346   -2.2477 C   0  0  0  0  0  0
    1.3184    0.4928    1.8121 H   0  0  0  0  0  0
    1.3954    1.6191   -3.2946 C   0  0  0  0  0  0
    2.4130    1.9381   -3.0755 H   0  0  0  0  0  0
    1.0169    1.6141   -4.6363 C   0  0  0  0  0  0
    1.7270    1.9145   -5.4020 H   0  0  0  0  0  0
   -0.2633    1.2244   -4.9840 C   0  0  0  0  0  0
   -0.5478    1.2195   -6.0318 H   0  0  0  0  0  0
   -1.1578    0.8449   -3.9823 C   0  0  0  0  0  0
   -2.4180    0.4616   -4.3688 O   0  0  0  0  0  0
   -2.5196    0.5984   -5.3236 H   0  0  0  0  0  0
  1  2  1  0  0  0
  1  6  1  0  0  0
  2  3  1  0  0  0
  2  4  1  0  0  0
  2  5  1  0  0  0
  6  7  2  0  0  0
  6  9  1  0  0  0
  7  8  1  0  0  0
  7 13  1  0  0  0
  8 32  2  0  0  0
  8 45  1  0  0  0
  9 10  2  0  0  0
  9 15  1  0  0  0
 10 11  1  0  0  0
 10 29  1  0  0  0
 11 12  1  0  0  0
 11 13  2  0  0  0
 13 14  1  0  0  0
 15 16  1  0  0  0
 15 17  1  0  0  0
 15 21  1  0  0  0
 17 18  1  0  0  0
 17 19  1  0  0  0
 17 20  1  0  0  0
 21 22  1  0  0  0
 21 23  1  0  0  0
 23 24  1  0  0  0
 23 25  1  0  0  0
 23 29  1  0  0  0
 25 26  1  0  0  0
 25 27  1  0  0  0
 25 28  1  0  0  0
 29 30  1  0  0  0
 29 31  1  0  0  0
 32 33  1  0  0  0
 32 37  1  0  0  0
 33 35  1  0  0  0
 33 36  1  0  0  0
 33 46  1  0  0  0
 34 37  1  0  0  0
 37 38  2  0  0  0
 38 39  1  0  0  0
 38 44  1  0  0  0
 39 40  1  0  0  0
 40 41  1  0  0  0
 40 42  1  0  0  0
 40 43  1  0  0  0
 44 45  2  0  0  0
 44 53  1  0  0  0
 45 47  1  0  0  0
 47 48  1  0  0  0
 47 49  2  0  0  0
 49 50  1  0  0  0
 49 51  1  0  0  0
 51 52  1  0  0  0
 51 53  2  0  0  0
 53 54  1  0  0  0
 54 55  1  0  0  0
M  END
> <s_m_entry_id>
37

> <s_m_entry_name>
CIV8_4.1

> <i_qp_#stars>
0

> <i_qp_#amine>
1

> <i_qp_#amidine>
0

> <i_qp_#acid>
0

> <i_qp_#amide>
0

> <i_qp_#rotor>
4

> <i_qp_#rtvFG>
0

> <i_qp_CNS>
1

> <r_qp_mol_MW>
   377.482

> <r_qp_dipole>
     2.331

> <r_qp_SASA>
   639.130

> <r_qp_FOSA>
   401.071

> <r_qp_FISA>
    45.257

> <r_qp_PISA>
   192.803

> <r_qp_WPSA>
     0.000

> <r_qp_volume>
  1191.206

> <r_qp_donorHB>
     2.000

> <r_qp_accptHB>
     3.750

> <r_qp_dip^2/V>
   0.0045600

> <r_qp_ACxDN^.5/SA>
   0.0082980

> <r_qp_glob>
   0.8502890

> <r_qp_QPpolrz>
    40.791

> <r_qp_QPlogPC16>
    11.425

> <r_qp_QPlogPoct>
    18.065

> <r_qp_QPlogPw>
     8.617

> <r_qp_QPlogPo/w>
     4.394

> <r_qp_QPlogS>
    -4.521

> <r_qp_CIQPlogS>
    -5.239

> <r_qp_QPlogHERG>
    -5.600

> <r_qp_QPPCaco>
   919.661

> <r_qp_QPlogBB>
     0.304

> <r_qp_QPPMDCK>
   499.938

> <r_qp_QPlogKp>
    -3.353

> <r_qp_IP(eV)>
     8.191

> <r_qp_EA(eV)>
     0.658

> <i_qp_#metab>
6

> <r_qp_QPlogKhsa>
     0.893

> <i_qp_HumanOralAbsorption>
3

> <r_qp_PercentHumanOralAbsorption>
   100.000

> <r_qp_SAfluorine>
     0.000

> <r_qp_SAamideO>
     0.000

> <r_qp_PSA>
    45.598

> <i_qp_#NandO>
4

> <i_qp_RuleOfFive>
0

> <i_qp_RuleOfThree>
0

> <i_qp_#ringatoms>
20

> <i_qp_#in34>
0

> <i_qp_#in56>
20

> <i_qp_#noncon>
3

> <i_qp_#nonHatm>
28

> <r_qp_Jm>
0.005049

$$$$
CIV8_5
                    3D
 Structure written by MMmdl.
 52 55  0  0  1  0            999 V2000
    3.3049   -0.4808   -1.0791 O   0  0  0  0  0  0
    2.3742   -0.6534   -1.2982 H   0  0  0  0  0  0
    3.4518    0.8315   -0.7013 C   0  0  0  0  0  0
    2.3421    1.7026   -0.6849 C   0  0  0  0  0  0
    0.9694    1.2444   -0.9961 C   0  0  0  0  0  0
    4.7470    1.2730   -0.3716 C   0  0  0  0  0  0
    4.9353    2.6486   -0.1261 C   0  0  0  0  0  0
    3.8398    3.5212   -0.0971 C   0  0  0  0  0  0
    3.9837    4.5765    0.1227 H   0  0  0  0  0  0
    2.5567    3.0504   -0.3626 C   0  0  0  0  0  0
    1.7208    3.7468   -0.3371 H   0  0  0  0  0  0
    5.9337    0.3137   -0.3484 C   0  0  2  0  0  0
    6.0530   -0.0888   -1.3628 H   0  0  0  0  0  0
    5.7430   -0.8439    0.6432 C   0  0  0  0  0  0
    6.6289   -1.4903    0.6701 H   0  0  0  0  0  0
    4.9015   -1.4900    0.3804 H   0  0  0  0  0  0
    5.5657   -0.4730    1.6601 H   0  0  0  0  0  0
    7.2173    0.9333    0.0451 N   0  0  0  0  0  0
    7.9814    0.3281   -0.2515 H   0  0  0  0  0  0
    7.3849    2.2776   -0.5024 C   0  0  2  0  0  0
    7.2781    2.2499   -1.5952 H   0  0  0  0  0  0
    8.7867    2.7886   -0.1749 C   0  0  0  0  0  0
    9.5533    2.1450   -0.6204 H   0  0  0  0  0  0
    8.9619    2.8237    0.9064 H   0  0  0  0  0  0
    8.9305    3.7995   -0.5713 H   0  0  0  0  0  0
    6.3208    3.1927    0.1159 C   0  0  0  0  0  0
    6.4077    4.1918   -0.3292 H   0  0  0  0  0  0
    6.4708    3.2954    1.1986 H   0  0  0  0  0  0
    0.1643    0.7320    0.0496 C   0  0  0  0  0  0
    0.6519    0.6592    1.4743 C   0  0  0  0  0  0
   -1.7597   -0.1048    0.5502 H   0  0  0  0  0  0
   -0.1176    0.2564    2.1420 H   0  0  0  0  0  0
    0.9101    1.6565    1.8439 H   0  0  0  0  0  0
   -1.1203    0.2794   -0.2413 C   0  0  0  0  0  0
   -1.6081    0.3147   -1.5488 C   0  0  0  0  0  0
   -2.9004   -0.1238   -1.7234 O   0  0  0  0  0  0
   -2.9224   -1.5411   -1.8980 C   0  0  0  0  0  0
   -2.6764   -2.0523   -0.9611 H   0  0  0  0  0  0
   -2.2435   -1.8648   -2.6949 H   0  0  0  0  0  0
   -3.9394   -1.8273   -2.1823 H   0  0  0  0  0  0
   -0.8504    0.8420   -2.6270 C   0  0  0  0  0  0
    0.4631    1.3064   -2.3382 C   0  0  0  0  0  0
    1.5228    0.0003    1.5484 H   0  0  0  0  0  0
    1.2377    1.8217   -3.4089 C   0  0  0  0  0  0
    2.2505    2.1841   -3.2382 H   0  0  0  0  0  0
    0.7562    1.8970   -4.7149 C   0  0  0  0  0  0
    1.3842    2.3024   -5.5039 H   0  0  0  0  0  0
   -0.5235    1.4553   -4.9996 C   0  0  0  0  0  0
   -0.8889    1.5174   -6.0203 H   0  0  0  0  0  0
   -1.3123    0.9350   -3.9723 C   0  0  0  0  0  0
   -2.5719    0.4970   -4.2972 O   0  0  0  0  0  0
   -2.7550    0.6986   -5.2281 H   0  0  0  0  0  0
  1  2  1  0  0  0
  1  3  1  0  0  0
  3  4  2  0  0  0
  3  6  1  0  0  0
  4  5  1  0  0  0
  4 10  1  0  0  0
  5 29  2  0  0  0
  5 42  1  0  0  0
  6  7  2  0  0  0
  6 12  1  0  0  0
  7  8  1  0  0  0
  7 26  1  0  0  0
  8  9  1  0  0  0
  8 10  2  0  0  0
 10 11  1  0  0  0
 12 13  1  0  0  0
 12 14  1  0  0  0
 12 18  1  0  0  0
 14 15  1  0  0  0
 14 16  1  0  0  0
 14 17  1  0  0  0
 18 19  1  0  0  0
 18 20  1  0  0  0
 20 21  1  0  0  0
 20 22  1  0  0  0
 20 26  1  0  0  0
 22 23  1  0  0  0
 22 24  1  0  0  0
 22 25  1  0  0  0
 26 27  1  0  0  0
 26 28  1  0  0  0
 29 30  1  0  0  0
 29 34  1  0  0  0
 30 32  1  0  0  0
 30 33  1  0  0  0
 30 43  1  0  0  0
 31 34  1  0  0  0
 34 35  2  0  0  0
 35 36  1  0  0  0
 35 41  1  0  0  0
 36 37  1  0  0  0
 37 38  1  0  0  0
 37 39  1  0  0  0
 37 40  1  0  0  0
 41 42  2  0  0  0
 41 50  1  0  0  0
 42 44  1  0  0  0
 44 45  1  0  0  0
 44 46  2  0  0  0
 46 47  1  0  0  0
 46 48  1  0  0  0
 48 49  1  0  0  0
 48 50  2  0  0  0
 50 51  1  0  0  0
 51 52  1  0  0  0
M  END
> <s_m_entry_id>
38

> <s_m_entry_name>
CIV8_5.1

> <i_qp_#stars>
0

> <i_qp_#amine>
1

> <i_qp_#amidine>
0

> <i_qp_#acid>
0

> <i_qp_#amide>
0

> <i_qp_#rotor>
4

> <i_qp_#rtvFG>
0

> <i_qp_CNS>
1

> <r_qp_mol_MW>
   363.455

> <r_qp_dipole>
     2.425

> <r_qp_SASA>
   634.868

> <r_qp_FOSA>
   363.086

> <r_qp_FISA>
    67.759

> <r_qp_PISA>
   204.023

> <r_qp_WPSA>
     0.000

> <r_qp_volume>
  1161.287

> <r_qp_donorHB>
     3.000

> <r_qp_accptHB>
     3.750

> <r_qp_dip^2/V>
   0.0050630

> <r_qp_ACxDN^.5/SA>
   0.0102310

> <r_qp_glob>
   0.8416050

> <r_qp_QPpolrz>
    39.701

> <r_qp_QPlogPC16>
    11.608

> <r_qp_QPlogPoct>
    19.231

> <r_qp_QPlogPw>
    10.301

> <r_qp_QPlogPo/w>
     3.842

> <r_qp_QPlogS>
    -4.232

> <r_qp_CIQPlogS>
    -4.829

> <r_qp_QPlogHERG>
    -5.794

> <r_qp_QPPCaco>
   562.658

> <r_qp_QPlogBB>
     0.083

> <r_qp_QPPMDCK>
   293.950

> <r_qp_QPlogKp>
    -3.728

> <r_qp_IP(eV)>
     8.366

> <r_qp_EA(eV)>
     0.794

> <i_qp_#metab>
6

> <r_qp_QPlogKhsa>
     0.705

> <i_qp_HumanOralAbsorption>
3

> <r_qp_PercentHumanOralAbsorption>
   100.000

> <r_qp_SAfluorine>
     0.000

> <r_qp_SAamideO>
     0.000

> <r_qp_PSA>
    56.852

> <i_qp_#NandO>
4

> <i_qp_RuleOfFive>
0

> <i_qp_RuleOfThree>
0

> <i_qp_#ringatoms>
20

> <i_qp_#in34>
0

> <i_qp_#in56>
20

> <i_qp_#noncon>
3

> <i_qp_#nonHatm>
27

> <r_qp_Jm>
0.003988

$$$$
CIV_1
                    3D
 Structure written by MMmdl.
103110  0  0  1  0            999 V2000
    1.0519    0.5726   -1.5719 C   0  0  0  0  0  0
    1.9195    1.1047   -1.1797 H   0  0  0  0  0  0
   -0.2008    1.2101   -1.5418 C   0  0  0  0  0  0
   -0.2491    2.5788   -0.9758 C   0  0  0  0  0  0
   -1.3530    0.5323   -2.0322 C   0  0  0  0  0  0
   -1.2278   -0.7842   -2.5553 C   0  0  0  0  0  0
    0.0761   -1.3663   -2.5884 C   0  0  0  0  0  0
    0.2180   -2.6195   -3.1475 O   0  0  0  0  0  0
    1.1335   -2.7177   -3.4569 H   0  0  0  0  0  0
    1.2205   -0.7157   -2.0830 C   0  0  0  0  0  0
    2.5533   -1.3538   -2.0213 C   0  0  0  0  0  0
   -2.6354    1.1392   -2.0121 C   0  0  0  0  0  0
   -2.7491    2.1457   -1.6112 H   0  0  0  0  0  0
   -3.7816    0.5076   -2.5057 C   0  0  0  0  0  0
   -5.1138    1.1918   -2.4511 C   0  0  0  0  0  0
   -5.7748    0.8283   -3.2450 H   0  0  0  0  0  0
   -5.0034    2.2722   -2.5919 H   0  0  0  0  0  0
   -5.5902    1.0066   -1.4834 H   0  0  0  0  0  0
   -3.6659   -0.7855   -2.9956 C   0  0  0  0  0  0
   -4.5390   -1.3111   -3.3738 H   0  0  0  0  0  0
   -2.4210   -1.4241   -3.0042 C   0  0  0  0  0  0
   -2.4065   -2.7026   -3.5182 O   0  0  0  0  0  0
   -2.7213   -3.6422   -2.4887 C   0  0  0  0  0  0
   -2.5684   -4.6464   -2.8953 H   0  0  0  0  0  0
   -3.7712   -3.5553   -2.1888 H   0  0  0  0  0  0
   -2.0672   -3.5269   -1.6171 H   0  0  0  0  0  0
    2.7045   -2.5644   -1.3458 C   0  0  0  0  0  0
    1.8533   -3.0327   -0.8534 H   0  0  0  0  0  0
    3.9421   -3.2033   -1.2909 C   0  0  0  0  0  0
    3.9794   -4.1491   -0.7534 H   0  0  0  0  0  0
    5.1060   -2.6615   -1.8837 C   0  0  0  0  0  0
    4.9977   -1.4108   -2.5455 C   0  0  0  0  0  0
    3.7067   -0.7944   -2.6041 C   0  0  0  0  0  0
    3.5426    0.4031   -3.2718 O   0  0  0  0  0  0
    4.4261    0.6619   -3.6063 H   0  0  0  0  0  0
    6.3638   -3.3422   -1.8327 C   0  0  0  0  0  0
    6.4688   -4.6864   -1.2080 C   0  0  0  0  0  0
    7.5134   -2.7458   -2.4001 C   0  0  0  0  0  0
    8.8652   -3.4113   -2.3378 C   0  0  0  0  0  0
    9.1746   -3.5527   -1.2975 H   0  0  0  0  0  0
    9.6361   -2.8035   -2.8241 H   0  0  0  0  0  0
    8.8458   -4.3774   -2.8510 H   0  0  0  0  0  0
    6.2580   -5.8731   -1.9663 C   0  0  0  0  0  0
    6.3722   -7.1484   -1.3556 C   0  0  0  0  0  0
    7.4050   -1.5036   -3.0319 C   0  0  0  0  0  0
    8.3041   -1.0662   -3.4547 H   0  0  0  0  0  0
    6.1753   -0.8461   -3.1174 C   0  0  0  0  0  0
    6.0120    0.3769   -3.7383 O   0  0  0  0  0  0
    7.1477    0.9521   -4.3774 C   0  0  0  0  0  0
    6.8273    1.8906   -4.8401 H   0  0  0  0  0  0
    7.5258    0.3023   -5.1734 H   0  0  0  0  0  0
    7.9295    1.1922   -3.6495 H   0  0  0  0  0  0
    6.6983   -7.2036    0.0113 C   0  0  0  0  0  0
    6.8771   -6.0483    0.7683 C   0  0  0  0  0  0
    7.1103   -6.1422    1.8244 H   0  0  0  0  0  0
    6.7604   -4.8041    0.1620 C   0  0  0  0  0  0
    6.9271   -3.6673    0.9098 O   0  0  0  0  0  0
    7.1280   -3.9187    1.8258 H   0  0  0  0  0  0
    6.8563   -8.3723    0.7051 O   0  0  0  0  0  0
    7.0581   -9.1018    0.0993 H   0  0  0  0  0  0
   -0.2013    3.6991   -1.8283 C   0  0  0  0  0  0
   -0.1402    3.5015   -3.1835 O   0  0  0  0  0  0
   -0.0389    4.3578   -3.6288 H   0  0  0  0  0  0
   -0.2076    4.9973   -1.3254 C   0  0  0  0  0  0
   -0.1752    5.8586   -1.9855 H   0  0  0  0  0  0
   -0.2494    5.2002    0.0513 C   0  0  0  0  0  0
   -0.2435    6.2192    0.4334 H   0  0  0  0  0  0
   -0.2901    4.1127    0.9393 C   0  0  0  0  0  0
   -0.3028    2.7958    0.4262 C   0  0  0  0  0  0
   -0.3271    4.3816    2.4345 C   0  0  1  0  0  0
   -1.6845    4.9420    2.8762 C   0  0  0  0  0  0
   -1.7099    5.0969    3.9607 H   0  0  0  0  0  0
   -2.5163    4.2829    2.6052 H   0  0  0  0  0  0
   -1.8779    5.9129    2.4059 H   0  0  0  0  0  0
    0.4260    5.1514    2.6497 H   0  0  0  0  0  0
    0.0522    3.2161    3.2499 N   0  0  0  0  0  0
    1.0526    3.0544    3.1247 H   0  0  0  0  0  0
   -0.6737    2.0111    2.8303 C   0  0  2  0  0  0
   -1.7547    2.1849    2.8920 H   0  0  0  0  0  0
   -0.3423    0.8735    3.7960 C   0  0  0  0  0  0
   -0.6319    1.1331    4.8204 H   0  0  0  0  0  0
    0.7286    0.6406    3.7966 H   0  0  0  0  0  0
   -0.8839   -0.0372    3.5180 H   0  0  0  0  0  0
   -0.2971    1.6247    1.3914 C   0  0  0  0  0  0
   -1.0028    0.8568    1.0526 H   0  0  0  0  0  0
    0.7105    1.1886    1.3785 H   0  0  0  0  0  0
    6.0901   -8.4112   -2.1582 C   0  0  1  0  0  0
    4.7650   -9.0635   -1.7345 C   0  0  0  0  0  0
    4.7906   -9.3735   -0.6845 H   0  0  0  0  0  0
    4.5616   -9.9621   -2.3280 H   0  0  0  0  0  0
    3.9149   -8.3818   -1.8469 H   0  0  0  0  0  0
    6.8961   -9.1241   -1.9471 H   0  0  0  0  0  0
    6.1401   -8.2244   -3.6166 N   0  0  0  0  0  0
    5.7915   -9.0615   -4.0816 H   0  0  0  0  0  0
    5.3644   -7.0605   -4.0449 C   0  0  2  0  0  0
    4.3232   -7.1553   -3.7127 H   0  0  0  0  0  0
    5.3543   -6.9944   -5.5724 C   0  0  0  0  0  0
    4.8894   -7.8892   -6.0010 H   0  0  0  0  0  0
    6.3682   -6.9123   -5.9804 H   0  0  0  0  0  0
    4.7823   -6.1259   -5.9167 H   0  0  0  0  0  0
    5.9778   -5.7855   -3.4570 C   0  0  0  0  0  0
    5.2855   -4.9625   -3.6669 H   0  0  0  0  0  0
    6.9269   -5.5601   -3.9607 H   0  0  0  0  0  0
  1  2  1  0  0  0
  1  3  2  0  0  0
  1 10  1  0  0  0
  3  4  1  0  0  0
  3  5  1  0  0  0
  4 61  2  0  0  0
  4 69  1  0  0  0
  5  6  2  0  0  0
  5 12  1  0  0  0
  6  7  1  0  0  0
  6 21  1  0  0  0
  7  8  1  0  0  0
  7 10  2  0  0  0
  8  9  1  0  0  0
 10 11  1  0  0  0
 11 27  2  0  0  0
 11 33  1  0  0  0
 12 13  1  0  0  0
 12 14  2  0  0  0
 14 15  1  0  0  0
 14 19  1  0  0  0
 15 16  1  0  0  0
 15 17  1  0  0  0
 15 18  1  0  0  0
 19 20  1  0  0  0
 19 21  2  0  0  0
 21 22  1  0  0  0
 22 23  1  0  0  0
 23 24  1  0  0  0
 23 25  1  0  0  0
 23 26  1  0  0  0
 27 28  1  0  0  0
 27 29  1  0  0  0
 29 30  1  0  0  0
 29 31  2  0  0  0
 31 32  1  0  0  0
 31 36  1  0  0  0
 32 33  2  0  0  0
 32 47  1  0  0  0
 33 34  1  0  0  0
 34 35  1  0  0  0
 36 37  1  0  0  0
 36 38  2  0  0  0
 37 43  2  0  0  0
 37 56  1  0  0  0
 38 39  1  0  0  0
 38 45  1  0  0  0
 39 40  1  0  0  0
 39 41  1  0  0  0
 39 42  1  0  0  0
 43 44  1  0  0  0
 43101  1  0  0  0
 44 53  2  0  0  0
 44 87  1  0  0  0
 45 46  1  0  0  0
 45 47  2  0  0  0
 47 48  1  0  0  0
 48 49  1  0  0  0
 49 50  1  0  0  0
 49 51  1  0  0  0
 49 52  1  0  0  0
 53 54  1  0  0  0
 53 59  1  0  0  0
 54 55  1  0  0  0
 54 56  2  0  0  0
 56 57  1  0  0  0
 57 58  1  0  0  0
 59 60  1  0  0  0
 61 62  1  0  0  0
 61 64  1  0  0  0
 62 63  1  0  0  0
 64 65  1  0  0  0
 64 66  2  0  0  0
 66 67  1  0  0  0
 66 68  1  0  0  0
 68 69  2  0  0  0
 68 70  1  0  0  0
 69 84  1  0  0  0
 70 71  1  0  0  0
 70 75  1  0  0  0
 70 76  1  0  0  0
 71 72  1  0  0  0
 71 73  1  0  0  0
 71 74  1  0  0  0
 76 77  1  0  0  0
 76 78  1  0  0  0
 78 79  1  0  0  0
 78 80  1  0  0  0
 78 84  1  0  0  0
 80 81  1  0  0  0
 80 82  1  0  0  0
 80 83  1  0  0  0
 84 85  1  0  0  0
 84 86  1  0  0  0
 87 88  1  0  0  0
 87 92  1  0  0  0
 87 93  1  0  0  0
 88 89  1  0  0  0
 88 90  1  0  0  0
 88 91  1  0  0  0
 93 94  1  0  0  0
 93 95  1  0  0  0
 95 96  1  0  0  0
 95 97  1  0  0  0
 95101  1  0  0  0
 97 98  1  0  0  0
 97 99  1  0  0  0
 97100  1  0  0  0
101102  1  0  0  0
101103  1  0  0  0
M  END
> <s_m_entry_id>
39

> <s_m_entry_name>
CIV_1.1

> <i_qp_#stars>
12

> <i_qp_#amine>
2

> <i_qp_#amidine>
0

> <i_qp_#acid>
0

> <i_qp_#amide>
0

> <i_qp_#rotor>
10

> <i_qp_#rtvFG>
0

> <i_qp_CNS>
-2

> <r_qp_mol_MW>
   740.894

> <r_qp_dipole>
     6.288

> <r_qp_SASA>
  1120.760

> <r_qp_FOSA>
   695.829

> <r_qp_FISA>
   191.227

> <r_qp_PISA>
   233.704

> <r_qp_WPSA>
     0.000

> <r_qp_volume>
  2196.199

> <r_qp_donorHB>
     7.000

> <r_qp_accptHB>
     8.250

> <r_qp_dip^2/V>
   0.0180020

> <r_qp_ACxDN^.5/SA>
   0.0194760

> <r_qp_glob>
   0.7290660

> <r_qp_QPpolrz>
    77.549

> <r_qp_QPlogPC16>
    23.680

> <r_qp_QPlogPoct>
    41.186

> <r_qp_QPlogPw>
    21.480

> <r_qp_QPlogPo/w>
     6.266

> <r_qp_QPlogS>
    -8.204

> <r_qp_CIQPlogS>
   -10.173

> <r_qp_QPlogHERG>
    -8.483

> <r_qp_QPPCaco>
     9.469

> <r_qp_QPlogBB>
    -1.641

> <r_qp_QPPMDCK>
     3.933

> <r_qp_QPlogKp>
    -7.386

> <r_qp_IP(eV)>
     7.836

> <r_qp_EA(eV)>
     0.638

> <i_qp_#metab>
14

> <r_qp_QPlogKhsa>
     1.913

> <i_qp_HumanOralAbsorption>
1

> <r_qp_PercentHumanOralAbsorption>
    42.233

> <r_qp_SAfluorine>
     0.000

> <r_qp_SAamideO>
     0.000

> <r_qp_PSA>
   136.391

> <i_qp_#NandO>
9

> <i_qp_RuleOfFive>
3

> <i_qp_RuleOfThree>
3

> <i_qp_#ringatoms>
40

> <i_qp_#in34>
0

> <i_qp_#in56>
40

> <i_qp_#noncon>
6

> <i_qp_#nonHatm>
55

> <r_qp_Jm>
0

$$$$
CIV_2
                    3D
 Structure written by MMmdl.
102109  0  0  1  0            999 V2000
    0.7571    0.4598   -1.5543 C   0  0  0  0  0  0
    1.5874    1.0268   -1.1309 H   0  0  0  0  0  0
   -0.5252    1.0345   -1.5566 C   0  0  0  0  0  0
   -0.6561    2.3924   -0.9879 C   0  0  0  0  0  0
   -1.6279    0.3093   -2.0914 C   0  0  0  0  0  0
   -1.4241   -0.9945   -2.6216 C   0  0  0  0  0  0
   -0.0921   -1.5101   -2.6276 C   0  0  0  0  0  0
    0.1263   -2.7464   -3.1986 O   0  0  0  0  0  0
    1.0496   -2.7940   -3.4975 H   0  0  0  0  0  0
    1.0046   -0.8052   -2.0908 C   0  0  0  0  0  0
    2.3747   -1.3557   -2.0491 C   0  0  0  0  0  0
   -2.9346    0.8622   -2.1227 C   0  0  0  0  0  0
   -3.1077    1.8633   -1.7288 H   0  0  0  0  0  0
   -4.0327    0.1832   -2.6606 C   0  0  0  0  0  0
   -5.3949    0.8084   -2.6548 C   0  0  0  0  0  0
   -6.0087    0.4199   -3.4745 H   0  0  0  0  0  0
   -5.3268    1.8934   -2.7880 H   0  0  0  0  0  0
   -5.8993    0.5983   -1.7066 H   0  0  0  0  0  0
   -3.8423   -1.1015   -3.1493 C   0  0  0  0  0  0
   -4.6764   -1.6617   -3.5644 H   0  0  0  0  0  0
   -2.5707   -1.6843   -3.1158 C   0  0  0  0  0  0
   -2.4787   -2.9525   -3.6461 O   0  0  0  0  0  0
   -2.7756   -3.9251   -2.6428 C   0  0  0  0  0  0
   -2.5710   -4.9136   -3.0647 H   0  0  0  0  0  0
   -3.8344   -3.8883   -2.3647 H   0  0  0  0  0  0
   -2.1462   -3.7989   -1.7546 H   0  0  0  0  0  0
    2.6250   -2.5344   -1.3482 C   0  0  0  0  0  0
    1.8226   -3.0378   -0.8103 H   0  0  0  0  0  0
    3.9012   -3.0957   -1.3303 C   0  0  0  0  0  0
    4.0193   -4.0226   -0.7705 H   0  0  0  0  0  0
    5.0008   -2.5120   -2.0034 C   0  0  0  0  0  0
    4.7875   -1.2917   -2.6975 C   0  0  0  0  0  0
    3.4645   -0.7451   -2.6991 C   0  0  0  0  0  0
    3.1994    0.4289   -3.3776 O   0  0  0  0  0  0
    4.0467    0.7220   -3.7731 H   0  0  0  0  0  0
    6.2953   -3.1243   -2.0054 C   0  0  0  0  0  0
    6.5153   -4.4246   -1.3270 C   0  0  0  0  0  0
    7.3727   -2.4956   -2.6703 C   0  0  0  0  0  0
    8.7569   -3.0950   -2.6830 C   0  0  0  0  0  0
    9.1639   -3.1372   -1.6678 H   0  0  0  0  0  0
    9.4489   -2.4977   -3.2867 H   0  0  0  0  0  0
    8.7401   -4.0998   -3.1160 H   0  0  0  0  0  0
    6.2733   -5.6677   -1.9727 C   0  0  0  0  0  0
    6.4937   -6.8888   -1.2849 C   0  0  0  0  0  0
    7.1613   -1.2827   -3.3326 C   0  0  0  0  0  0
    8.0099   -0.8172   -3.8253 H   0  0  0  0  0  0
    5.8962   -0.6906   -3.3623 C   0  0  0  0  0  0
    5.6331    0.4981   -4.0152 O   0  0  0  0  0  0
    6.6676    1.0451   -4.8287 C   0  0  0  0  0  0
    6.2606    1.9274   -5.3321 H   0  0  0  0  0  0
    6.9818    0.3372   -5.6028 H   0  0  0  0  0  0
    7.5140    1.3741   -4.2174 H   0  0  0  0  0  0
    6.9615   -6.8299    0.0401 C   0  0  0  0  0  0
    7.1818   -5.6138    0.6811 C   0  0  0  0  0  0
    7.5332   -5.5981    1.7092 H   0  0  0  0  0  0
    6.9599   -4.4206    0.0045 C   0  0  0  0  0  0
    7.1405   -3.4787    0.5188 H   0  0  0  0  0  0
    7.2288   -7.9361    0.7992 O   0  0  0  0  0  0
    7.3902   -8.7046    0.2311 H   0  0  0  0  0  0
   -0.3612    3.5601   -1.7392 C   0  0  0  0  0  0
   -0.4194    4.8398   -1.1321 C   0  0  0  0  0  0
   -0.8998    4.9206    0.1862 C   0  0  0  0  0  0
   -1.0989    6.1496    0.7517 O   0  0  0  0  0  0
   -1.4416    6.0357    1.6532 H   0  0  0  0  0  0
   -1.2122    3.7813    0.9259 C   0  0  0  0  0  0
   -1.5680    3.8507    1.9496 H   0  0  0  0  0  0
   -1.0689    2.5254    0.3468 C   0  0  0  0  0  0
   -1.2990    1.6403    0.9370 H   0  0  0  0  0  0
    6.1722   -8.2161   -1.9578 C   0  0  1  0  0  0
    4.9193   -8.8656   -1.3501 C   0  0  0  0  0  0
    5.0618   -9.0906   -0.2878 H   0  0  0  0  0  0
    4.6863   -9.8131   -1.8489 H   0  0  0  0  0  0
    4.0403   -8.2162   -1.4252 H   0  0  0  0  0  0
    7.0184   -8.8905   -1.7802 H   0  0  0  0  0  0
    6.0648   -8.1417   -3.4236 N   0  0  0  0  0  0
    5.6965   -9.0202   -3.7856 H   0  0  0  0  0  0
    5.2164   -7.0306   -3.8544 C   0  0  2  0  0  0
    4.2179   -7.1214   -3.4091 H   0  0  0  0  0  0
    5.0480   -7.0823   -5.3731 C   0  0  0  0  0  0
    4.5669   -8.0167   -5.6830 H   0  0  0  0  0  0
    6.0121   -7.0114   -5.8894 H   0  0  0  0  0  0
    4.4198   -6.2546   -5.7196 H   0  0  0  0  0  0
    5.8496   -5.7010   -3.4302 C   0  0  0  0  0  0
    5.1201   -4.9097   -3.6349 H   0  0  0  0  0  0
    6.7407   -5.4972   -4.0387 H   0  0  0  0  0  0
    0.0347    3.4474   -3.1982 C   0  0  0  0  0  0
   -0.5543    2.6713   -3.7001 H   0  0  0  0  0  0
    1.0887    3.1418   -3.2365 H   0  0  0  0  0  0
   -0.1427    4.7600   -3.9723 C   0  0  1  0  0  0
    0.3730    4.6458   -4.9345 H   0  0  0  0  0  0
   -1.6061    5.0683   -4.3045 C   0  0  0  0  0  0
   -2.0228    4.2818   -4.9434 H   0  0  0  0  0  0
   -1.6877    6.0143   -4.8512 H   0  0  0  0  0  0
   -2.2401    5.1368   -3.4150 H   0  0  0  0  0  0
    0.5239    5.8470   -3.2542 N   0  0  0  0  0  0
    1.5060    5.5936   -3.1387 H   0  0  0  0  0  0
   -0.0500    6.1004   -1.9140 C   0  0  2  0  0  0
    0.9933    6.9742   -1.1946 C   0  0  0  0  0  0
    1.3044    7.8150   -1.8269 H   0  0  0  0  0  0
    1.8892    6.3975   -0.9346 H   0  0  0  0  0  0
    0.6072    7.4180   -0.2737 H   0  0  0  0  0  0
   -0.9636    6.6933   -2.0475 H   0  0  0  0  0  0
  1  2  1  0  0  0
  1  3  2  0  0  0
  1 10  1  0  0  0
  3  4  1  0  0  0
  3  5  1  0  0  0
  4 60  2  0  0  0
  4 67  1  0  0  0
  5  6  2  0  0  0
  5 12  1  0  0  0
  6  7  1  0  0  0
  6 21  1  0  0  0
  7  8  1  0  0  0
  7 10  2  0  0  0
  8  9  1  0  0  0
 10 11  1  0  0  0
 11 27  2  0  0  0
 11 33  1  0  0  0
 12 13  1  0  0  0
 12 14  2  0  0  0
 14 15  1  0  0  0
 14 19  1  0  0  0
 15 16  1  0  0  0
 15 17  1  0  0  0
 15 18  1  0  0  0
 19 20  1  0  0  0
 19 21  2  0  0  0
 21 22  1  0  0  0
 22 23  1  0  0  0
 23 24  1  0  0  0
 23 25  1  0  0  0
 23 26  1  0  0  0
 27 28  1  0  0  0
 27 29  1  0  0  0
 29 30  1  0  0  0
 29 31  2  0  0  0
 31 32  1  0  0  0
 31 36  1  0  0  0
 32 33  2  0  0  0
 32 47  1  0  0  0
 33 34  1  0  0  0
 34 35  1  0  0  0
 36 37  1  0  0  0
 36 38  2  0  0  0
 37 43  2  0  0  0
 37 56  1  0  0  0
 38 39  1  0  0  0
 38 45  1  0  0  0
 39 40  1  0  0  0
 39 41  1  0  0  0
 39 42  1  0  0  0
 43 44  1  0  0  0
 43 83  1  0  0  0
 44 53  2  0  0  0
 44 69  1  0  0  0
 45 46  1  0  0  0
 45 47  2  0  0  0
 47 48  1  0  0  0
 48 49  1  0  0  0
 49 50  1  0  0  0
 49 51  1  0  0  0
 49 52  1  0  0  0
 53 54  1  0  0  0
 53 58  1  0  0  0
 54 55  1  0  0  0
 54 56  2  0  0  0
 56 57  1  0  0  0
 58 59  1  0  0  0
 60 61  1  0  0  0
 60 86  1  0  0  0
 61 62  2  0  0  0
 61 97  1  0  0  0
 62 63  1  0  0  0
 62 65  1  0  0  0
 63 64  1  0  0  0
 65 66  1  0  0  0
 65 67  2  0  0  0
 67 68  1  0  0  0
 69 70  1  0  0  0
 69 74  1  0  0  0
 69 75  1  0  0  0
 70 71  1  0  0  0
 70 72  1  0  0  0
 70 73  1  0  0  0
 75 76  1  0  0  0
 75 77  1  0  0  0
 77 78  1  0  0  0
 77 79  1  0  0  0
 77 83  1  0  0  0
 79 80  1  0  0  0
 79 81  1  0  0  0
 79 82  1  0  0  0
 83 84  1  0  0  0
 83 85  1  0  0  0
 86 87  1  0  0  0
 86 88  1  0  0  0
 86 89  1  0  0  0
 89 90  1  0  0  0
 89 91  1  0  0  0
 89 95  1  0  0  0
 91 92  1  0  0  0
 91 93  1  0  0  0
 91 94  1  0  0  0
 95 96  1  0  0  0
 95 97  1  0  0  0
 97 98  1  0  0  0
 97102  1  0  0  0
 98 99  1  0  0  0
 98100  1  0  0  0
 98101  1  0  0  0
M  END
> <s_m_entry_id>
40

> <s_m_entry_name>
CIV_2.1

> <i_qp_#stars>
10

> <i_qp_#amine>
2

> <i_qp_#amidine>
0

> <i_qp_#acid>
0

> <i_qp_#amide>
0

> <i_qp_#rotor>
9

> <i_qp_#rtvFG>
0

> <i_qp_CNS>
-1

> <r_qp_mol_MW>
   724.895

> <r_qp_dipole>
     5.615

> <r_qp_SASA>
  1098.748

> <r_qp_FOSA>
   681.094

> <r_qp_FISA>
   146.381

> <r_qp_PISA>
   271.273

> <r_qp_WPSA>
     0.000

> <r_qp_volume>
  2152.855

> <r_qp_donorHB>
     6.000

> <r_qp_accptHB>
     7.500

> <r_qp_dip^2/V>
   0.0146470

> <r_qp_ACxDN^.5/SA>
   0.0167200

> <r_qp_glob>
   0.7338550

> <r_qp_QPpolrz>
    76.815

> <r_qp_QPlogPC16>
    22.939

> <r_qp_QPlogPoct>
    38.912

> <r_qp_QPlogPw>
    19.394

> <r_qp_QPlogPo/w>
     6.881

> <r_qp_QPlogS>
    -8.469

> <r_qp_CIQPlogS>
   -10.286

> <r_qp_QPlogHERG>
    -8.585

> <r_qp_QPPCaco>
    25.210

> <r_qp_QPlogBB>
    -0.994

> <r_qp_QPPMDCK>
    11.334

> <r_qp_QPlogKp>
    -6.523

> <r_qp_IP(eV)>
     7.995

> <r_qp_EA(eV)>
     0.784

> <i_qp_#metab>
13

> <r_qp_QPlogKhsa>
     2.095

> <i_qp_HumanOralAbsorption>
1

> <r_qp_PercentHumanOralAbsorption>
    53.443

> <r_qp_SAfluorine>
     0.000

> <r_qp_SAamideO>
     0.000

> <r_qp_PSA>
   113.282

> <i_qp_#NandO>
8

> <i_qp_RuleOfFive>
3

> <i_qp_RuleOfThree>
2

> <i_qp_#ringatoms>
40

> <i_qp_#in34>
0

> <i_qp_#in56>
40

> <i_qp_#noncon>
6

> <i_qp_#nonHatm>
54

> <r_qp_Jm>
0

$$$$
CIV_3
                    3D
 Structure written by MMmdl.
108115  0  0  1  0            999 V2000
   -1.2442    0.6419   -2.1385 C   0  0  0  0  0  0
   -1.3392    1.8883   -1.3567 C   0  0  0  0  0  0
   -1.8589    3.0874   -1.9018 C   0  0  0  0  0  0
   -1.8971    4.2718   -1.1265 C   0  0  0  0  0  0
   -1.5447    4.1889    0.2347 C   0  0  0  0  0  0
   -1.7527    5.2995    1.0155 O   0  0  0  0  0  0
   -1.5388    5.0952    1.9414 H   0  0  0  0  0  0
   -1.0369    3.0056    0.8009 C   0  0  0  0  0  0
   -0.6429    2.9050    2.2239 C   0  0  0  0  0  0
   -0.9145    1.8768   -0.0195 C   0  0  0  0  0  0
   -0.5105    0.9557    0.4018 H   0  0  0  0  0  0
   -2.3846    3.1127   -3.3235 C   0  0  0  0  0  0
   -2.9176    2.1832   -3.5557 H   0  0  0  0  0  0
   -1.5223    3.1800   -4.0000 H   0  0  0  0  0  0
   -3.3329    4.2872   -3.5897 C   0  0  1  0  0  0
   -3.4836    4.3486   -4.6752 H   0  0  0  0  0  0
   -4.7222    4.0911   -2.9746 C   0  0  0  0  0  0
   -5.2042    3.2053   -3.4031 H   0  0  0  0  0  0
   -5.3648    4.9521   -3.1892 H   0  0  0  0  0  0
   -4.6934    3.9545   -1.8892 H   0  0  0  0  0  0
   -2.6915    5.5338   -3.1736 N   0  0  0  0  0  0
   -1.8166    5.6297   -3.6905 H   0  0  0  0  0  0
   -2.3903    5.5884   -1.7263 C   0  0  2  0  0  0
   -1.3702    6.7313   -1.5718 C   0  0  0  0  0  0
   -1.7204    7.6401   -2.0764 H   0  0  0  0  0  0
   -0.3973    6.4606   -1.9998 H   0  0  0  0  0  0
   -1.2022    7.0093   -0.5283 H   0  0  0  0  0  0
   -3.3135    5.8724   -1.2056 H   0  0  0  0  0  0
    0.6612    3.3018    2.6065 C   0  0  0  0  0  0
    1.6652    3.8210    1.6089 C   0  0  0  0  0  0
    2.6377    4.0063    2.0780 H   0  0  0  0  0  0
    1.3230    4.7678    1.1795 H   0  0  0  0  0  0
    1.8292    3.0908    0.8101 H   0  0  0  0  0  0
    1.0293    3.2237    3.9477 C   0  0  0  0  0  0
    2.0186    3.5449    4.2663 H   0  0  0  0  0  0
    0.1353    2.7355    4.9021 C   0  0  0  0  0  0
    0.5775    2.7269    6.2047 O   0  0  0  0  0  0
    1.3317    1.5411    6.4620 C   0  0  0  0  0  0
    2.2940    1.5699    5.9398 H   0  0  0  0  0  0
    0.7764    0.6379    6.1848 H   0  0  0  0  0  0
    1.5312    1.4992    7.5369 H   0  0  0  0  0  0
   -1.1877    2.3440    4.5722 C   0  0  0  0  0  0
   -1.5750    2.4261    3.2063 C   0  0  0  0  0  0
   -2.1521    1.8786    5.5137 C   0  0  0  0  0  0
   -1.8384    1.7435    6.8470 O   0  0  0  0  0  0
   -2.3030    2.8788    7.5794 C   0  0  0  0  0  0
   -1.9026    2.8074    8.5951 H   0  0  0  0  0  0
   -3.3963    2.8790    7.6457 H   0  0  0  0  0  0
   -1.9493    3.8188    7.1409 H   0  0  0  0  0  0
   -3.4309    1.4668    5.1325 C   0  0  0  0  0  0
   -4.1266    1.0835    5.8738 H   0  0  0  0  0  0
   -3.8055    1.5510    3.8045 C   0  0  0  0  0  0
   -4.8017    1.2452    3.4962 H   0  0  0  0  0  0
   -2.8944    2.0284    2.8628 C   0  0  0  0  0  0
   -3.2393    2.0805    1.8312 H   0  0  0  0  0  0
   -2.1595   -0.4279   -1.9732 C   0  0  0  0  0  0
   -2.0043   -1.6310   -2.7067 C   0  0  0  0  0  0
   -1.0123   -1.6692   -3.7081 C   0  0  0  0  0  0
   -0.9074   -2.7325   -4.5701 O   0  0  0  0  0  0
   -1.7950   -3.0813   -4.7504 H   0  0  0  0  0  0
   -0.1006   -0.6154   -3.8967 C   0  0  0  0  0  0
    0.9526   -0.6570   -4.9389 C   0  0  0  0  0  0
   -0.2160    0.5188   -3.0841 C   0  0  0  0  0  0
    0.4911    1.3383   -3.2141 H   0  0  0  0  0  0
    2.2073   -1.2293   -4.6227 C   0  0  0  0  0  0
    2.5014   -1.8104   -3.2639 C   0  0  0  0  0  0
    3.5237   -2.1999   -3.2066 H   0  0  0  0  0  0
    1.8254   -2.6434   -3.0471 H   0  0  0  0  0  0
    2.4037   -1.0435   -2.4889 H   0  0  0  0  0  0
    3.2044   -1.2547   -5.5936 C   0  0  0  0  0  0
    4.1800   -1.6792   -5.3679 H   0  0  0  0  0  0
    2.9705   -0.7346   -6.8692 C   0  0  0  0  0  0
    4.0363   -0.7859   -7.7398 O   0  0  0  0  0  0
    4.0811   -2.0566   -8.3912 C   0  0  0  0  0  0
    3.1188   -2.3158   -8.8472 H   0  0  0  0  0  0
    4.3925   -2.8406   -7.6929 H   0  0  0  0  0  0
    4.8281   -1.9972   -9.1884 H   0  0  0  0  0  0
    1.7403   -0.1222   -7.2352 C   0  0  0  0  0  0
    0.7159   -0.1009   -6.2439 C   0  0  0  0  0  0
   -3.3157   -0.2900   -1.0007 C   0  0  0  0  0  0
   -3.7439    0.7181   -1.0526 H   0  0  0  0  0  0
   -2.9208   -0.4333    0.0138 H   0  0  0  0  0  0
   -5.3053   -0.9507   -2.4659 C   0  0  0  0  0  0
   -6.0911   -1.7006   -2.6096 H   0  0  0  0  0  0
   -4.7317   -0.8813   -3.3953 H   0  0  0  0  0  0
   -5.7971    0.0164   -2.3124 H   0  0  0  0  0  0
   -4.4386   -1.3019   -1.2526 C   0  0  1  0  0  0
   -5.1057   -1.2778   -0.3813 H   0  0  0  0  0  0
   -3.8692   -2.6473   -1.3227 N   0  0  0  0  0  0
   -2.9191   -2.8253   -2.4372 C   0  0  2  0  0  0
   -3.5086   -3.0093   -3.3439 H   0  0  0  0  0  0
   -2.1283   -4.1023   -2.1025 C   0  0  0  0  0  0
   -1.5053   -4.4416   -2.9341 H   0  0  0  0  0  0
   -2.8057   -4.9320   -1.8663 H   0  0  0  0  0  0
   -1.4675   -3.9497   -1.2404 H   0  0  0  0  0  0
   -3.3828   -2.8316   -0.4440 H   0  0  0  0  0  0
    1.4696    0.4625   -8.5196 C   0  0  0  0  0  0
    2.4884    0.4328   -9.4436 O   0  0  0  0  0  0
    2.2271    0.8851  -10.7650 C   0  0  0  0  0  0
    3.1310    0.7190  -11.3590 H   0  0  0  0  0  0
    2.0149    1.9589  -10.7780 H   0  0  0  0  0  0
    1.4168    0.3124  -11.2280 H   0  0  0  0  0  0
    0.2262    1.0401   -8.7986 C   0  0  0  0  0  0
    0.0029    1.4954   -9.7576 H   0  0  0  0  0  0
   -0.7697    1.0462   -7.8360 C   0  0  0  0  0  0
   -1.7373    1.4903   -8.0550 H   0  0  0  0  0  0
   -0.5268    0.4849   -6.5863 C   0  0  0  0  0  0
   -1.3438    0.5155   -5.8678 H   0  0  0  0  0  0
  1  2  1  0  0  0
  1 56  2  0  0  0
  1 63  1  0  0  0
  2  3  2  0  0  0
  2 10  1  0  0  0
  3  4  1  0  0  0
  3 12  1  0  0  0
  4  5  2  0  0  0
  4 23  1  0  0  0
  5  6  1  0  0  0
  5  8  1  0  0  0
  6  7  1  0  0  0
  8  9  1  0  0  0
  8 10  2  0  0  0
  9 29  2  0  0  0
  9 43  1  0  0  0
 10 11  1  0  0  0
 12 13  1  0  0  0
 12 14  1  0  0  0
 12 15  1  0  0  0
 15 16  1  0  0  0
 15 17  1  0  0  0
 15 21  1  0  0  0
 17 18  1  0  0  0
 17 19  1  0  0  0
 17 20  1  0  0  0
 21 22  1  0  0  0
 21 23  1  0  0  0
 23 24  1  0  0  0
 23 28  1  0  0  0
 24 25  1  0  0  0
 24 26  1  0  0  0
 24 27  1  0  0  0
 29 30  1  0  0  0
 29 34  1  0  0  0
 30 31  1  0  0  0
 30 32  1  0  0  0
 30 33  1  0  0  0
 34 35  1  0  0  0
 34 36  2  0  0  0
 36 37  1  0  0  0
 36 42  1  0  0  0
 37 38  1  0  0  0
 38 39  1  0  0  0
 38 40  1  0  0  0
 38 41  1  0  0  0
 42 43  2  0  0  0
 42 44  1  0  0  0
 43 54  1  0  0  0
 44 45  1  0  0  0
 44 50  2  0  0  0
 45 46  1  0  0  0
 46 47  1  0  0  0
 46 48  1  0  0  0
 46 49  1  0  0  0
 50 51  1  0  0  0
 50 52  1  0  0  0
 52 53  1  0  0  0
 52 54  2  0  0  0
 54 55  1  0  0  0
 56 57  1  0  0  0
 56 80  1  0  0  0
 57 58  2  0  0  0
 57 90  1  0  0  0
 58 59  1  0  0  0
 58 61  1  0  0  0
 59 60  1  0  0  0
 61 62  1  0  0  0
 61 63  2  0  0  0
 62 65  2  0  0  0
 62 79  1  0  0  0
 63 64  1  0  0  0
 65 66  1  0  0  0
 65 70  1  0  0  0
 66 67  1  0  0  0
 66 68  1  0  0  0
 66 69  1  0  0  0
 70 71  1  0  0  0
 70 72  2  0  0  0
 72 73  1  0  0  0
 72 78  1  0  0  0
 73 74  1  0  0  0
 74 75  1  0  0  0
 74 76  1  0  0  0
 74 77  1  0  0  0
 78 79  2  0  0  0
 78 97  1  0  0  0
 79107  1  0  0  0
 80 81  1  0  0  0
 80 82  1  0  0  0
 80 87  1  0  0  0
 83 84  1  0  0  0
 83 85  1  0  0  0
 83 86  1  0  0  0
 83 87  1  0  0  0
 87 88  1  0  0  0
 87 89  1  0  0  0
 89 90  1  0  0  0
 89 96  1  0  0  0
 90 91  1  0  0  0
 90 92  1  0  0  0
 92 93  1  0  0  0
 92 94  1  0  0  0
 92 95  1  0  0  0
 97 98  1  0  0  0
 97103  2  0  0  0
 98 99  1  0  0  0
 99100  1  0  0  0
 99101  1  0  0  0
 99102  1  0  0  0
103104  1  0  0  0
103105  1  0  0  0
105106  1  0  0  0
105107  2  0  0  0
107108  1  0  0  0
M  END
> <s_m_entry_id>
41

> <s_m_entry_name>
CIV_3.1

> <i_qp_#stars>
11

> <i_qp_#amine>
2

> <i_qp_#amidine>
0

> <i_qp_#acid>
0

> <i_qp_#amide>
0

> <i_qp_#rotor>
9

> <i_qp_#rtvFG>
0

> <i_qp_CNS>
0

> <r_qp_mol_MW>
   752.949

> <r_qp_dipole>
     2.362

> <r_qp_SASA>
  1092.313

> <r_qp_FOSA>
   769.589

> <r_qp_FISA>
    77.031

> <r_qp_PISA>
   245.693

> <r_qp_WPSA>
     0.000

> <r_qp_volume>
  2227.046

> <r_qp_donorHB>
     4.000

> <r_qp_accptHB>
     7.500

> <r_qp_dip^2/V>
   0.0025050

> <r_qp_ACxDN^.5/SA>
   0.0137320

> <r_qp_glob>
   0.7550410

> <r_qp_QPpolrz>
    79.540

> <r_qp_QPlogPC16>
    22.077

> <r_qp_QPlogPoct>
    36.597

> <r_qp_QPlogPw>
    15.804

> <r_qp_QPlogPo/w>
     8.282

> <r_qp_QPlogS>
    -8.852

> <r_qp_CIQPlogS>
   -11.161

> <r_qp_QPlogHERG>
    -8.120

> <r_qp_QPPCaco>
   114.607

> <r_qp_QPlogBB>
    -0.083

> <r_qp_QPPMDCK>
    58.241

> <r_qp_QPlogKp>
    -5.335

> <r_qp_IP(eV)>
     8.155

> <r_qp_EA(eV)>
     1.001

> <i_qp_#metab>
12

> <r_qp_QPlogKhsa>
     2.551

> <i_qp_HumanOralAbsorption>
1

> <r_qp_PercentHumanOralAbsorption>
    86.377

> <r_qp_SAfluorine>
     0.000

> <r_qp_SAamideO>
     0.000

> <r_qp_PSA>
    89.180

> <i_qp_#NandO>
8

> <i_qp_RuleOfFive>
2

> <i_qp_RuleOfThree>
2

> <i_qp_#ringatoms>
40

> <i_qp_#in34>
0

> <i_qp_#in56>
40

> <i_qp_#noncon>
6

> <i_qp_#nonHatm>
56

> <r_qp_Jm>
0

$$$$
CIV_4
                    3D
 Structure written by MMmdl.
 53 56  0  0  1  0            999 V2000
   -1.2293    0.5544   -2.0742 C   0  0  0  0  0  0
   -1.3020    1.4400   -1.4468 H   0  0  0  0  0  0
   -2.1573   -0.4888   -1.9389 C   0  0  0  0  0  0
   -2.0407   -1.6596   -2.7195 C   0  0  0  0  0  0
   -1.0462   -1.6791   -3.7183 C   0  0  0  0  0  0
   -0.9567   -2.7135   -4.6163 O   0  0  0  0  0  0
   -1.8528   -3.0245   -4.8230 H   0  0  0  0  0  0
   -0.1091   -0.6349   -3.8630 C   0  0  0  0  0  0
    0.9558   -0.6748   -4.8921 C   0  0  0  0  0  0
   -0.2068    0.4740   -3.0142 C   0  0  0  0  0  0
    0.5085    1.2900   -3.0978 H   0  0  0  0  0  0
    2.2149   -1.2333   -4.5615 C   0  0  0  0  0  0
    2.5298   -1.7848   -3.1929 C   0  0  0  0  0  0
    3.3262   -2.5355   -3.2535 H   0  0  0  0  0  0
    1.6655   -2.2794   -2.7396 H   0  0  0  0  0  0
    2.9701   -0.7294   -2.3504 O   0  0  0  0  0  0
    3.1032   -1.1122   -1.4667 H   0  0  0  0  0  0
    3.2231   -1.2477   -5.5257 C   0  0  0  0  0  0
    4.2078   -1.6390   -5.2802 H   0  0  0  0  0  0
    2.9884   -0.7598   -6.8125 C   0  0  0  0  0  0
    4.0562   -0.8023   -7.6795 O   0  0  0  0  0  0
    4.1229   -2.0791   -8.3158 C   0  0  0  0  0  0
    3.1703   -2.3530   -8.7832 H   0  0  0  0  0  0
    4.4311   -2.8528   -7.6044 H   0  0  0  0  0  0
    4.8815   -2.0215   -9.1021 H   0  0  0  0  0  0
    1.7489   -0.1809   -7.1895 C   0  0  0  0  0  0
    0.7196   -0.1433   -6.2073 C   0  0  0  0  0  0
   -3.2682   -0.3401   -0.9288 C   0  0  0  0  0  0
   -3.6414    0.6916   -0.9304 H   0  0  0  0  0  0
   -2.8457   -0.5359    0.0655 H   0  0  0  0  0  0
   -5.3243   -0.8685   -2.3575 C   0  0  0  0  0  0
   -6.1405   -1.5838   -2.5080 H   0  0  0  0  0  0
   -4.7782   -0.7771   -3.3015 H   0  0  0  0  0  0
   -5.7766    0.1065   -2.1445 H   0  0  0  0  0  0
   -4.4321   -1.3041   -1.1910 C   0  0  1  0  0  0
   -5.0704   -1.3002   -0.2982 H   0  0  0  0  0  0
   -3.9166   -2.6666   -1.3469 N   0  0  0  0  0  0
   -3.0000   -2.8262   -2.4952 C   0  0  2  0  0  0
   -3.6162   -2.9324   -3.3967 H   0  0  0  0  0  0
   -2.2656   -4.1558   -2.2489 C   0  0  0  0  0  0
   -1.6876   -4.4844   -3.1162 H   0  0  0  0  0  0
   -2.9769   -4.9620   -2.0312 H   0  0  0  0  0  0
   -1.5720   -4.0795   -1.4027 H   0  0  0  0  0  0
   -3.4157   -2.9168   -0.4931 H   0  0  0  0  0  0
    1.4675    0.3643   -8.4772 C   0  0  0  0  0  0
    2.4283    0.3429   -9.4581 O   0  0  0  0  0  0
    2.0969    0.7987  -10.2478 H   0  0  0  0  0  0
    0.2307    0.9262   -8.7980 C   0  0  0  0  0  0
    0.0316    1.3365   -9.7836 H   0  0  0  0  0  0
   -0.7677    0.9589   -7.8412 C   0  0  0  0  0  0
   -1.7367    1.3918   -8.0752 H   0  0  0  0  0  0
   -0.5247    0.4333   -6.5727 C   0  0  0  0  0  0
   -1.3425    0.4837   -5.8557 H   0  0  0  0  0  0
  1  2  1  0  0  0
  1  3  2  0  0  0
  1 10  1  0  0  0
  3  4  1  0  0  0
  3 28  1  0  0  0
  4  5  2  0  0  0
  4 38  1  0  0  0
  5  6  1  0  0  0
  5  8  1  0  0  0
  6  7  1  0  0  0
  8  9  1  0  0  0
  8 10  2  0  0  0
  9 12  2  0  0  0
  9 27  1  0  0  0
 10 11  1  0  0  0
 12 13  1  0  0  0
 12 18  1  0  0  0
 13 14  1  0  0  0
 13 15  1  0  0  0
 13 16  1  0  0  0
 16 17  1  0  0  0
 18 19  1  0  0  0
 18 20  2  0  0  0
 20 21  1  0  0  0
 20 26  1  0  0  0
 21 22  1  0  0  0
 22 23  1  0  0  0
 22 24  1  0  0  0
 22 25  1  0  0  0
 26 27  2  0  0  0
 26 45  1  0  0  0
 27 52  1  0  0  0
 28 29  1  0  0  0
 28 30  1  0  0  0
 28 35  1  0  0  0
 31 32  1  0  0  0
 31 33  1  0  0  0
 31 34  1  0  0  0
 31 35  1  0  0  0
 35 36  1  0  0  0
 35 37  1  0  0  0
 37 38  1  0  0  0
 37 44  1  0  0  0
 38 39  1  0  0  0
 38 40  1  0  0  0
 40 41  1  0  0  0
 40 42  1  0  0  0
 40 43  1  0  0  0
 45 46  1  0  0  0
 45 48  2  0  0  0
 46 47  1  0  0  0
 48 49  1  0  0  0
 48 50  1  0  0  0
 50 51  1  0  0  0
 50 52  2  0  0  0
 52 53  1  0  0  0
M  END
> <s_m_entry_id>
42

> <s_m_entry_name>
CIV_4.1

> <i_qp_#stars>
0

> <i_qp_#amine>
1

> <i_qp_#amidine>
0

> <i_qp_#acid>
0

> <i_qp_#amide>
0

> <i_qp_#rotor>
6

> <i_qp_#rtvFG>
0

> <i_qp_CNS>
0

> <r_qp_mol_MW>
   379.455

> <r_qp_dipole>
     4.340

> <r_qp_SASA>
   643.707

> <r_qp_FOSA>
   338.232

> <r_qp_FISA>
   111.919

> <r_qp_PISA>
   193.556

> <r_qp_WPSA>
     0.000

> <r_qp_volume>
  1178.587

> <r_qp_donorHB>
     4.000

> <r_qp_accptHB>
     5.450

> <r_qp_dip^2/V>
   0.0159810

> <r_qp_ACxDN^.5/SA>
   0.0169330

> <r_qp_glob>
   0.8382710

> <r_qp_QPpolrz>
    39.009

> <r_qp_QPlogPC16>
    12.230

> <r_qp_QPlogPoct>
    21.639

> <r_qp_QPlogPw>
    13.249

> <r_qp_QPlogPo/w>
     2.807

> <r_qp_QPlogS>
    -3.452

> <r_qp_CIQPlogS>
    -4.440

> <r_qp_QPlogHERG>
    -5.798

> <r_qp_QPPCaco>
   214.521

> <r_qp_QPlogBB>
    -0.461

> <r_qp_QPPMDCK>
   103.664

> <r_qp_QPlogKp>
    -4.387

> <r_qp_IP(eV)>
     8.160

> <r_qp_EA(eV)>
     0.572

> <i_qp_#metab>
6

> <r_qp_QPlogKhsa>
     0.322

> <i_qp_HumanOralAbsorption>
3

> <r_qp_PercentHumanOralAbsorption>
    85.108

> <r_qp_SAfluorine>
     0.000

> <r_qp_SAamideO>
     0.000

> <r_qp_PSA>
    79.701

> <i_qp_#NandO>
5

> <i_qp_RuleOfFive>
0

> <i_qp_RuleOfThree>
0

> <i_qp_#ringatoms>
20

> <i_qp_#in34>
0

> <i_qp_#in56>
20

> <i_qp_#noncon>
3

> <i_qp_#nonHatm>
28

> <r_qp_Jm>
0.005502

$$$$
CIV_5
                    3D
 Structure written by MMmdl.
104111  0  0  1  0            999 V2000
   -1.7937   -0.2730   -1.5708 C   0  0  0  0  0  0
   -2.1600    0.3669   -0.7711 H   0  0  0  0  0  0
   -2.3565   -1.5411   -1.7786 C   0  0  0  0  0  0
   -1.8557   -2.3928   -2.7871 C   0  0  0  0  0  0
   -0.8669   -1.8730   -3.6452 C   0  0  0  0  0  0
   -0.4266   -2.5783   -4.7381 O   0  0  0  0  0  0
   -1.1717   -3.0766   -5.1102 H   0  0  0  0  0  0
   -0.3028   -0.5940   -3.4528 C   0  0  0  0  0  0
    0.7348   -0.0602   -4.3660 C   0  0  0  0  0  0
   -0.7698    0.1902   -2.3920 C   0  0  0  0  0  0
   -0.3471    1.1772   -2.2145 H   0  0  0  0  0  0
    2.0964   -0.1315   -3.9868 C   0  0  0  0  0  0
    2.5509   -0.7200   -2.6733 C   0  0  0  0  0  0
    3.5826   -1.0818   -2.7506 H   0  0  0  0  0  0
    1.9385   -1.5789   -2.3805 H   0  0  0  0  0  0
    2.4989    0.2693   -1.6554 O   0  0  0  0  0  0
    2.7450   -0.1704   -0.8240 H   0  0  0  0  0  0
    3.0630    0.3663   -4.8599 C   0  0  0  0  0  0
    4.1127    0.3583   -4.5756 H   0  0  0  0  0  0
    2.7049    0.8645   -6.1160 C   0  0  0  0  0  0
    3.7412    1.3320   -6.8921 O   0  0  0  0  0  0
    4.3230    0.2602   -7.6357 C   0  0  0  0  0  0
    3.5702   -0.3106   -8.1910 H   0  0  0  0  0  0
    4.8905   -0.4052   -6.9764 H   0  0  0  0  0  0
    5.0199    0.6946   -8.3586 H   0  0  0  0  0  0
    1.3536    0.9489   -6.5491 C   0  0  0  0  0  0
    0.3621    0.4943   -5.6414 C   0  0  0  0  0  0
   -3.4971   -1.9802   -0.8937 C   0  0  0  0  0  0
   -4.1643   -1.1330   -0.6924 H   0  0  0  0  0  0
   -3.0727   -2.3007    0.0668 H   0  0  0  0  0  0
   -5.2354   -2.6766   -2.6383 C   0  0  0  0  0  0
   -5.7931   -3.5277   -3.0446 H   0  0  0  0  0  0
   -4.7015   -2.1985   -3.4654 H   0  0  0  0  0  0
   -5.9669   -1.9546   -2.2591 H   0  0  0  0  0  0
   -4.3048   -3.1300   -1.5092 C   0  0  1  0  0  0
   -4.9520   -3.5364   -0.7215 H   0  0  0  0  0  0
   -3.3973   -4.2043   -1.9196 N   0  0  0  0  0  0
   -2.4223   -3.7997   -2.9528 C   0  0  2  0  0  0
   -2.9339   -3.8437   -3.9224 H   0  0  0  0  0  0
   -1.3293   -4.8827   -2.9295 C   0  0  0  0  0  0
   -0.6372   -4.8011   -3.7713 H   0  0  0  0  0  0
   -1.7700   -5.8853   -2.9910 H   0  0  0  0  0  0
   -0.7340   -4.8312   -2.0098 H   0  0  0  0  0  0
   -2.8857   -4.5202   -1.0945 H   0  0  0  0  0  0
    0.9244    1.4512   -7.8240 C   0  0  0  0  0  0
    1.8875    1.9156   -8.6939 O   0  0  0  0  0  0
    1.4902    2.6963   -9.1429 H   0  0  0  0  0  0
   -0.4263    1.4866   -8.2376 C   0  0  0  0  0  0
   -0.8881    1.8728   -9.6003 C   0  0  0  0  0  0
   -1.3729    1.0807   -7.2942 C   0  0  0  0  0  0
   -2.4362    1.1202   -7.5265 H   0  0  0  0  0  0
   -0.9902    0.6050   -6.0388 C   0  0  0  0  0  0
   -1.7924    0.3026   -5.3680 H   0  0  0  0  0  0
   -1.7898    1.0416  -10.2824 C   0  0  0  0  0  0
   -2.1165    0.1027   -9.8372 H   0  0  0  0  0  0
   -2.2877    1.3804  -11.5432 C   0  0  0  0  0  0
   -2.9878    0.6970  -12.0214 H   0  0  0  0  0  0
   -1.9058    2.5688  -12.1789 C   0  0  0  0  0  0
   -0.9891    3.4401  -11.5487 C   0  0  0  0  0  0
   -0.4917    3.0503  -10.2673 C   0  0  0  0  0  0
    0.4621    3.8321   -9.6390 O   0  0  0  0  0  0
    0.5296    4.6602  -10.1657 H   0  0  0  0  0  0
   -2.4315    2.8862  -13.4422 C   0  0  0  0  0  0
   -3.1361    2.2038  -13.9170 H   0  0  0  0  0  0
   -2.0807    4.0669  -14.1076 C   0  0  0  0  0  0
   -2.6379    4.4219  -15.4759 C   0  0  1  0  0  0
   -1.6120    4.2858  -16.5857 C   0  0  0  0  0  0
   -3.0194    5.4485  -15.4257 H   0  0  0  0  0  0
   -3.7900    3.6278  -15.7855 O   0  0  0  0  0  0
   -3.9696    3.7563  -16.7328 H   0  0  0  0  0  0
   -1.1753    4.9380  -13.4866 C   0  0  0  0  0  0
   -0.9164    5.8562  -14.0055 H   0  0  0  0  0  0
   -0.6258    4.6361  -12.2353 C   0  0  0  0  0  0
    0.2682    5.4565  -11.5762 O   0  0  0  0  0  0
    0.7827    6.5737  -12.2979 C   0  0  0  0  0  0
    1.5378    7.0546  -11.6687 H   0  0  0  0  0  0
   -0.0039    7.3096  -12.4927 H   0  0  0  0  0  0
    1.2748    6.2574  -13.2236 H   0  0  0  0  0  0
   -0.9668    5.4036  -17.1248 C   0  0  0  0  0  0
   -1.2725    6.6427  -16.6323 O   0  0  0  0  0  0
   -0.7867    7.3142  -17.1403 H   0  0  0  0  0  0
   -0.0172    5.2731  -18.1402 C   0  0  0  0  0  0
    0.4693    6.1533  -18.5524 H   0  0  0  0  0  0
    0.3253    4.0042  -18.6349 C   0  0  0  0  0  0
   -0.3016    2.8698  -18.0913 C   0  0  0  0  0  0
   -1.2635    3.0176  -17.0800 C   0  0  0  0  0  0
   -1.7474    2.1318  -16.6702 H   0  0  0  0  0  0
    1.3779    3.8716  -19.7233 C   0  0  1  0  0  0
    2.7750    4.2358  -19.2016 C   0  0  0  0  0  0
    3.5286    4.1318  -19.9903 H   0  0  0  0  0  0
    3.0768    3.6071  -18.3568 H   0  0  0  0  0  0
    2.8088    5.2762  -18.8592 H   0  0  0  0  0  0
    1.1207    4.5914  -20.5112 H   0  0  0  0  0  0
    1.3855    2.5527  -20.3792 N   0  0  0  0  0  0
    2.2168    2.4649  -20.9619 H   0  0  0  0  0  0
    1.3271    1.4498  -19.4134 C   0  0  2  0  0  0
    2.1673    1.5231  -18.7115 H   0  0  0  0  0  0
    1.4622    0.1213  -20.1572 C   0  0  0  0  0  0
    2.4193    0.0637  -20.6875 H   0  0  0  0  0  0
    0.6603   -0.0137  -20.8919 H   0  0  0  0  0  0
    1.4203   -0.7189  -19.4557 H   0  0  0  0  0  0
    0.0027    1.4964  -18.6365 C   0  0  0  0  0  0
    0.0495    0.7758  -17.8104 H   0  0  0  0  0  0
   -0.8311    1.2023  -19.2875 H   0  0  0  0  0  0
  1  2  1  0  0  0
  1  3  2  0  0  0
  1 10  1  0  0  0
  3  4  1  0  0  0
  3 28  1  0  0  0
  4  5  2  0  0  0
  4 38  1  0  0  0
  5  6  1  0  0  0
  5  8  1  0  0  0
  6  7  1  0  0  0
  8  9  1  0  0  0
  8 10  2  0  0  0
  9 12  2  0  0  0
  9 27  1  0  0  0
 10 11  1  0  0  0
 12 13  1  0  0  0
 12 18  1  0  0  0
 13 14  1  0  0  0
 13 15  1  0  0  0
 13 16  1  0  0  0
 16 17  1  0  0  0
 18 19  1  0  0  0
 18 20  2  0  0  0
 20 21  1  0  0  0
 20 26  1  0  0  0
 21 22  1  0  0  0
 22 23  1  0  0  0
 22 24  1  0  0  0
 22 25  1  0  0  0
 26 27  2  0  0  0
 26 45  1  0  0  0
 27 52  1  0  0  0
 28 29  1  0  0  0
 28 30  1  0  0  0
 28 35  1  0  0  0
 31 32  1  0  0  0
 31 33  1  0  0  0
 31 34  1  0  0  0
 31 35  1  0  0  0
 35 36  1  0  0  0
 35 37  1  0  0  0
 37 38  1  0  0  0
 37 44  1  0  0  0
 38 39  1  0  0  0
 38 40  1  0  0  0
 40 41  1  0  0  0
 40 42  1  0  0  0
 40 43  1  0  0  0
 45 46  1  0  0  0
 45 48  2  0  0  0
 46 47  1  0  0  0
 48 49  1  0  0  0
 48 50  1  0  0  0
 49 54  2  0  0  0
 49 60  1  0  0  0
 50 51  1  0  0  0
 50 52  2  0  0  0
 52 53  1  0  0  0
 54 55  1  0  0  0
 54 56  1  0  0  0
 56 57  1  0  0  0
 56 58  2  0  0  0
 58 59  1  0  0  0
 58 63  1  0  0  0
 59 60  2  0  0  0
 59 73  1  0  0  0
 60 61  1  0  0  0
 61 62  1  0  0  0
 63 64  1  0  0  0
 63 65  2  0  0  0
 65 66  1  0  0  0
 65 71  1  0  0  0
 66 67  1  0  0  0
 66 68  1  0  0  0
 66 69  1  0  0  0
 67 79  2  0  0  0
 67 86  1  0  0  0
 69 70  1  0  0  0
 71 72  1  0  0  0
 71 73  2  0  0  0
 73 74  1  0  0  0
 74 75  1  0  0  0
 75 76  1  0  0  0
 75 77  1  0  0  0
 75 78  1  0  0  0
 79 80  1  0  0  0
 79 82  1  0  0  0
 80 81  1  0  0  0
 82 83  1  0  0  0
 82 84  2  0  0  0
 84 85  1  0  0  0
 84 88  1  0  0  0
 85 86  2  0  0  0
 85102  1  0  0  0
 86 87  1  0  0  0
 88 89  1  0  0  0
 88 93  1  0  0  0
 88 94  1  0  0  0
 89 90  1  0  0  0
 89 91  1  0  0  0
 89 92  1  0  0  0
 94 95  1  0  0  0
 94 96  1  0  0  0
 96 97  1  0  0  0
 96 98  1  0  0  0
 96102  1  0  0  0
 98 99  1  0  0  0
 98100  1  0  0  0
 98101  1  0  0  0
102103  1  0  0  0
102104  1  0  0  0
M  END
> <s_m_entry_id>
43

> <s_m_entry_name>
CIV_5.1

> <i_qp_#stars>
11

> <i_qp_#amine>
2

> <i_qp_#amidine>
0

> <i_qp_#acid>
0

> <i_qp_#amide>
0

> <i_qp_#rotor>
13

> <i_qp_#rtvFG>
0

> <i_qp_CNS>
-2

> <r_qp_mol_MW>
   756.894

> <r_qp_dipole>
     6.652

> <r_qp_SASA>
  1167.796

> <r_qp_FOSA>
   661.082

> <r_qp_FISA>
   204.711

> <r_qp_PISA>
   302.003

> <r_qp_WPSA>
     0.000

> <r_qp_volume>
  2225.678

> <r_qp_donorHB>
     8.000

> <r_qp_accptHB>
    10.900

> <r_qp_dip^2/V>
   0.0198800

> <r_qp_ACxDN^.5/SA>
   0.0264000

> <r_qp_glob>
   0.7059480

> <r_qp_QPpolrz>
    77.454

> <r_qp_QPlogPC16>
    25.215

> <r_qp_QPlogPoct>
    43.970

> <r_qp_QPlogPw>
    25.562

> <r_qp_QPlogPo/w>
     5.162

> <r_qp_QPlogS>
    -7.510

> <r_qp_CIQPlogS>
    -9.354

> <r_qp_QPlogHERG>
    -9.183

> <r_qp_QPPCaco>
     7.054

> <r_qp_QPlogBB>
    -2.162

> <r_qp_QPPMDCK>
     2.861

> <r_qp_QPlogKp>
    -7.106

> <r_qp_IP(eV)>
     7.786

> <r_qp_EA(eV)>
     0.646

> <i_qp_#metab>
13

> <r_qp_QPlogKhsa>
     1.278

> <i_qp_HumanOralAbsorption>
1

> <r_qp_PercentHumanOralAbsorption>
    33.479

> <r_qp_SAfluorine>
     0.000

> <r_qp_SAamideO>
     0.000

> <r_qp_PSA>
   147.627

> <i_qp_#NandO>
10

> <i_qp_RuleOfFive>
3

> <i_qp_RuleOfThree>
3

> <i_qp_#ringatoms>
40

> <i_qp_#in34>
0

> <i_qp_#in56>
40

> <i_qp_#noncon>
6

> <i_qp_#nonHatm>
56

> <r_qp_Jm>
0

$$$$
ETH_X_1
                    3D
 Structure written by MMmdl.
106116  0  0  1  0            999 V2000
    1.2996   -0.9118    2.3347 C   0  0  2  0  0  0
    1.3409   -3.4359   -0.0466 H   0  0  0  0  0  0
   -3.3921   -2.9964    1.5895 C   0  0  0  0  0  0
   -3.6626   -2.7123    2.7471 O   0  0  0  0  0  0
   -3.1447   -0.2706    0.4358 C   0  0  0  0  0  0
    1.9367   -0.6396    1.4847 H   0  0  0  0  0  0
   -0.0499   -0.1563    2.2340 C   0  0  1  0  0  0
    0.0652    1.1613    1.6161 O   0  0  0  0  0  0
   -0.5027   -0.0418    3.2261 H   0  0  0  0  0  0
   -1.0506   -0.8893    1.3416 C   0  0  2  0  0  0
   -0.7525   -0.7754    0.2914 H   0  0  0  0  0  0
   -2.3355   -0.2669    1.5249 O   0  0  0  0  0  0
   -1.1213   -2.3573    1.7559 C   0  0  2  0  0  0
   -1.3268   -2.4354    2.8313 H   0  0  0  0  0  0
    0.2616   -2.9503    1.4867 C   0  0  1  0  0  0
    0.6693   -2.7579    0.1402 O   0  0  0  0  0  0
    0.2380   -4.0287    1.6779 H   0  0  0  0  0  0
   -2.1544   -3.0365    1.0155 O   0  0  0  0  0  0
    1.1977   -2.3547    2.3726 O   0  0  0  0  0  0
    2.0497   -0.5721    3.6397 C   0  0  0  0  0  0
   -4.4802    0.0428    0.9118 C   0  0  0  0  0  0
   -2.8748   -0.5752   -0.7122 O   0  0  0  0  0  0
   -5.5325   -0.9011    0.8717 C   0  0  0  0  0  0
   -5.3976   -2.2641    0.2404 C   0  0  0  0  0  0
   -6.7625   -0.4412    1.4107 C   0  0  0  0  0  0
   -7.8886   -1.2290    1.3638 O   0  0  0  0  0  0
   -7.9549   -1.5211    0.4276 H   0  0  0  0  0  0
   -6.9061    0.8414    1.9615 C   0  0  0  0  0  0
   -8.1032    1.2599    2.4784 O   0  0  0  0  0  0
   -7.9616    2.1986    2.7157 H   0  0  0  0  0  0
   -5.8408    1.7289    1.9605 C   0  0  0  0  0  0
   -6.0144    2.9718    2.5069 O   0  0  0  0  0  0
   -5.1194    3.3676    2.6593 H   0  0  0  0  0  0
   -4.6325    1.3457    1.4146 C   0  0  0  0  0  0
   -3.7943    2.0358    1.3850 H   0  0  0  0  0  0
    0.1770    2.2323    2.4381 C   0  0  0  0  0  0
   -0.3376    3.4786    1.8037 C   0  0  0  0  0  0
    0.5972    2.1720    3.5825 O   0  0  0  0  0  0
   -0.3362    3.5624    0.3982 C   0  0  0  0  0  0
   -0.0163    2.7139   -0.2012 H   0  0  0  0  0  0
   -0.7260    4.7424   -0.2326 C   0  0  0  0  0  0
   -0.7445    4.8222   -1.5968 O   0  0  0  0  0  0
   -0.5795    3.9413   -1.9695 H   0  0  0  0  0  0
   -1.0638    5.8533    0.5296 C   0  0  0  0  0  0
   -1.3840    7.0451   -0.0616 O   0  0  0  0  0  0
   -1.5782    7.6467    0.6853 H   0  0  0  0  0  0
   -1.0597    5.7842    1.9238 C   0  0  0  0  0  0
   -1.2944    6.9651    2.5884 O   0  0  0  0  0  0
   -0.7508    6.9260    3.4049 H   0  0  0  0  0  0
   -0.7755    4.5882    2.5973 C   0  0  0  0  0  0
   -0.9054    4.4756    4.0755 C   0  0  0  0  0  0
    0.0704    5.0508    4.9027 C   0  0  0  0  0  0
    0.7812    6.1372    4.4636 O   0  0  0  0  0  0
    1.4301    5.0304    6.8372 O   0  0  0  0  0  0
    1.4638    6.2680    5.1568 H   0  0  0  0  0  0
    0.3910    4.4904    6.1351 C   0  0  0  0  0  0
   -0.2494    3.3272    6.5275 C   0  0  0  0  0  0
   -1.3219    2.8319    5.8012 C   0  0  0  0  0  0
    1.5878    4.4401    7.5994 H   0  0  0  0  0  0
   -1.7258    1.4629    6.0030 C   0  0  0  0  0  0
   -2.7194    0.9410    5.1881 C   0  0  0  0  0  0
   -1.7480    3.5059    4.6507 C   0  0  0  0  0  0
   -0.0381    1.2316    7.7739 C   0  0  0  0  0  0
    0.2677    2.5890    7.6041 O   0  0  0  0  0  0
   -3.4469    1.7947    4.3407 O   0  0  0  0  0  0
   -2.9854    3.0618    3.9931 C   0  0  0  0  0  0
   -3.6197    3.7567    3.2013 O   0  0  0  0  0  0
   -0.9519    0.6024    6.7916 C   0  0  0  0  0  0
    0.4076    0.6073    8.7283 O   0  0  0  0  0  0
   -1.0607   -0.8056    6.6291 C   0  0  0  0  0  0
   -0.1222   -1.7530    7.2827 C   0  0  0  0  0  0
   -2.0862   -1.2875    5.7746 C   0  0  0  0  0  0
   -2.2969   -2.6271    5.5672 O   0  0  0  0  0  0
   -1.4744   -3.1219    5.7244 H   0  0  0  0  0  0
   -2.9447   -0.4202    5.1046 C   0  0  0  0  0  0
   -3.9555   -0.8690    4.3090 O   0  0  0  0  0  0
   -3.7342   -1.7734    3.9673 H   0  0  0  0  0  0
   -0.5718   -2.6625    8.2631 C   0  0  0  0  0  0
   -1.8922   -2.8076    8.6268 O   0  0  0  0  0  0
   -2.4638   -2.2985    8.0240 H   0  0  0  0  0  0
    0.3138   -3.5040    8.9468 C   0  0  0  0  0  0
   -0.1949   -4.3579    9.8891 O   0  0  0  0  0  0
   -1.1501   -4.1499    9.9272 H   0  0  0  0  0  0
    1.6744   -3.4711    8.6783 C   0  0  0  0  0  0
    2.5233   -4.2833    9.3743 O   0  0  0  0  0  0
    3.4439   -4.0604    9.1616 H   0  0  0  0  0  0
    2.1548   -2.6114    7.6976 C   0  0  0  0  0  0
    3.2185   -2.5846    7.4686 H   0  0  0  0  0  0
    1.2670   -1.7712    6.9921 C   0  0  0  0  0  0
    1.9122   -0.9246    5.9729 C   0  0  0  0  0  0
    2.9362   -0.2941    6.1877 O   0  0  0  0  0  0
    1.2917   -1.0677    4.7748 O   0  0  0  0  0  0
    3.0154   -1.0941    3.6357 H   0  0  0  0  0  0
    2.2355    0.4982    3.7441 H   0  0  0  0  0  0
   -6.2937   -2.6500   -0.7782 C   0  0  0  0  0  0
   -7.3512   -1.8375   -1.1259 O   0  0  0  0  0  0
   -7.7533   -2.2894   -1.9015 H   0  0  0  0  0  0
   -6.1920   -3.8657   -1.4532 C   0  0  0  0  0  0
   -7.1068   -4.1492   -2.4318 O   0  0  0  0  0  0
   -6.8553   -5.0439   -2.7450 H   0  0  0  0  0  0
   -5.1965   -4.7700   -1.1380 C   0  0  0  0  0  0
   -5.1641   -5.9408   -1.8384 O   0  0  0  0  0  0
   -4.4199   -6.4813   -1.5207 H   0  0  0  0  0  0
   -4.2915   -4.4633   -0.1354 C   0  0  0  0  0  0
   -3.5077   -5.1685    0.1300 H   0  0  0  0  0  0
   -4.3917   -3.2241    0.5434 C   0  0  0  0  0  0
  1  6  1  0  0  0
  1  7  1  0  0  0
  1 19  1  0  0  0
  1 20  1  0  0  0
  2 16  1  0  0  0
  3  4  2  0  0  0
  3 18  1  0  0  0
  3106  1  0  0  0
  5 12  1  0  0  0
  5 21  1  0  0  0
  5 22  2  0  0  0
  7  8  1  0  0  0
  7  9  1  0  0  0
  7 10  1  0  0  0
  8 36  1  0  0  0
 10 11  1  0  0  0
 10 12  1  0  0  0
 10 13  1  0  0  0
 13 14  1  0  0  0
 13 15  1  0  0  0
 13 18  1  0  0  0
 15 16  1  0  0  0
 15 17  1  0  0  0
 15 19  1  0  0  0
 20 92  1  0  0  0
 20 93  1  0  0  0
 20 94  1  0  0  0
 21 23  2  0  0  0
 21 34  1  0  0  0
 23 24  1  0  0  0
 23 25  1  0  0  0
 24 95  2  0  0  0
 24106  1  0  0  0
 25 26  1  0  0  0
 25 28  2  0  0  0
 26 27  1  0  0  0
 28 29  1  0  0  0
 28 31  1  0  0  0
 29 30  1  0  0  0
 31 32  1  0  0  0
 31 34  2  0  0  0
 32 33  1  0  0  0
 34 35  1  0  0  0
 36 37  1  0  0  0
 36 38  2  0  0  0
 37 39  2  0  0  0
 37 50  1  0  0  0
 39 40  1  0  0  0
 39 41  1  0  0  0
 41 42  1  0  0  0
 41 44  2  0  0  0
 42 43  1  0  0  0
 44 45  1  0  0  0
 44 47  1  0  0  0
 45 46  1  0  0  0
 47 48  1  0  0  0
 47 50  2  0  0  0
 48 49  1  0  0  0
 50 51  1  0  0  0
 51 52  2  0  0  0
 51 62  1  0  0  0
 52 53  1  0  0  0
 52 56  1  0  0  0
 53 55  1  0  0  0
 54 56  1  0  0  0
 54 59  1  0  0  0
 56 57  2  0  0  0
 57 58  1  0  0  0
 57 64  1  0  0  0
 58 60  1  0  0  0
 58 62  2  0  0  0
 60 61  2  0  0  0
 60 68  1  0  0  0
 61 65  1  0  0  0
 61 75  1  0  0  0
 62 66  1  0  0  0
 63 64  1  0  0  0
 63 68  1  0  0  0
 63 69  2  0  0  0
 65 66  1  0  0  0
 66 67  2  0  0  0
 68 70  2  0  0  0
 70 71  1  0  0  0
 70 72  1  0  0  0
 71 78  2  0  0  0
 71 89  1  0  0  0
 72 73  1  0  0  0
 72 75  2  0  0  0
 73 74  1  0  0  0
 75 76  1  0  0  0
 76 77  1  0  0  0
 78 79  1  0  0  0
 78 81  1  0  0  0
 79 80  1  0  0  0
 81 82  1  0  0  0
 81 84  2  0  0  0
 82 83  1  0  0  0
 84 85  1  0  0  0
 84 87  1  0  0  0
 85 86  1  0  0  0
 87 88  1  0  0  0
 87 89  2  0  0  0
 89 90  1  0  0  0
 90 91  2  0  0  0
 90 92  1  0  0  0
 95 96  1  0  0  0
 95 98  1  0  0  0
 96 97  1  0  0  0
 98 99  1  0  0  0
 98101  2  0  0  0
 99100  1  0  0  0
101102  1  0  0  0
101104  1  0  0  0
102103  1  0  0  0
104105  1  0  0  0
104106  2  0  0  0
M  END
> <s_m_entry_id>
44

> <s_m_entry_name>
ETH_X_1.1

> <i_qp_#stars>
15

> <i_qp_#amine>
0

> <i_qp_#amidine>
0

> <i_qp_#acid>
0

> <i_qp_#amide>
0

> <i_qp_#rotor>
24

> <i_qp_#rtvFG>
7

> <i_qp_CNS>
-2

> <r_qp_mol_MW>
  1084.731

> <r_qp_dipole>
    12.537

> <r_qp_SASA>
   999.682

> <r_qp_FOSA>
    71.218

> <r_qp_FISA>
   756.506

> <r_qp_PISA>
   171.958

> <r_qp_WPSA>
     0.000

> <r_qp_volume>
  2199.479

> <r_qp_donorHB>
    17.000

> <r_qp_accptHB>
    28.400

> <r_qp_dip^2/V>
   0.0714560

> <r_qp_ACxDN^.5/SA>
   0.1171330

> <r_qp_glob>
   0.8181820

> <r_qp_QPpolrz>
    68.101

> <r_qp_QPlogPC16>
    28.215

> <r_qp_QPlogPoct>
    66.874

> <r_qp_QPlogPw>
    56.018

> <r_qp_QPlogPo/w>
    -5.123

> <r_qp_QPlogS>
    -1.265

> <r_qp_CIQPlogS>
   -10.515

> <r_qp_QPlogHERG>
    -5.294

> <r_qp_QPPCaco>
     0.001

> <r_qp_QPlogBB>
    -8.417

> <r_qp_QPPMDCK>
     0.000

> <r_qp_QPlogKp>
   -12.552

> <r_qp_IP(eV)>
     8.653

> <r_qp_EA(eV)>
     1.656

> <i_qp_#metab>
16

> <r_qp_QPlogKhsa>
    -1.674

> <i_qp_HumanOralAbsorption>
1

> <r_qp_PercentHumanOralAbsorption>
     0.000

> <r_qp_SAfluorine>
     0.000

> <r_qp_SAamideO>
     0.000

> <r_qp_PSA>
   517.055

> <i_qp_#NandO>
30

> <i_qp_RuleOfFive>
3

> <i_qp_RuleOfThree>
2

> <i_qp_#ringatoms>
50

> <i_qp_#in34>
0

> <i_qp_#in56>
46

> <i_qp_#noncon>
5

> <i_qp_#nonHatm>
78

> <r_qp_Jm>
0

$$$$
ETH_X_2_2
                    3D
 Structure written by MMmdl.
 38 40  0  0  1  0            999 V2000
    1.4686    0.9827    0.7279 C   0  0  2  0  0  0
    0.1074    1.7298    0.5860 C   0  0  0  0  0  0
    0.2867    2.8048    0.4562 H   0  0  0  0  0  0
   -0.4463    1.6369    1.5306 H   0  0  0  0  0  0
   -0.8274    1.2455   -0.5264 C   0  0  0  0  0  0
   -0.4683    1.6017   -1.4972 H   0  0  0  0  0  0
   -1.8081    1.7210   -0.3955 H   0  0  0  0  0  0
   -0.9940   -0.2772   -0.5826 C   0  0  2  0  0  0
   -1.5035   -0.5057   -1.5292 H   0  0  0  0  0  0
   -1.9113   -0.7967    0.5296 C   0  0  0  0  0  0
   -1.5547   -0.5297    1.5291 H   0  0  0  0  0  0
   -2.0007   -1.8877    0.4837 H   0  0  0  0  0  0
   -2.9174   -0.3772    0.4192 H   0  0  0  0  0  0
    0.3694   -0.9491   -0.5645 C   0  0  0  0  0  0
    1.2523   -0.5801    0.6301 C   0  0  1  0  0  0
    0.6758   -0.8955    1.5120 H   0  0  0  0  0  0
    1.9834    1.3089    2.1616 C   0  0  0  0  0  0
    1.3438    0.8452    2.9221 H   0  0  0  0  0  0
    1.9672    2.3874    2.3546 H   0  0  0  0  0  0
    3.0041    0.9563    2.3373 H   0  0  0  0  0  0
    0.7224   -1.7653   -1.5733 C   0  0  0  0  0  0
    1.6941   -2.2400   -1.6369 H   0  0  0  0  0  0
    0.0453   -1.9666   -2.3982 H   0  0  0  0  0  0
    2.5993   -1.3583    0.7539 C   0  0  0  0  0  0
    2.4968   -2.3905    0.4025 H   0  0  0  0  0  0
    2.8465   -1.4465    1.8208 H   0  0  0  0  0  0
    3.7814   -0.7083    0.0907 C   0  0  0  0  0  0
    4.7176   -1.2601    0.0637 H   0  0  0  0  0  0
    3.7136    0.5353   -0.3869 C   0  0  0  0  0  0
    2.5194    1.4219   -0.3543 C   0  0  1  0  0  0
    1.9769    1.3720   -1.6775 O   0  0  0  0  0  0
    1.5137    2.2056   -1.8615 H   0  0  0  0  0  0
    4.8432    1.3055   -0.9078 C   0  0  0  0  0  0
    4.4808    2.6236   -0.8805 O   0  0  0  0  0  0
    3.2313    2.7598   -0.1718 C   0  0  0  0  0  0
    2.6789    3.5914   -0.6207 H   0  0  0  0  0  0
    3.4783    3.0174    0.8618 H   0  0  0  0  0  0
    5.9180    0.8660   -1.2809 O   0  0  0  0  0  0
  1  2  1  0  0  0
  1 15  1  0  0  0
  1 17  1  0  0  0
  1 30  1  0  0  0
  2  3  1  0  0  0
  2  4  1  0  0  0
  2  5  1  0  0  0
  5  6  1  0  0  0
  5  7  1  0  0  0
  5  8  1  0  0  0
  8  9  1  0  0  0
  8 10  1  0  0  0
  8 14  1  0  0  0
 10 11  1  0  0  0
 10 12  1  0  0  0
 10 13  1  0  0  0
 14 15  1  0  0  0
 14 21  2  0  0  0
 15 16  1  0  0  0
 15 24  1  0  0  0
 17 18  1  0  0  0
 17 19  1  0  0  0
 17 20  1  0  0  0
 21 22  1  0  0  0
 21 23  1  0  0  0
 24 25  1  0  0  0
 24 26  1  0  0  0
 24 27  1  0  0  0
 27 28  1  0  0  0
 27 29  2  0  0  0
 29 30  1  0  0  0
 29 33  1  0  0  0
 30 31  1  0  0  0
 30 35  1  0  0  0
 31 32  1  0  0  0
 33 34  1  0  0  0
 33 38  2  0  0  0
 34 35  1  0  0  0
 35 36  1  0  0  0
 35 37  1  0  0  0
M  END
> <s_m_entry_id>
45

> <s_m_entry_name>
ETH_X_2_2.1

> <i_qp_#stars>
1

> <i_qp_#amine>
0

> <i_qp_#amidine>
0

> <i_qp_#acid>
0

> <i_qp_#amide>
0

> <i_qp_#rotor>
1

> <i_qp_#rtvFG>
0

> <i_qp_CNS>
0

> <r_qp_mol_MW>
   248.321

> <r_qp_dipole>
     7.387

> <r_qp_SASA>
   432.259

> <r_qp_FOSA>
   305.319

> <r_qp_FISA>
    80.220

> <r_qp_PISA>
    46.720

> <r_qp_WPSA>
     0.000

> <r_qp_volume>
   788.211

> <r_qp_donorHB>
     1.000

> <r_qp_accptHB>
     3.750

> <r_qp_dip^2/V>
   0.0692310

> <r_qp_ACxDN^.5/SA>
   0.0086750

> <r_qp_glob>
   0.9546610

> <r_qp_QPpolrz>
    25.194

> <r_qp_QPlogPC16>
     7.255

> <r_qp_QPlogPoct>
    12.232

> <r_qp_QPlogPw>
     6.561

> <r_qp_QPlogPo/w>
     2.196

> <r_qp_QPlogS>
    -2.748

> <r_qp_CIQPlogS>
    -3.032

> <r_qp_QPlogHERG>
    -2.488

> <r_qp_QPPCaco>
  1718.580

> <r_qp_QPlogBB>
    -0.084

> <r_qp_QPPMDCK>
   888.261

> <r_qp_QPlogKp>
    -2.737

> <r_qp_IP(eV)>
     9.870

> <r_qp_EA(eV)>
     0.101

> <i_qp_#metab>
4

> <r_qp_QPlogKhsa>
     0.052

> <i_qp_HumanOralAbsorption>
3

> <r_qp_PercentHumanOralAbsorption>
   100.000

> <r_qp_SAfluorine>
     0.000

> <r_qp_SAamideO>
     0.000

> <r_qp_PSA>
    56.918

> <i_qp_#NandO>
3

> <i_qp_RuleOfFive>
0

> <i_qp_RuleOfThree>
0

> <i_qp_#ringatoms>
13

> <i_qp_#in34>
0

> <i_qp_#in56>
13

> <i_qp_#noncon>
8

> <i_qp_#nonHatm>
18

> <r_qp_Jm>
0.812528

$$$$
ETH_X_2_3
                    3D
 Structure written by MMmdl.
 39 41  0  0  1  0            999 V2000
    1.4871    1.0044    0.7608 C   0  0  2  0  0  0
    0.1234    1.7446    0.6175 C   0  0  0  0  0  0
    0.2926    2.8219    0.4996 H   0  0  0  0  0  0
   -0.4358    1.6390    1.5575 H   0  0  0  0  0  0
   -0.7948    1.2608   -0.5071 C   0  0  0  0  0  0
   -0.4160    1.6115   -1.4729 H   0  0  0  0  0  0
   -1.7754    1.7413   -0.3948 H   0  0  0  0  0  0
   -0.9673   -0.2622   -0.5536 C   0  0  2  0  0  0
   -1.4635   -0.4951   -1.5061 H   0  0  0  0  0  0
   -1.9044   -0.7678    0.5487 C   0  0  0  0  0  0
   -1.5557   -0.5043    1.5519 H   0  0  0  0  0  0
   -2.0069   -1.8577    0.5037 H   0  0  0  0  0  0
    0.3898   -0.9471   -0.5065 C   0  0  0  0  0  0
    1.2677   -0.5600    0.6873 C   0  0  1  0  0  0
    0.6874   -0.8604    1.5719 H   0  0  0  0  0  0
    2.0133    1.3559    2.1836 C   0  0  0  0  0  0
    1.3801    0.9055    2.9573 H   0  0  0  0  0  0
    1.9987    2.4377    2.3570 H   0  0  0  0  0  0
    3.0357    1.0077    2.3575 H   0  0  0  0  0  0
    0.7424   -1.7889   -1.4943 C   0  0  0  0  0  0
    1.7090   -2.2756   -1.5404 H   0  0  0  0  0  0
    0.0697   -1.9999   -2.3204 H   0  0  0  0  0  0
    2.6149   -1.3363    0.8255 C   0  0  0  0  0  0
    2.5121   -2.3756    0.4955 H   0  0  0  0  0  0
    2.8633   -1.4027    1.8936 H   0  0  0  0  0  0
    3.7966   -0.6992    0.1471 C   0  0  0  0  0  0
    4.7332   -1.2509    0.1316 H   0  0  0  0  0  0
    3.7267    0.5346   -0.3549 C   0  0  0  0  0  0
    2.5328    1.4176   -0.3344 C   0  0  1  0  0  0
    1.9670    1.3605   -1.6535 O   0  0  0  0  0  0
    1.7717    2.2961   -1.8807 H   0  0  0  0  0  0
    4.8532    1.3018   -0.8842 C   0  0  0  0  0  0
    4.4867    2.6177   -0.9003 O   0  0  0  0  0  0
    3.2413    2.7719   -0.2063 C   0  0  1  0  0  0
    2.4535    3.7590   -0.8678 O   0  0  0  0  0  0
    2.8842    4.6105   -0.6747 H   0  0  0  0  0  0
    3.4546    3.0925    0.8175 H   0  0  0  0  0  0
    5.9359    0.8602   -1.2306 O   0  0  0  0  0  0
   -2.9039   -0.3362    0.4259 H   0  0  0  0  0  0
  1  2  1  0  0  0
  1 14  1  0  0  0
  1 16  1  0  0  0
  1 29  1  0  0  0
  2  3  1  0  0  0
  2  4  1  0  0  0
  2  5  1  0  0  0
  5  6  1  0  0  0
  5  7  1  0  0  0
  5  8  1  0  0  0
  8  9  1  0  0  0
  8 10  1  0  0  0
  8 13  1  0  0  0
 10 11  1  0  0  0
 10 12  1  0  0  0
 10 39  1  0  0  0
 13 14  1  0  0  0
 13 20  2  0  0  0
 14 15  1  0  0  0
 14 23  1  0  0  0
 16 17  1  0  0  0
 16 18  1  0  0  0
 16 19  1  0  0  0
 20 21  1  0  0  0
 20 22  1  0  0  0
 23 24  1  0  0  0
 23 25  1  0  0  0
 23 26  1  0  0  0
 26 27  1  0  0  0
 26 28  2  0  0  0
 28 29  1  0  0  0
 28 32  1  0  0  0
 29 30  1  0  0  0
 29 34  1  0  0  0
 30 31  1  0  0  0
 32 33  1  0  0  0
 32 38  2  0  0  0
 33 34  1  0  0  0
 34 35  1  0  0  0
 34 37  1  0  0  0
 35 36  1  0  0  0
M  END
> <s_m_entry_id>
46

> <s_m_entry_name>
ETH_X_2_3.1

> <i_qp_#stars>
0

> <i_qp_#amine>
0

> <i_qp_#amidine>
0

> <i_qp_#acid>
0

> <i_qp_#amide>
0

> <i_qp_#rotor>
2

> <i_qp_#rtvFG>
1

> <i_qp_CNS>
0

> <r_qp_mol_MW>
   264.321

> <r_qp_dipole>
     6.668

> <r_qp_SASA>
   441.967

> <r_qp_FOSA>
   279.793

> <r_qp_FISA>
   115.357

> <r_qp_PISA>
    46.818

> <r_qp_WPSA>
     0.000

> <r_qp_volume>
   805.213

> <r_qp_donorHB>
     2.000

> <r_qp_accptHB>
     5.450

> <r_qp_dip^2/V>
   0.0552220

> <r_qp_ACxDN^.5/SA>
   0.0174390

> <r_qp_glob>
   0.9470710

> <r_qp_QPpolrz>
    25.234

> <r_qp_QPlogPC16>
     7.825

> <r_qp_QPlogPoct>
    14.555

> <r_qp_QPlogPw>
     9.742

> <r_qp_QPlogPo/w>
     1.324

> <r_qp_QPlogS>
    -2.353

> <r_qp_CIQPlogS>
    -2.723

> <r_qp_QPlogHERG>
    -2.612

> <r_qp_QPPCaco>
   797.944

> <r_qp_QPlogBB>
    -0.414

> <r_qp_QPPMDCK>
   387.609

> <r_qp_QPlogKp>
    -3.289

> <r_qp_IP(eV)>
     9.765

> <r_qp_EA(eV)>
     0.166

> <i_qp_#metab>
4

> <r_qp_QPlogKhsa>
    -0.200

> <i_qp_HumanOralAbsorption>
3

> <r_qp_PercentHumanOralAbsorption>
    86.640

> <r_qp_SAfluorine>
     0.000

> <r_qp_SAamideO>
     0.000

> <r_qp_PSA>
    75.610

> <i_qp_#NandO>
4

> <i_qp_RuleOfFive>
0

> <i_qp_RuleOfThree>
0

> <i_qp_#ringatoms>
13

> <i_qp_#in34>
0

> <i_qp_#in56>
13

> <i_qp_#noncon>
8

> <i_qp_#nonHatm>
19

> <r_qp_Jm>
0.602966

$$$$
ETH_X_2_5
                    3D
 Structure written by MMmdl.
 39 40  0  0  1  0            999 V2000
    1.4969    0.8510    0.6922 C   0  0  2  0  0  0
    0.0414    1.3245    0.3927 C   0  0  0  0  0  0
   -0.7128    0.4424   -0.5974 C   0  0  0  0  0  0
   -0.8602   -1.0175   -0.1225 C   0  0  1  0  0  0
    0.2342   -1.4203    0.8618 C   0  0  0  0  0  0
    1.5911   -0.7338    0.7165 C   0  0  1  0  0  0
    1.8224    1.3323    2.1399 C   0  0  0  0  0  0
    0.0410    2.3580    0.0277 H   0  0  0  0  0  0
   -0.5436    1.3473    1.3229 H   0  0  0  0  0  0
   -0.2145    0.4540   -1.5710 H   0  0  0  0  0  0
   -1.6965    0.8906   -0.7872 H   0  0  0  0  0  0
   -0.7525   -1.6565   -1.0091 H   0  0  0  0  0  0
   -2.2935   -1.2404    0.3895 C   0  0  0  0  0  0
    0.0507   -2.3102    1.8553 C   0  0  0  0  0  0
    0.8473   -2.5628    2.5495 H   0  0  0  0  0  0
   -0.8892   -2.8259    2.0161 H   0  0  0  0  0  0
    1.1938    0.8184    2.8771 H   0  0  0  0  0  0
    1.6383    2.4051    2.2627 H   0  0  0  0  0  0
    2.8674    1.1347    2.4034 H   0  0  0  0  0  0
    2.4594   -1.3375   -0.4136 C   0  0  2  0  0  0
    3.7924   -0.6521   -0.4221 C   0  0  0  0  0  0
    3.8445    0.6910   -0.3642 C   0  0  0  0  0  0
    2.5540    1.4786   -0.3199 C   0  0  1  0  0  0
    1.8874   -1.0927   -1.7008 O   0  0  0  0  0  0
    1.3319   -1.8692   -1.9018 H   0  0  0  0  0  0
    2.5957   -2.4170   -0.2799 H   0  0  0  0  0  0
    2.0369    1.4596   -1.6632 O   0  0  0  0  0  0
    2.1586   -0.9864    1.6281 H   0  0  0  0  0  0
    4.6876   -1.2608   -0.5132 H   0  0  0  0  0  0
    1.9583    0.5054   -1.9183 H   0  0  0  0  0  0
    5.1768    1.3228   -0.4674 C   0  0  0  0  0  0
    5.1950    2.3445   -0.8782 H   0  0  0  0  0  0
    6.2172    0.7518   -0.1560 O   0  0  0  0  0  0
   -2.4774   -0.6871    1.3171 H   0  0  0  0  0  0
   -2.4953   -2.3012    0.5714 H   0  0  0  0  0  0
   -3.0285   -0.9084   -0.3525 H   0  0  0  0  0  0
    2.7414    2.9797   -0.0608 C   0  0  0  0  0  0
    1.9873    3.6371   -0.5287 H   0  0  0  0  0  0
    3.6132    3.4649    0.6564 O   0  0  0  0  0  0
  1  2  1  0  0  0
  1  6  1  0  0  0
  1  7  1  0  0  0
  1 23  1  0  0  0
  2  3  1  0  0  0
  2  8  1  0  0  0
  2  9  1  0  0  0
  3  4  1  0  0  0
  3 10  1  0  0  0
  3 11  1  0  0  0
  4  5  1  0  0  0
  4 12  1  0  0  0
  4 13  1  0  0  0
  5  6  1  0  0  0
  5 14  2  0  0  0
  6 20  1  0  0  0
  6 28  1  0  0  0
  7 17  1  0  0  0
  7 18  1  0  0  0
  7 19  1  0  0  0
 13 34  1  0  0  0
 13 35  1  0  0  0
 13 36  1  0  0  0
 14 15  1  0  0  0
 14 16  1  0  0  0
 20 21  1  0  0  0
 20 24  1  0  0  0
 20 26  1  0  0  0
 21 22  2  0  0  0
 21 29  1  0  0  0
 22 23  1  0  0  0
 22 31  1  0  0  0
 23 27  1  0  0  0
 23 37  1  0  0  0
 24 25  1  0  0  0
 27 30  1  0  0  0
 31 32  1  0  0  0
 31 33  2  0  0  0
 37 38  1  0  0  0
 37 39  2  0  0  0
M  END
> <s_m_entry_id>
47

> <s_m_entry_name>
ETH_X_2_5.1

> <i_qp_#stars>
0

> <i_qp_#amine>
0

> <i_qp_#amidine>
0

> <i_qp_#acid>
0

> <i_qp_#amide>
0

> <i_qp_#rotor>
4

> <i_qp_#rtvFG>
0

> <i_qp_CNS>
-1

> <r_qp_mol_MW>
   264.321

> <r_qp_dipole>
     7.440

> <r_qp_SASA>
   468.004

> <r_qp_FOSA>
   271.103

> <r_qp_FISA>
   150.041

> <r_qp_PISA>
    46.859

> <r_qp_WPSA>
     0.000

> <r_qp_volume>
   838.935

> <r_qp_donorHB>
     1.000

> <r_qp_accptHB>
     5.450

> <r_qp_dip^2/V>
   0.0659810

> <r_qp_ACxDN^.5/SA>
   0.0116450

> <r_qp_glob>
   0.9191810

> <r_qp_QPpolrz>
    25.299

> <r_qp_QPlogPC16>
     7.944

> <r_qp_QPlogPoct>
    13.320

> <r_qp_QPlogPw>
     8.135

> <r_qp_QPlogPo/w>
     1.347

> <r_qp_QPlogS>
    -2.344

> <r_qp_CIQPlogS>
    -2.604

> <r_qp_QPlogHERG>
    -3.063

> <r_qp_QPPCaco>
   374.163

> <r_qp_QPlogBB>
    -0.862

> <r_qp_QPPMDCK>
   170.954

> <r_qp_QPlogKp>
    -3.736

> <r_qp_IP(eV)>
    10.207

> <r_qp_EA(eV)>
     0.380

> <i_qp_#metab>
4

> <r_qp_QPlogKhsa>
    -0.254

> <i_qp_HumanOralAbsorption>
3

> <r_qp_PercentHumanOralAbsorption>
    80.887

> <r_qp_SAfluorine>
     0.000

> <r_qp_SAamideO>
     0.000

> <r_qp_PSA>
    89.476

> <i_qp_#NandO>
4

> <i_qp_RuleOfFive>
0

> <i_qp_RuleOfThree>
0

> <i_qp_#ringatoms>
10

> <i_qp_#in34>
0

> <i_qp_#in56>
10

> <i_qp_#noncon>
7

> <i_qp_#nonHatm>
19

> <r_qp_Jm>
0.220281

$$$$
ETH_X_2_6
                    3D
 Structure written by MMmdl.
 39 41  0  0  1  0            999 V2000
    1.4427    0.9397    0.2012 C   0  0  2  0  0  0
    0.1596    1.7288   -0.1950 C   0  0  0  0  0  0
   -1.0197    0.8582   -0.6250 C   0  0  0  0  0  0
   -1.1197   -0.4101    0.2069 C   0  0  0  0  0  0
    0.0929   -1.3532   -0.0027 C   0  0  0  0  0  0
   -0.2203   -2.2941   -1.1961 C   0  0  0  0  0  0
   -0.3959   -1.7300   -2.1185 H   0  0  0  0  0  0
   -1.1172   -2.8944   -1.0039 H   0  0  0  0  0  0
    0.6048   -2.9899   -1.3833 H   0  0  0  0  0  0
    1.3976   -0.5393   -0.3480 C   0  0  2  0  0  0
    1.5781    0.9621    1.7431 C   0  0  0  0  0  0
    0.3633    2.4294   -1.0148 H   0  0  0  0  0  0
   -0.1615    2.3628    0.6420 H   0  0  0  0  0  0
   -0.9227    0.6034   -1.6871 H   0  0  0  0  0  0
   -1.9458    1.4377   -0.5320 H   0  0  0  0  0  0
   -2.0540   -0.9309   -0.0388 H   0  0  0  0  0  0
   -1.2118   -0.1275    1.2630 H   0  0  0  0  0  0
    0.2182   -2.2592    1.2405 C   0  0  0  0  0  0
    0.5364   -1.7039    2.1262 H   0  0  0  0  0  0
    0.9326   -3.0741    1.0802 H   0  0  0  0  0  0
   -0.7445   -2.7272    1.4796 H   0  0  0  0  0  0
    0.7329    0.4753    2.2340 H   0  0  0  0  0  0
    1.5931    1.9864    2.1303 H   0  0  0  0  0  0
    2.4908    0.4698    2.0915 H   0  0  0  0  0  0
    2.7197   -1.3154   -0.0627 C   0  0  0  0  0  0
    3.9713   -0.5002   -0.2475 C   0  0  0  0  0  0
    3.9185    0.8186   -0.4264 C   0  0  0  0  0  0
    2.6682    1.6184   -0.4880 C   0  0  2  0  0  0
    2.7739   -2.1895   -0.7218 H   0  0  0  0  0  0
    2.7390   -1.6865    0.9674 H   0  0  0  0  0  0
    2.4457    1.7447   -1.5592 H   0  0  0  0  0  0
    1.3808   -0.4153   -1.4445 H   0  0  0  0  0  0
    4.9283   -1.0119   -0.1835 H   0  0  0  0  0  0
    5.0567    1.7322   -0.5221 C   0  0  0  0  0  0
    4.5626    2.9999   -0.3905 O   0  0  0  0  0  0
    3.1881    2.9408    0.0364 C   0  0  0  0  0  0
    2.6458    3.7871   -0.3967 H   0  0  0  0  0  0
    3.1797    3.0429    1.1250 H   0  0  0  0  0  0
    6.2241    1.4297   -0.7003 O   0  0  0  0  0  0
  1  2  1  0  0  0
  1 10  1  0  0  0
  1 11  1  0  0  0
  1 28  1  0  0  0
  2  3  1  0  0  0
  2 12  1  0  0  0
  2 13  1  0  0  0
  3  4  1  0  0  0
  3 14  1  0  0  0
  3 15  1  0  0  0
  4  5  1  0  0  0
  4 16  1  0  0  0
  4 17  1  0  0  0
  5  6  1  0  0  0
  5 10  1  0  0  0
  5 18  1  0  0  0
  6  7  1  0  0  0
  6  8  1  0  0  0
  6  9  1  0  0  0
 10 25  1  0  0  0
 10 32  1  0  0  0
 11 22  1  0  0  0
 11 23  1  0  0  0
 11 24  1  0  0  0
 18 19  1  0  0  0
 18 20  1  0  0  0
 18 21  1  0  0  0
 25 26  1  0  0  0
 25 29  1  0  0  0
 25 30  1  0  0  0
 26 27  2  0  0  0
 26 33  1  0  0  0
 27 28  1  0  0  0
 27 34  1  0  0  0
 28 31  1  0  0  0
 28 36  1  0  0  0
 34 35  1  0  0  0
 34 39  2  0  0  0
 35 36  1  0  0  0
 36 37  1  0  0  0
 36 38  1  0  0  0
M  END
> <s_m_entry_id>
48

> <s_m_entry_name>
ETH_X_2_6.1

> <i_qp_#stars>
1

> <i_qp_#amine>
0

> <i_qp_#amidine>
0

> <i_qp_#acid>
0

> <i_qp_#amide>
0

> <i_qp_#rotor>
0

> <i_qp_#rtvFG>
0

> <i_qp_CNS>
1

> <r_qp_mol_MW>
   234.338

> <r_qp_dipole>
     6.769

> <r_qp_SASA>
   432.235

> <r_qp_FOSA>
   335.056

> <r_qp_FISA>
    66.113

> <r_qp_PISA>
    31.067

> <r_qp_WPSA>
     0.000

> <r_qp_volume>
   783.810

> <r_qp_donorHB>
     0.000

> <r_qp_accptHB>
     3.000

> <r_qp_dip^2/V>
   0.0584500

> <r_qp_ACxDN^.5/SA>
   0.0000000

> <r_qp_glob>
   0.9511560

> <r_qp_QPpolrz>
    25.511

> <r_qp_QPlogPC16>
     6.747

> <r_qp_QPlogPoct>
    10.264

> <r_qp_QPlogPw>
     4.375

> <r_qp_QPlogPo/w>
     2.526

> <r_qp_QPlogS>
    -3.350

> <r_qp_CIQPlogS>
    -2.854

> <r_qp_QPlogHERG>
    -2.470

> <r_qp_QPPCaco>
  2338.590

> <r_qp_QPlogBB>
     0.076

> <r_qp_QPPMDCK>
  1239.212

> <r_qp_QPlogKp>
    -2.629

> <r_qp_IP(eV)>
    10.222

> <r_qp_EA(eV)>
     0.069

> <i_qp_#metab>
2

> <r_qp_QPlogKhsa>
     0.091

> <i_qp_HumanOralAbsorption>
3

> <r_qp_PercentHumanOralAbsorption>
   100.000

> <r_qp_SAfluorine>
     0.000

> <r_qp_SAamideO>
     0.000

> <r_qp_PSA>
    42.079

> <i_qp_#NandO>
2

> <i_qp_RuleOfFive>
0

> <i_qp_RuleOfThree>
0

> <i_qp_#ringatoms>
13

> <i_qp_#in34>
0

> <i_qp_#in56>
13

> <i_qp_#noncon>
9

> <i_qp_#nonHatm>
17

> <r_qp_Jm>
0.801799

$$$$
ETH_X_2_7
                    3D
 Structure written by MMmdl.
 45 47  0  0  1  0            999 V2000
    1.6911    1.0590    0.1049 C   0  0  2  0  0  0
    0.3879    1.8783   -0.0939 C   0  0  0  0  0  0
   -0.8298    1.0537   -0.5021 C   0  0  0  0  0  0
   -1.0061   -0.2458    0.2916 C   0  0  1  0  0  0
    0.2385   -1.1974    0.2022 C   0  0  0  0  0  0
   -0.1233   -2.3064   -0.8345 C   0  0  0  0  0  0
   -0.3465   -1.8758   -1.8174 H   0  0  0  0  0  0
   -1.0070   -2.8721   -0.5150 H   0  0  0  0  0  0
    0.6904   -3.0274   -0.9628 H   0  0  0  0  0  0
    1.5118   -0.4410   -0.3504 C   0  0  2  0  0  0
    2.1134    1.1614    1.5895 C   0  0  0  0  0  0
    0.5262    2.6526   -0.8597 H   0  0  0  0  0  0
    0.1488    2.4428    0.8156 H   0  0  0  0  0  0
   -0.7499    0.8100   -1.5696 H   0  0  0  0  0  0
   -1.7262    1.6796   -0.4035 H   0  0  0  0  0  0
   -1.8600   -0.7407   -0.1972 H   0  0  0  0  0  0
    0.4978   -1.9600    1.5219 C   0  0  0  0  0  0
    0.8120   -1.3045    2.3353 H   0  0  0  0  0  0
    1.2684   -2.7294    1.4029 H   0  0  0  0  0  0
   -0.4000   -2.4935    1.8544 H   0  0  0  0  0  0
    1.3736    0.7136    2.2529 H   0  0  0  0  0  0
    2.2044    2.2050    1.9092 H   0  0  0  0  0  0
    3.0725    0.6763    1.7919 H   0  0  0  0  0  0
    2.8443   -1.2453   -0.2186 C   0  0  0  0  0  0
    4.0661   -0.4917   -0.6711 C   0  0  0  0  0  0
    4.0141    0.8131   -0.9340 C   0  0  0  0  0  0
    2.7935    1.6539   -0.8313 C   0  0  2  0  0  0
    2.7763   -2.1660   -0.8082 H   0  0  0  0  0  0
    3.0208   -1.5384    0.8215 H   0  0  0  0  0  0
    2.3873    1.7271   -1.8525 H   0  0  0  0  0  0
    1.3442   -0.3730   -1.4393 H   0  0  0  0  0  0
    5.0072   -1.0324   -0.7358 H   0  0  0  0  0  0
    5.1407    1.6746   -1.2873 C   0  0  0  0  0  0
    4.7140    2.9662   -1.1540 O   0  0  0  0  0  0
    3.4350    2.9843   -0.4909 C   0  0  0  0  0  0
    2.8492    3.8247   -0.8760 H   0  0  0  0  0  0
    3.6208    3.1494    0.5739 H   0  0  0  0  0  0
    6.2486    1.3164   -1.6486 O   0  0  0  0  0  0
   -1.5145    0.0501    1.7024 C   0  0  0  0  0  0
   -1.1650    0.9865    2.4060 O   0  0  0  0  0  0
   -2.4346   -0.8924    2.0654 O   0  0  0  0  0  0
   -2.9819   -0.7146    3.3736 C   0  0  0  0  0  0
   -3.6968   -1.5220    3.5543 H   0  0  0  0  0  0
   -3.5119    0.2406    3.4394 H   0  0  0  0  0  0
   -2.1922   -0.7740    4.1290 H   0  0  0  0  0  0
  1  2  1  0  0  0
  1 10  1  0  0  0
  1 11  1  0  0  0
  1 27  1  0  0  0
  2  3  1  0  0  0
  2 12  1  0  0  0
  2 13  1  0  0  0
  3  4  1  0  0  0
  3 14  1  0  0  0
  3 15  1  0  0  0
  4  5  1  0  0  0
  4 16  1  0  0  0
  4 39  1  0  0  0
  5  6  1  0  0  0
  5 10  1  0  0  0
  5 17  1  0  0  0
  6  7  1  0  0  0
  6  8  1  0  0  0
  6  9  1  0  0  0
 10 24  1  0  0  0
 10 31  1  0  0  0
 11 21  1  0  0  0
 11 22  1  0  0  0
 11 23  1  0  0  0
 17 18  1  0  0  0
 17 19  1  0  0  0
 17 20  1  0  0  0
 24 25  1  0  0  0
 24 28  1  0  0  0
 24 29  1  0  0  0
 25 26  2  0  0  0
 25 32  1  0  0  0
 26 27  1  0  0  0
 26 33  1  0  0  0
 27 30  1  0  0  0
 27 35  1  0  0  0
 33 34  1  0  0  0
 33 38  2  0  0  0
 34 35  1  0  0  0
 35 36  1  0  0  0
 35 37  1  0  0  0
 39 40  2  0  0  0
 39 41  1  0  0  0
 41 42  1  0  0  0
 42 43  1  0  0  0
 42 44  1  0  0  0
 42 45  1  0  0  0
M  END
> <s_m_entry_id>
49

> <s_m_entry_name>
ETH_X_2_7.1

> <i_qp_#stars>
0

> <i_qp_#amine>
0

> <i_qp_#amidine>
0

> <i_qp_#acid>
0

> <i_qp_#amide>
0

> <i_qp_#rotor>
1

> <i_qp_#rtvFG>
1

> <i_qp_CNS>
0

> <r_qp_mol_MW>
   292.374

> <r_qp_dipole>
     7.605

> <r_qp_SASA>
   483.420

> <r_qp_FOSA>
   360.351

> <r_qp_FISA>
    92.074

> <r_qp_PISA>
    30.995

> <r_qp_WPSA>
     0.000

> <r_qp_volume>
   906.995

> <r_qp_donorHB>
     0.000

> <r_qp_accptHB>
     5.000

> <r_qp_dip^2/V>
   0.0637630

> <r_qp_ACxDN^.5/SA>
   0.0000000

> <r_qp_glob>
   0.9373680

> <r_qp_QPpolrz>
    29.798

> <r_qp_QPlogPC16>
     7.953

> <r_qp_QPlogPoct>
    13.025

> <r_qp_QPlogPw>
     6.424

> <r_qp_QPlogPo/w>
     2.176

> <r_qp_QPlogS>
    -2.597

> <r_qp_CIQPlogS>
    -3.159

> <r_qp_QPlogHERG>
    -2.693

> <r_qp_QPPCaco>
  1326.678

> <r_qp_QPlogBB>
    -0.195

> <r_qp_QPPMDCK>
   671.498

> <r_qp_QPlogKp>
    -3.011

> <r_qp_IP(eV)>
    10.236

> <r_qp_EA(eV)>
     0.078

> <i_qp_#metab>
3

> <r_qp_QPlogKhsa>
    -0.129

> <i_qp_HumanOralAbsorption>
3

> <r_qp_PercentHumanOralAbsorption>
    95.580

> <r_qp_SAfluorine>
     0.000

> <r_qp_SAamideO>
     0.000

> <r_qp_PSA>
    69.353

> <i_qp_#NandO>
4

> <i_qp_RuleOfFive>
0

> <i_qp_RuleOfThree>
0

> <i_qp_#ringatoms>
13

> <i_qp_#in34>
0

> <i_qp_#in56>
13

> <i_qp_#noncon>
9

> <i_qp_#nonHatm>
21

> <r_qp_Jm>
0.720294

$$$$
ETH_X_2_8
                    3D
 Structure written by MMmdl.
 41 42  0  0  1  0            999 V2000
    1.5984    0.9835    0.0667 C   0  0  2  0  0  0
    0.2703    1.7828   -0.1469 C   0  0  0  0  0  0
   -0.9663    0.9280   -0.3948 C   0  0  0  0  0  0
   -0.9711   -0.2976    0.4983 C   0  0  0  0  0  0
    0.1698   -1.2861    0.1420 C   0  0  0  0  0  0
   -0.3674   -2.2316   -0.9675 C   0  0  0  0  0  0
   -0.6202   -1.6800   -1.8794 H   0  0  0  0  0  0
   -1.2753   -2.7511   -0.6385 H   0  0  0  0  0  0
    0.3575   -3.0036   -1.2382 H   0  0  0  0  0  0
    1.4514   -0.5222   -0.4032 C   0  0  2  0  0  0
    1.9486    1.0394    1.5816 C   0  0  0  0  0  0
    0.3444    2.4920   -0.9784 H   0  0  0  0  0  0
    0.0780    2.4155    0.7303 H   0  0  0  0  0  0
   -1.0112    0.6338   -1.4497 H   0  0  0  0  0  0
   -1.8626    1.5301   -0.2042 H   0  0  0  0  0  0
   -1.9465   -0.7953    0.4231 H   0  0  0  0  0  0
   -0.8920    0.0276    1.5431 H   0  0  0  0  0  0
    0.4292   -2.1663    1.3838 C   0  0  0  0  0  0
    0.8870   -1.6030    2.2006 H   0  0  0  0  0  0
    1.0792   -3.0173    1.1594 H   0  0  0  0  0  0
   -0.5099   -2.5842    1.7666 H   0  0  0  0  0  0
    1.1882    0.5527    2.1952 H   0  0  0  0  0  0
    2.0013    2.0714    1.9452 H   0  0  0  0  0  0
    2.9090    0.5698    1.8117 H   0  0  0  0  0  0
    2.7934   -1.2967   -0.2137 C   0  0  2  0  0  0
    4.0113   -0.5131   -0.6017 C   0  0  0  0  0  0
    3.9932    0.7976   -0.8850 C   0  0  0  0  0  0
    2.7556    1.6446   -0.7947 C   0  0  1  0  0  0
    2.8123   -2.4604   -1.0318 O   0  0  0  0  0  0
    2.4285   -3.1905   -0.5200 H   0  0  0  0  0  0
    2.9338   -1.6083    0.8269 H   0  0  0  0  0  0
    2.3176    1.8131   -2.1535 O   0  0  0  0  0  0
    2.1954    2.7759   -2.2935 H   0  0  0  0  0  0
    1.2958   -0.4656   -1.4930 H   0  0  0  0  0  0
    4.9358   -1.0818   -0.6883 H   0  0  0  0  0  0
    5.2534    1.4026   -1.3769 C   0  0  0  0  0  0
    5.1287    2.2464   -2.0764 H   0  0  0  0  0  0
    6.3652    1.0170   -1.0346 O   0  0  0  0  0  0
    3.1273    3.0394   -0.2728 C   0  0  0  0  0  0
    3.5611    3.1000    0.7391 H   0  0  0  0  0  0
    2.9680    4.0479   -0.9600 O   0  0  0  0  0  0
  1  2  1  0  0  0
  1 10  1  0  0  0
  1 11  1  0  0  0
  1 28  1  0  0  0
  2  3  1  0  0  0
  2 12  1  0  0  0
  2 13  1  0  0  0
  3  4  1  0  0  0
  3 14  1  0  0  0
  3 15  1  0  0  0
  4  5  1  0  0  0
  4 16  1  0  0  0
  4 17  1  0  0  0
  5  6  1  0  0  0
  5 10  1  0  0  0
  5 18  1  0  0  0
  6  7  1  0  0  0
  6  8  1  0  0  0
  6  9  1  0  0  0
 10 25  1  0  0  0
 10 34  1  0  0  0
 11 22  1  0  0  0
 11 23  1  0  0  0
 11 24  1  0  0  0
 18 19  1  0  0  0
 18 20  1  0  0  0
 18 21  1  0  0  0
 25 26  1  0  0  0
 25 29  1  0  0  0
 25 31  1  0  0  0
 26 27  2  0  0  0
 26 35  1  0  0  0
 27 28  1  0  0  0
 27 36  1  0  0  0
 28 32  1  0  0  0
 28 39  1  0  0  0
 29 30  1  0  0  0
 32 33  1  0  0  0
 36 37  1  0  0  0
 36 38  2  0  0  0
 39 40  1  0  0  0
 39 41  2  0  0  0
M  END
> <s_m_entry_id>
50

> <s_m_entry_name>
ETH_X_2_8.1

> <i_qp_#stars>
0

> <i_qp_#amine>
0

> <i_qp_#amidine>
0

> <i_qp_#acid>
0

> <i_qp_#amide>
0

> <i_qp_#rotor>
4

> <i_qp_#rtvFG>
0

> <i_qp_CNS>
-2

> <r_qp_mol_MW>
   266.336

> <r_qp_dipole>
     6.068

> <r_qp_SASA>
   471.527

> <r_qp_FOSA>
   280.563

> <r_qp_FISA>
   169.121

> <r_qp_PISA>
    21.842

> <r_qp_WPSA>
     0.000

> <r_qp_volume>
   849.921

> <r_qp_donorHB>
     1.000

> <r_qp_accptHB>
     5.450

> <r_qp_dip^2/V>
   0.0433180

> <r_qp_ACxDN^.5/SA>
   0.0115580

> <r_qp_glob>
   0.9202610

> <r_qp_QPpolrz>
    25.500

> <r_qp_QPlogPC16>
     8.013

> <r_qp_QPlogPoct>
    13.140

> <r_qp_QPlogPw>
     8.103

> <r_qp_QPlogPo/w>
     1.254

> <r_qp_QPlogS>
    -2.402

> <r_qp_CIQPlogS>
    -2.578

> <r_qp_QPlogHERG>
    -2.926

> <r_qp_QPPCaco>
   246.673

> <r_qp_QPlogBB>
    -1.009

> <r_qp_QPPMDCK>
   108.970

> <r_qp_QPlogKp>
    -4.175

> <r_qp_IP(eV)>
    10.414

> <r_qp_EA(eV)>
     0.295

> <i_qp_#metab>
2

> <r_qp_QPlogKhsa>
    -0.226

> <i_qp_HumanOralAbsorption>
3

> <r_qp_PercentHumanOralAbsorption>
    77.101

> <r_qp_SAfluorine>
     0.000

> <r_qp_SAamideO>
     0.000

> <r_qp_PSA>
    97.747

> <i_qp_#NandO>
4

> <i_qp_RuleOfFive>
0

> <i_qp_RuleOfThree>
0

> <i_qp_#ringatoms>
10

> <i_qp_#in34>
0

> <i_qp_#in56>
10

> <i_qp_#noncon>
8

> <i_qp_#nonHatm>
19

> <r_qp_Jm>
0.07054

$$$$
ETH_X_2_10
                    3D
 Structure written by MMmdl.
 40 42  0  0  1  0            999 V2000
    1.6498    0.7772    0.2412 C   0  0  2  0  0  0
    0.3819    1.6463    0.0143 C   0  0  0  0  0  0
   -0.9208    0.8560   -0.1637 C   0  0  0  0  0  0
   -0.9207   -0.4818    0.5658 C   0  0  0  0  0  0
    0.2045   -1.4324    0.0728 C   0  0  0  0  0  0
    1.4326   -0.6135   -0.4654 C   0  0  2  0  0  0
    1.9417    0.6639    1.7545 C   0  0  0  0  0  0
    0.4972    2.2795   -0.8759 H   0  0  0  0  0  0
   -0.3624   -2.2873   -1.0911 C   0  0  0  0  0  0
   -0.6959   -1.6595   -1.9247 H   0  0  0  0  0  0
   -1.2238   -2.8811   -0.7635 H   0  0  0  0  0  0
    0.3851   -2.9867   -1.4799 H   0  0  0  0  0  0
    0.2556    2.3433    0.8536 H   0  0  0  0  0  0
   -1.0928    0.6836   -1.2336 H   0  0  0  0  0  0
   -1.7626    1.4677    0.1818 H   0  0  0  0  0  0
   -1.9021   -0.9574    0.4411 H   0  0  0  0  0  0
    0.5619   -2.4151    1.2063 C   0  0  0  0  0  0
    1.0864    0.3015    2.3265 H   0  0  0  0  0  0
    2.1959    1.6412    2.1843 H   0  0  0  0  0  0
    2.7866   -0.0014    1.9622 H   0  0  0  0  0  0
    2.7548   -1.4210   -0.5690 C   0  0  0  0  0  0
   -0.8321   -0.2944    1.6418 H   0  0  0  0  0  0
    1.0372   -1.9164    2.0539 H   0  0  0  0  0  0
    1.2412   -3.2026    0.8624 H   0  0  0  0  0  0
   -0.3379   -2.9136    1.5864 H   0  0  0  0  0  0
    3.8343   -0.6579   -1.3618 C   0  0  1  0  0  0
    3.5824   -0.8357   -2.7513 O   0  0  0  0  0  0
    4.3949   -0.6099   -3.2335 H   0  0  0  0  0  0
    4.8131   -1.0946   -1.1337 H   0  0  0  0  0  0
    3.8189    0.8003   -1.0693 C   0  0  0  0  0  0
    2.8704    1.4186   -0.3626 C   0  0  0  0  0  0
    2.5684   -2.3825   -1.0608 H   0  0  0  0  0  0
    3.1365   -1.6387    0.4351 H   0  0  0  0  0  0
    1.1782   -0.3630   -1.5100 H   0  0  0  0  0  0
    4.8618    1.7404   -1.5103 C   0  0  0  0  0  0
    4.9190    1.8207   -2.5996 H   0  0  0  0  0  0
    5.8457    1.4896   -1.1034 H   0  0  0  0  0  0
    3.2719    2.8317   -0.2865 C   0  0  0  0  0  0
    4.4421    2.9963   -0.9721 O   0  0  0  0  0  0
    2.6688    3.7155    0.2992 O   0  0  0  0  0  0
  1  2  1  0  0  0
  1  6  1  0  0  0
  1  7  1  0  0  0
  1 31  1  0  0  0
  2  3  1  0  0  0
  2  8  1  0  0  0
  2 13  1  0  0  0
  3  4  1  0  0  0
  3 14  1  0  0  0
  3 15  1  0  0  0
  4  5  1  0  0  0
  4 16  1  0  0  0
  4 22  1  0  0  0
  5  6  1  0  0  0
  5  9  1  0  0  0
  5 17  1  0  0  0
  6 21  1  0  0  0
  6 34  1  0  0  0
  7 18  1  0  0  0
  7 19  1  0  0  0
  7 20  1  0  0  0
  9 10  1  0  0  0
  9 11  1  0  0  0
  9 12  1  0  0  0
 17 23  1  0  0  0
 17 24  1  0  0  0
 17 25  1  0  0  0
 21 26  1  0  0  0
 21 32  1  0  0  0
 21 33  1  0  0  0
 26 27  1  0  0  0
 26 29  1  0  0  0
 26 30  1  0  0  0
 27 28  1  0  0  0
 30 31  2  0  0  0
 30 35  1  0  0  0
 31 38  1  0  0  0
 35 36  1  0  0  0
 35 37  1  0  0  0
 35 39  1  0  0  0
 38 39  1  0  0  0
 38 40  2  0  0  0
M  END
> <s_m_entry_id>
51

> <s_m_entry_name>
ETH_X_2_10.1

> <i_qp_#stars>
1

> <i_qp_#amine>
0

> <i_qp_#amidine>
0

> <i_qp_#acid>
0

> <i_qp_#amide>
0

> <i_qp_#rotor>
1

> <i_qp_#rtvFG>
0

> <i_qp_CNS>
0

> <r_qp_mol_MW>
   250.337

> <r_qp_dipole>
     5.521

> <r_qp_SASA>
   439.833

> <r_qp_FOSA>
   350.321

> <r_qp_FISA>
    88.604

> <r_qp_PISA>
     0.908

> <r_qp_WPSA>
     0.000

> <r_qp_volume>
   808.443

> <r_qp_donorHB>
     1.000

> <r_qp_accptHB>
     4.700

> <r_qp_dip^2/V>
   0.0376990

> <r_qp_ACxDN^.5/SA>
   0.0106860

> <r_qp_glob>
   0.9542080

> <r_qp_QPpolrz>
    25.566

> <r_qp_QPlogPC16>
     7.174

> <r_qp_QPlogPoct>
    12.416

> <r_qp_QPlogPw>
     7.260

> <r_qp_QPlogPo/w>
     1.907

> <r_qp_QPlogS>
    -2.605

> <r_qp_CIQPlogS>
    -2.660

> <r_qp_QPlogHERG>
    -2.277

> <r_qp_QPPCaco>
  1431.100

> <r_qp_QPlogBB>
    -0.146

> <r_qp_QPPMDCK>
   728.804

> <r_qp_QPlogKp>
    -3.053

> <r_qp_IP(eV)>
    10.416

> <r_qp_EA(eV)>
     0.485

> <i_qp_#metab>
2

> <r_qp_QPlogKhsa>
    -0.056

> <i_qp_HumanOralAbsorption>
3

> <r_qp_PercentHumanOralAbsorption>
    94.593

> <r_qp_SAfluorine>
     0.000

> <r_qp_SAamideO>
     0.000

> <r_qp_PSA>
    59.885

> <i_qp_#NandO>
3

> <i_qp_RuleOfFive>
0

> <i_qp_RuleOfThree>
0

> <i_qp_#ringatoms>
13

> <i_qp_#in34>
0

> <i_qp_#in56>
13

> <i_qp_#noncon>
9

> <i_qp_#nonHatm>
18

> <r_qp_Jm>
0.562842

$$$$
ETH_X_2_11
                    3D
 Structure written by MMmdl.
 38 40  0  0  1  0            999 V2000
    1.7347    0.8226    0.3237 C   0  0  2  0  0  0
    0.5300    1.7992    0.1940 C   0  0  0  0  0  0
   -0.7930    1.1368   -0.2165 C   0  0  0  0  0  0
   -1.0117   -0.2636    0.3842 C   0  0  2  0  0  0
    0.1890   -1.1814    0.1450 C   0  0  0  0  0  0
    1.4079   -0.4959   -0.4734 C   0  0  2  0  0  0
    1.9991    0.5376    1.8250 C   0  0  0  0  0  0
    0.7371    2.5808   -0.5491 H   0  0  0  0  0  0
    0.3747    2.3308    1.1422 H   0  0  0  0  0  0
   -0.8273    1.0739   -1.3131 H   0  0  0  0  0  0
   -1.6205    1.7996    0.0673 H   0  0  0  0  0  0
   -2.3243   -0.8395   -0.1643 C   0  0  0  0  0  0
   -2.6051   -1.7666    0.3455 H   0  0  0  0  0  0
   -2.2481   -1.0522   -1.2366 H   0  0  0  0  0  0
   -3.1484   -0.1321   -0.0191 H   0  0  0  0  0  0
    1.1218    0.1228    2.3308 H   0  0  0  0  0  0
    2.2641    1.4560    2.3635 H   0  0  0  0  0  0
    2.8262   -0.1664    1.9692 H   0  0  0  0  0  0
    2.6715   -1.3733   -0.6800 C   0  0  0  0  0  0
   -1.1241   -0.1395    1.4699 H   0  0  0  0  0  0
    3.7792   -0.6171   -1.4375 C   0  0  1  0  0  0
    3.4702   -0.6336   -2.8264 O   0  0  0  0  0  0
    4.2800   -0.4134   -3.3160 H   0  0  0  0  0  0
    4.7279   -1.1460   -1.2922 H   0  0  0  0  0  0
    3.8868    0.8005   -1.0039 C   0  0  0  0  0  0
    2.9976    1.4194   -0.2256 C   0  0  0  0  0  0
    2.4067   -2.2716   -1.2522 H   0  0  0  0  0  0
    3.0586   -1.7059    0.2908 H   0  0  0  0  0  0
    1.0987   -0.2099   -1.4919 H   0  0  0  0  0  0
    5.0032    1.6910   -1.3603 C   0  0  0  0  0  0
    5.0608    1.8793   -2.4361 H   0  0  0  0  0  0
    5.9646    1.3183   -0.9954 H   0  0  0  0  0  0
    3.5181    2.7768   -0.0062 C   0  0  0  0  0  0
    4.6935    2.9146   -0.6887 O   0  0  0  0  0  0
    2.9951    3.6397    0.6792 O   0  0  0  0  0  0
    0.1611   -2.4734    0.5179 C   0  0  0  0  0  0
   -0.7135   -2.9097    0.9900 H   0  0  0  0  0  0
    1.0042   -3.1413    0.3834 H   0  0  0  0  0  0
  1  2  1  0  0  0
  1  6  1  0  0  0
  1  7  1  0  0  0
  1 26  1  0  0  0
  2  3  1  0  0  0
  2  8  1  0  0  0
  2  9  1  0  0  0
  3  4  1  0  0  0
  3 10  1  0  0  0
  3 11  1  0  0  0
  4  5  1  0  0  0
  4 12  1  0  0  0
  4 20  1  0  0  0
  5  6  1  0  0  0
  5 36  2  0  0  0
  6 19  1  0  0  0
  6 29  1  0  0  0
  7 16  1  0  0  0
  7 17  1  0  0  0
  7 18  1  0  0  0
 12 13  1  0  0  0
 12 14  1  0  0  0
 12 15  1  0  0  0
 19 21  1  0  0  0
 19 27  1  0  0  0
 19 28  1  0  0  0
 21 22  1  0  0  0
 21 24  1  0  0  0
 21 25  1  0  0  0
 22 23  1  0  0  0
 25 26  2  0  0  0
 25 30  1  0  0  0
 26 33  1  0  0  0
 30 31  1  0  0  0
 30 32  1  0  0  0
 30 34  1  0  0  0
 33 34  1  0  0  0
 33 35  2  0  0  0
 36 37  1  0  0  0
 36 38  1  0  0  0
M  END
> <s_m_entry_id>
52

> <s_m_entry_name>
ETH_X_2_11.1

> <i_qp_#stars>
0

> <i_qp_#amine>
0

> <i_qp_#amidine>
0

> <i_qp_#acid>
0

> <i_qp_#amide>
0

> <i_qp_#rotor>
1

> <i_qp_#rtvFG>
0

> <i_qp_CNS>
0

> <r_qp_mol_MW>
   248.321

> <r_qp_dipole>
     5.178

> <r_qp_SASA>
   445.091

> <r_qp_FOSA>
   330.748

> <r_qp_FISA>
    89.877

> <r_qp_PISA>
    24.466

> <r_qp_WPSA>
     0.000

> <r_qp_volume>
   809.682

> <r_qp_donorHB>
     1.000

> <r_qp_accptHB>
     4.700

> <r_qp_dip^2/V>
   0.0331090

> <r_qp_ACxDN^.5/SA>
   0.0105600

> <r_qp_glob>
   0.9438990

> <r_qp_QPpolrz>
    25.841

> <r_qp_QPlogPC16>
     7.276

> <r_qp_QPlogPoct>
    12.470

> <r_qp_QPlogPw>
     7.442

> <r_qp_QPlogPo/w>
     1.864

> <r_qp_QPlogS>
    -2.682

> <r_qp_CIQPlogS>
    -2.686

> <r_qp_QPlogHERG>
    -2.556

> <r_qp_QPPCaco>
  1391.852

> <r_qp_QPlogBB>
    -0.169

> <r_qp_QPPMDCK>
   707.224

> <r_qp_QPlogKp>
    -2.994

> <r_qp_IP(eV)>
     9.822

> <r_qp_EA(eV)>
     0.528

> <i_qp_#metab>
4

> <r_qp_QPlogKhsa>
    -0.058

> <i_qp_HumanOralAbsorption>
3

> <r_qp_PercentHumanOralAbsorption>
    94.122

> <r_qp_SAfluorine>
     0.000

> <r_qp_SAamideO>
     0.000

> <r_qp_PSA>
    60.106

> <i_qp_#NandO>
3

> <i_qp_RuleOfFive>
0

> <i_qp_RuleOfThree>
0

> <i_qp_#ringatoms>
13

> <i_qp_#in34>
0

> <i_qp_#in56>
13

> <i_qp_#noncon>
8

> <i_qp_#nonHatm>
18

> <r_qp_Jm>
0.524047

$$$$
ETS_UY_027
                    3D
 Structure written by MMmdl.
 30 32  0  0  1  0            999 V2000
    1.5225    0.5730    0.0782 C   0  0  0  0  0  0
    0.4854    1.4337   -0.2967 C   0  0  0  0  0  0
    0.7044    2.4013   -0.7440 H   0  0  0  0  0  0
   -0.8420    1.0511   -0.0967 C   0  0  0  0  0  0
   -1.6486    1.7197   -0.3880 H   0  0  0  0  0  0
   -1.1338   -0.1876    0.4761 C   0  0  0  0  0  0
   -2.1722   -0.4696    0.6247 H   0  0  0  0  0  0
   -0.0905   -1.0375    0.8460 C   0  0  0  0  0  0
   -0.3588   -2.2556    1.4090 O   0  0  0  0  0  0
   -1.3205   -2.3702    1.4795 H   0  0  0  0  0  0
    1.2426   -0.6629    0.6496 C   0  0  0  0  0  0
    2.2142   -1.5489    1.0374 O   0  0  0  0  0  0
    3.5301   -1.2028    0.8545 C   0  0  0  0  0  0
    3.9567    0.0001    0.2954 C   0  0  0  0  0  0
    2.9250    0.9592   -0.1249 C   0  0  0  0  0  0
    3.1787    2.0467   -0.6280 O   0  0  0  0  0  0
    4.4601   -2.1598    1.2759 C   0  0  0  0  0  0
    4.0926   -3.0876    1.7079 H   0  0  0  0  0  0
    5.8308   -1.9229    1.1421 C   0  0  0  0  0  0
    6.2803   -0.7239    0.5843 C   0  0  0  0  0  0
    5.3284    0.2287    0.1653 C   0  0  0  0  0  0
    5.8092    1.3945   -0.3779 O   0  0  0  0  0  0
    6.7837    1.3104   -0.3575 H   0  0  0  0  0  0
    6.7015   -2.8857    1.5673 O   0  0  0  0  0  0
    6.2085   -3.6435    1.9236 H   0  0  0  0  0  0
    8.6284   -1.1814    0.7526 C   0  0  0  0  0  0
    9.5708   -0.6815    0.5070 H   0  0  0  0  0  0
    8.6290   -1.3567    1.8329 H   0  0  0  0  0  0
    8.6007   -2.1146    0.1816 H   0  0  0  0  0  0
    7.5729   -0.3106    0.3710 O   0  0  0  0  0  0
  1  2  2  0  0  0
  1 11  1  0  0  0
  1 15  1  0  0  0
  2  3  1  0  0  0
  2  4  1  0  0  0
  4  5  1  0  0  0
  4  6  2  0  0  0
  6  7  1  0  0  0
  6  8  1  0  0  0
  8  9  1  0  0  0
  8 11  2  0  0  0
  9 10  1  0  0  0
 11 12  1  0  0  0
 12 13  1  0  0  0
 13 14  2  0  0  0
 13 17  1  0  0  0
 14 15  1  0  0  0
 14 21  1  0  0  0
 15 16  2  0  0  0
 17 18  1  0  0  0
 17 19  2  0  0  0
 19 20  1  0  0  0
 19 24  1  0  0  0
 20 21  2  0  0  0
 20 30  1  0  0  0
 21 22  1  0  0  0
 22 23  1  0  0  0
 24 25  1  0  0  0
 26 27  1  0  0  0
 26 28  1  0  0  0
 26 29  1  0  0  0
 26 30  1  0  0  0
M  END
> <s_m_entry_id>
53

> <s_m_entry_name>
ETS_UY_027.1

> <i_qp_#stars>
0

> <i_qp_#amine>
0

> <i_qp_#amidine>
0

> <i_qp_#acid>
0

> <i_qp_#amide>
0

> <i_qp_#rotor>
4

> <i_qp_#rtvFG>
0

> <i_qp_CNS>
-2

> <r_qp_mol_MW>
   274.229

> <r_qp_dipole>
     5.152

> <r_qp_SASA>
   466.566

> <r_qp_FOSA>
    87.819

> <r_qp_FISA>
   165.894

> <r_qp_PISA>
   212.852

> <r_qp_WPSA>
     0.000

> <r_qp_volume>
   785.794

> <r_qp_donorHB>
     2.000

> <r_qp_accptHB>
     4.500

> <r_qp_dip^2/V>
   0.0337740

> <r_qp_ACxDN^.5/SA>
   0.0136400

> <r_qp_glob>
   0.8826550

> <r_qp_QPpolrz>
    24.758

> <r_qp_QPlogPC16>
     8.683

> <r_qp_QPlogPoct>
    13.870

> <r_qp_QPlogPw>
     9.897

> <r_qp_QPlogPo/w>
     1.336

> <r_qp_QPlogS>
    -2.611

> <r_qp_CIQPlogS>
    -3.806

> <r_qp_QPlogHERG>
    -4.446

> <r_qp_QPPCaco>
   264.682

> <r_qp_QPlogBB>
    -1.097

> <r_qp_QPPMDCK>
   117.593

> <r_qp_QPlogKp>
    -3.443

> <r_qp_IP(eV)>
     8.721

> <r_qp_EA(eV)>
     0.641

> <i_qp_#metab>
4

> <r_qp_QPlogKhsa>
    -0.252

> <i_qp_HumanOralAbsorption>
3

> <r_qp_PercentHumanOralAbsorption>
    78.133

> <r_qp_SAfluorine>
     0.000

> <r_qp_SAamideO>
     0.000

> <r_qp_PSA>
   100.012

> <i_qp_#NandO>
6

> <i_qp_RuleOfFive>
0

> <i_qp_RuleOfThree>
0

> <i_qp_#ringatoms>
14

> <i_qp_#in34>
0

> <i_qp_#in56>
14

> <i_qp_#noncon>
0

> <i_qp_#nonHatm>
20

> <r_qp_Jm>
0.241856

$$$$
ETS_UY_037_1
                    3D
 Structure written by MMmdl.
 71 73  0  0  1  0            999 V2000
    1.3292    0.8552    0.5259 C   0  0  0  0  0  0
    0.0993    1.5482    0.5903 C   0  0  0  0  0  0
    0.0527    2.9211    0.5715 O   0  0  0  0  0  0
    0.9910    3.2186    0.5109 H   0  0  0  0  0  0
   -1.1214    0.8850    0.6744 C   0  0  0  0  0  0
   -2.0357    1.4714    0.7201 H   0  0  0  0  0  0
   -1.1626   -0.5116    0.6990 C   0  0  0  0  0  0
   -2.4935   -1.2002    0.7897 C   0  0  0  0  0  0
   -2.6445   -1.8502   -0.0782 H   0  0  0  0  0  0
   -3.3208   -0.4827    0.8098 H   0  0  0  0  0  0
   -2.5509   -1.7947    1.7071 H   0  0  0  0  0  0
    0.0528   -1.2146    0.6382 C   0  0  0  0  0  0
    0.0737   -2.5895    0.6628 O   0  0  0  0  0  0
   -0.8286   -2.9321    0.7554 H   0  0  0  0  0  0
    1.3031   -0.5524    0.5496 C   0  0  0  0  0  0
    2.5312   -1.2543    0.4839 C   0  0  0  0  0  0
    2.4899   -2.3441    0.5028 H   0  0  0  0  0  0
    3.7878   -0.6145    0.3953 C   0  0  0  0  0  0
    3.7931    0.7772    0.3707 C   0  0  0  0  0  0
    2.5837    1.4976    0.4373 C   0  0  0  0  0  0
    2.5764    2.8857    0.4146 O   0  0  0  0  0  0
    3.5276    3.1718    0.3519 H   0  0  0  0  0  0
    5.0929   -1.4372    0.3229 C   0  0  0  0  0  0
    5.0265   -2.4223   -0.9018 C   0  0  0  0  0  0
    4.8316   -1.7462   -2.2445 C   0  0  0  0  0  0
    3.8390   -1.3174   -2.3845 H   0  0  0  0  0  0
    5.7126   -1.6274   -3.2573 C   0  0  0  0  0  0
    7.1184   -2.1611   -3.2644 C   0  0  0  0  0  0
    7.3843   -2.7158   -2.3633 H   0  0  0  0  0  0
    7.8319   -1.3365   -3.3637 H   0  0  0  0  0  0
    7.2574   -2.8394   -4.1129 H   0  0  0  0  0  0
    5.3280   -0.9000   -4.5201 C   0  0  0  0  0  0
    5.4015   -1.5712   -5.3820 H   0  0  0  0  0  0
    5.9961   -0.0478   -4.6836 H   0  0  0  0  0  0
    4.3032   -0.5153   -4.4853 H   0  0  0  0  0  0
    4.1942   -3.1267   -0.7760 H   0  0  0  0  0  0
    5.9159   -3.0593   -0.9246 H   0  0  0  0  0  0
    5.2024   -2.2300    1.6808 C   0  0  0  0  0  0
    6.2921   -3.2692    1.7963 C   0  0  0  0  0  0
    7.2851   -2.8521    1.9632 H   0  0  0  0  0  0
    6.1699   -4.6100    1.7443 C   0  0  0  0  0  0
    4.8867   -5.3577    1.5113 C   0  0  0  0  0  0
    4.0358   -4.7085    1.2943 H   0  0  0  0  0  0
    4.6345   -5.9557    2.3931 H   0  0  0  0  0  0
    4.9964   -6.0338    0.6565 H   0  0  0  0  0  0
    7.3795   -5.4931    1.9099 C   0  0  0  0  0  0
    7.5311   -6.1009    1.0118 H   0  0  0  0  0  0
    7.2445   -6.1631    2.7654 H   0  0  0  0  0  0
    8.2961   -4.9184    2.0800 H   0  0  0  0  0  0
    4.2454   -2.7006    1.9292 H   0  0  0  0  0  0
    5.3593   -1.5097    2.4981 H   0  0  0  0  0  0
    6.3369   -0.5404    0.1637 C   0  0  0  0  0  0
    7.5201   -1.2493   -0.0069 O   0  0  0  0  0  0
    8.1647   -0.6851   -0.4660 H   0  0  0  0  0  0
    6.3331    0.8037    0.1360 C   0  0  0  0  0  0
    7.5661    1.6683    0.0027 C   0  0  0  0  0  0
    7.9489    1.8551   -1.4418 C   0  0  0  0  0  0
    7.1656    2.3206   -2.0430 H   0  0  0  0  0  0
    9.1041    1.5296   -2.0546 C   0  0  0  0  0  0
   10.3067    0.9123   -1.3962 C   0  0  0  0  0  0
   10.1934    0.7722   -0.3197 H   0  0  0  0  0  0
   11.1858    1.5477   -1.5480 H   0  0  0  0  0  0
   10.5114   -0.0696   -1.8358 H   0  0  0  0  0  0
    9.2798    1.7872   -3.5300 C   0  0  0  0  0  0
   10.1152    2.4747   -3.6984 H   0  0  0  0  0  0
    8.3879    2.2297   -3.9861 H   0  0  0  0  0  0
    9.4887    0.8493   -4.0553 H   0  0  0  0  0  0
    8.3764    1.2346    0.5964 H   0  0  0  0  0  0
    7.4049    2.6569    0.4490 H   0  0  0  0  0  0
    5.0522    1.5266    0.2612 C   0  0  0  0  0  0
    4.9875    2.7551    0.2621 O   0  0  0  0  0  0
  1  2  2  0  0  0
  1 15  1  0  0  0
  1 20  1  0  0  0
  2  3  1  0  0  0
  2  5  1  0  0  0
  3  4  1  0  0  0
  5  6  1  0  0  0
  5  7  2  0  0  0
  7  8  1  0  0  0
  7 12  1  0  0  0
  8  9  1  0  0  0
  8 10  1  0  0  0
  8 11  1  0  0  0
 12 13  1  0  0  0
 12 15  2  0  0  0
 13 14  1  0  0  0
 15 16  1  0  0  0
 16 17  1  0  0  0
 16 18  2  0  0  0
 18 19  1  0  0  0
 18 23  1  0  0  0
 19 20  2  0  0  0
 19 70  1  0  0  0
 20 21  1  0  0  0
 21 22  1  0  0  0
 23 24  1  0  0  0
 23 38  1  0  0  0
 23 52  1  0  0  0
 24 25  1  0  0  0
 24 36  1  0  0  0
 24 37  1  0  0  0
 25 26  1  0  0  0
 25 27  2  0  0  0
 27 28  1  0  0  0
 27 32  1  0  0  0
 28 29  1  0  0  0
 28 30  1  0  0  0
 28 31  1  0  0  0
 32 33  1  0  0  0
 32 34  1  0  0  0
 32 35  1  0  0  0
 38 39  1  0  0  0
 38 50  1  0  0  0
 38 51  1  0  0  0
 39 40  1  0  0  0
 39 41  2  0  0  0
 41 42  1  0  0  0
 41 46  1  0  0  0
 42 43  1  0  0  0
 42 44  1  0  0  0
 42 45  1  0  0  0
 46 47  1  0  0  0
 46 48  1  0  0  0
 46 49  1  0  0  0
 52 53  1  0  0  0
 52 55  2  0  0  0
 53 54  1  0  0  0
 55 56  1  0  0  0
 55 70  1  0  0  0
 56 57  1  0  0  0
 56 68  1  0  0  0
 56 69  1  0  0  0
 57 58  1  0  0  0
 57 59  2  0  0  0
 59 60  1  0  0  0
 59 64  1  0  0  0
 60 61  1  0  0  0
 60 62  1  0  0  0
 60 63  1  0  0  0
 64 65  1  0  0  0
 64 66  1  0  0  0
 64 67  1  0  0  0
 70 71  2  0  0  0
M  END
> <s_m_entry_id>
54

> <s_m_entry_name>
ETS_UY_037_1.1

> <i_qp_#stars>
2

> <i_qp_#amine>
0

> <i_qp_#amidine>
0

> <i_qp_#acid>
0

> <i_qp_#amide>
0

> <i_qp_#rotor>
10

> <i_qp_#rtvFG>
0

> <i_qp_CNS>
-2

> <r_qp_mol_MW>
   476.611

> <r_qp_dipole>
     5.808

> <r_qp_SASA>
   768.073

> <r_qp_FOSA>
   547.111

> <r_qp_FISA>
   129.761

> <r_qp_PISA>
    91.201

> <r_qp_WPSA>
     0.000

> <r_qp_volume>
  1504.676

> <r_qp_donorHB>
     3.000

> <r_qp_accptHB>
     4.000

> <r_qp_dip^2/V>
   0.0224170

> <r_qp_ACxDN^.5/SA>
   0.0090200

> <r_qp_glob>
   0.8267820

> <r_qp_QPpolrz>
    48.513

> <r_qp_QPlogPC16>
    14.336

> <r_qp_QPlogPoct>
    22.693

> <r_qp_QPlogPw>
     9.199

> <r_qp_QPlogPo/w>
     5.873

> <r_qp_QPlogS>
    -6.747

> <r_qp_CIQPlogS>
    -7.852

> <r_qp_QPlogHERG>
    -4.770

> <r_qp_QPPCaco>
   582.607

> <r_qp_QPlogBB>
    -1.305

> <r_qp_QPPMDCK>
   275.898

> <r_qp_QPlogKp>
    -2.630

> <r_qp_IP(eV)>
     7.926

> <r_qp_EA(eV)>
     0.974

> <i_qp_#metab>
15

> <r_qp_QPlogKhsa>
     1.328

> <i_qp_HumanOralAbsorption>
1

> <r_qp_PercentHumanOralAbsorption>
   100.000

> <r_qp_SAfluorine>
     0.000

> <r_qp_SAamideO>
     0.000

> <r_qp_PSA>
    93.560

> <i_qp_#NandO>
5

> <i_qp_RuleOfFive>
1

> <i_qp_RuleOfThree>
2

> <i_qp_#ringatoms>
14

> <i_qp_#in34>
0

> <i_qp_#in56>
14

> <i_qp_#noncon>
1

> <i_qp_#nonHatm>
35

> <r_qp_Jm>
0.0002

$$$$
ETS_UY_066
                    3D
 Structure written by MMmdl.
 34 36  0  0  1  0            999 V2000
    1.2472    1.2855    0.2370 C   0  0  0  0  0  0
    0.0611    1.7101    0.8474 C   0  0  0  0  0  0
   -0.0933    2.7766    0.9767 H   0  0  0  0  0  0
   -0.8880    0.7766    1.2582 C   0  0  0  0  0  0
   -2.0866    1.0557    1.8551 O   0  0  0  0  0  0
   -0.6365   -0.5839    1.0628 C   0  0  0  0  0  0
   -1.3843   -1.3024    1.3894 H   0  0  0  0  0  0
    0.5563   -1.0101    0.4701 C   0  0  0  0  0  0
    0.7732   -2.3507    0.3222 O   0  0  0  0  0  0
    0.0262   -2.8535    0.6852 H   0  0  0  0  0  0
    1.5091   -0.0761    0.0549 C   0  0  0  0  0  0
   -2.3814    2.4251    2.1046 C   0  0  0  0  0  0
   -3.3597    2.4726    2.5925 H   0  0  0  0  0  0
   -2.4477    2.9906    1.1692 H   0  0  0  0  0  0
   -1.6476    2.8695    2.7851 H   0  0  0  0  0  0
    2.8073   -0.4531   -0.5340 C   0  0  0  0  0  0
    3.1120   -1.6093   -0.8130 O   0  0  0  0  0  0
    3.7931    0.6647   -0.7402 C   0  0  0  0  0  0
    4.5305    0.3733   -1.4954 H   0  0  0  0  0  0
    4.3181    0.8055    0.2126 H   0  0  0  0  0  0
    3.0611    1.9375   -1.1410 C   0  0  1  0  0  0
    2.4351    2.0208   -2.5285 C   0  0  0  0  0  0
    3.8158    2.7360   -1.1215 H   0  0  0  0  0  0
    2.1037    2.2931   -0.1284 O   0  0  0  0  0  0
    2.5491    1.0069   -3.4916 C   0  0  0  0  0  0
    3.0857    0.0836   -3.2882 H   0  0  0  0  0  0
    1.9717    1.1541   -4.7571 C   0  0  0  0  0  0
    2.0671    0.3568   -5.4900 H   0  0  0  0  0  0
    1.2795    2.3176   -5.0840 C   0  0  0  0  0  0
    0.8361    2.4296   -6.0698 H   0  0  0  0  0  0
    1.1620    3.3381   -4.1455 C   0  0  0  0  0  0
    0.6269    4.2500   -4.3970 H   0  0  0  0  0  0
    1.7360    3.1912   -2.8808 C   0  0  0  0  0  0
    1.6355    4.0027   -2.1620 H   0  0  0  0  0  0
  1  2  2  0  0  0
  1 11  1  0  0  0
  1 24  1  0  0  0
  2  3  1  0  0  0
  2  4  1  0  0  0
  4  5  1  0  0  0
  4  6  2  0  0  0
  5 12  1  0  0  0
  6  7  1  0  0  0
  6  8  1  0  0  0
  8  9  1  0  0  0
  8 11  2  0  0  0
  9 10  1  0  0  0
 11 16  1  0  0  0
 12 13  1  0  0  0
 12 14  1  0  0  0
 12 15  1  0  0  0
 16 17  2  0  0  0
 16 18  1  0  0  0
 18 19  1  0  0  0
 18 20  1  0  0  0
 18 21  1  0  0  0
 21 22  1  0  0  0
 21 23  1  0  0  0
 21 24  1  0  0  0
 22 25  2  0  0  0
 22 33  1  0  0  0
 25 26  1  0  0  0
 25 27  1  0  0  0
 27 28  1  0  0  0
 27 29  2  0  0  0
 29 30  1  0  0  0
 29 31  1  0  0  0
 31 32  1  0  0  0
 31 33  2  0  0  0
 33 34  1  0  0  0
M  END
> <s_m_entry_id>
55

> <s_m_entry_name>
ETS_UY_066.1

> <i_qp_#stars>
0

> <i_qp_#amine>
0

> <i_qp_#amidine>
0

> <i_qp_#acid>
0

> <i_qp_#amide>
0

> <i_qp_#rotor>
2

> <i_qp_#rtvFG>
0

> <i_qp_CNS>
0

> <r_qp_mol_MW>
   270.284

> <r_qp_dipole>
     4.319

> <r_qp_SASA>
   464.103

> <r_qp_FOSA>
   134.395

> <r_qp_FISA>
    78.821

> <r_qp_PISA>
   250.886

> <r_qp_WPSA>
     0.000

> <r_qp_volume>
   828.476

> <r_qp_donorHB>
     0.000

> <r_qp_accptHB>
     3.250

> <r_qp_dip^2/V>
   0.0225200

> <r_qp_ACxDN^.5/SA>
   0.0000000

> <r_qp_glob>
   0.9191870

> <r_qp_QPpolrz>
    28.113

> <r_qp_QPlogPC16>
     8.554

> <r_qp_QPlogPoct>
    11.109

> <r_qp_QPlogPw>
     5.839

> <r_qp_QPlogPo/w>
     2.866

> <r_qp_QPlogS>
    -2.985

> <r_qp_CIQPlogS>
    -4.135

> <r_qp_QPlogHERG>
    -4.036

> <r_qp_QPPCaco>
  1771.901

> <r_qp_QPlogBB>
    -0.179

> <r_qp_QPPMDCK>
   918.087

> <r_qp_QPlogKp>
    -1.896

> <r_qp_IP(eV)>
     9.298

> <r_qp_EA(eV)>
     0.299

> <i_qp_#metab>
5

> <r_qp_QPlogKhsa>
     0.069

> <i_qp_HumanOralAbsorption>
3

> <r_qp_PercentHumanOralAbsorption>
   100.000

> <r_qp_SAfluorine>
     0.000

> <r_qp_SAamideO>
     0.000

> <r_qp_PSA>
    60.482

> <i_qp_#NandO>
4

> <i_qp_RuleOfFive>
0

> <i_qp_RuleOfThree>
0

> <i_qp_#ringatoms>
16

> <i_qp_#in34>
0

> <i_qp_#in56>
16

> <i_qp_#noncon>
2

> <i_qp_#nonHatm>
20

> <r_qp_Jm>
3.554821

$$$$
GEN25_31
                    3D
 Structure written by MMmdl.
 45 50  0  0  1  0            999 V2000
    1.4194    0.9704   -0.1913 C   0  0  0  0  0  0
    0.1370    1.5458   -0.1065 C   0  0  0  0  0  0
   -0.9820    0.7447   -0.3392 C   0  0  0  0  0  0
   -0.8189   -0.6049   -0.6530 C   0  0  0  0  0  0
   -1.9161   -1.3968   -0.8558 O   0  0  0  0  0  0
   -2.6837   -0.8087   -0.7119 H   0  0  0  0  0  0
    0.4437   -1.1687   -0.7706 C   0  0  0  0  0  0
    0.5404   -2.2163   -1.0443 H   0  0  0  0  0  0
    1.5810   -0.3784   -0.5498 C   0  0  0  0  0  0
   -0.0637    2.9480    0.2387 C   0  0  0  0  0  0
    0.7899    3.5736    0.4757 H   0  0  0  0  0  0
   -1.3086    3.4310    0.2372 C   0  0  0  0  0  0
   -1.4668    4.4802    0.4746 H   0  0  0  0  0  0
   -2.5205    2.5944   -0.0971 C   0  0  0  0  0  0
   -3.1448    3.0968   -1.4044 C   0  0  0  0  0  0
   -2.4463    2.9801   -2.2419 H   0  0  0  0  0  0
   -3.4333    4.1519   -1.3427 H   0  0  0  0  0  0
   -4.0346    2.5106   -1.6627 H   0  0  0  0  0  0
   -3.5420    2.7105    1.0409 C   0  0  0  0  0  0
   -3.1292    2.3167    1.9776 H   0  0  0  0  0  0
   -4.4369    2.1148    0.8250 H   0  0  0  0  0  0
   -3.8526    3.7473    1.2110 H   0  0  0  0  0  0
   -2.2773    1.1816   -0.2673 O   0  0  0  0  0  0
    2.9554   -0.9834   -0.7186 C   0  0  2  0  0  0
    4.1059   -0.0217   -0.3802 C   0  0  2  0  0  0
    4.9387   -0.5737    0.0737 H   0  0  0  0  0  0
    3.1180   -1.4354   -2.0902 O   0  0  0  0  0  0
    3.0192   -1.8626   -0.0638 H   0  0  0  0  0  0
    3.4267    0.7096    1.5410 H   0  0  0  0  0  0
    4.4438    1.8422    0.6587 H   0  0  0  0  0  0
    3.6503    1.0964    0.5380 C   0  0  0  0  0  0
    2.4998    1.7852    0.0445 O   0  0  0  0  0  0
    3.9381   -0.5041   -2.6637 C   0  0  0  0  0  0
    4.2180   -0.3836   -3.9970 C   0  0  0  0  0  0
    5.0728    0.6080   -4.4219 C   0  0  0  0  0  0
    5.6700    1.5003   -3.5429 C   0  0  0  0  0  0
    5.3930    1.3756   -2.1762 C   0  0  0  0  0  0
    6.3405    2.2707   -3.9078 H   0  0  0  0  0  0
    4.5221    0.3706   -1.7557 C   0  0  0  0  0  0
    3.7450   -1.1385   -5.0195 O   0  0  0  0  0  0
    4.3910   -0.5076   -6.1437 C   0  0  0  0  0  0
    5.2493    0.5922   -5.7726 O   0  0  0  0  0  0
    3.6200   -0.1348   -6.8280 H   0  0  0  0  0  0
    4.9926   -1.2585   -6.6688 H   0  0  0  0  0  0
    5.8602    2.0482   -1.4632 H   0  0  0  0  0  0
  1  2  2  0  0  0
  1  9  1  0  0  0
  1 32  1  0  0  0
  2  3  1  0  0  0
  2 10  1  0  0  0
  3  4  2  0  0  0
  3 23  1  0  0  0
  4  5  1  0  0  0
  4  7  1  0  0  0
  5  6  1  0  0  0
  7  8  1  0  0  0
  7  9  2  0  0  0
  9 24  1  0  0  0
 10 11  1  0  0  0
 10 12  2  0  0  0
 12 13  1  0  0  0
 12 14  1  0  0  0
 14 15  1  0  0  0
 14 19  1  0  0  0
 14 23  1  0  0  0
 15 16  1  0  0  0
 15 17  1  0  0  0
 15 18  1  0  0  0
 19 20  1  0  0  0
 19 21  1  0  0  0
 19 22  1  0  0  0
 24 25  1  0  0  0
 24 27  1  0  0  0
 24 28  1  0  0  0
 25 26  1  0  0  0
 25 31  1  0  0  0
 25 39  1  0  0  0
 27 33  1  0  0  0
 29 31  1  0  0  0
 30 31  1  0  0  0
 31 32  1  0  0  0
 33 34  2  0  0  0
 33 39  1  0  0  0
 34 35  1  0  0  0
 34 40  1  0  0  0
 35 36  2  0  0  0
 35 42  1  0  0  0
 36 37  1  0  0  0
 36 38  1  0  0  0
 37 39  2  0  0  0
 37 45  1  0  0  0
 40 41  1  0  0  0
 41 42  1  0  0  0
 41 43  1  0  0  0
 41 44  1  0  0  0
M  END
> <s_m_entry_id>
56

> <s_m_entry_name>
GEN25_31.1

> <i_qp_#stars>
0

> <i_qp_#amine>
0

> <i_qp_#amidine>
0

> <i_qp_#acid>
0

> <i_qp_#amide>
0

> <i_qp_#rotor>
1

> <i_qp_#rtvFG>
1

> <i_qp_CNS>
1

> <r_qp_mol_MW>
   366.370

> <r_qp_dipole>
     4.673

> <r_qp_SASA>
   567.053

> <r_qp_FOSA>
   310.284

> <r_qp_FISA>
    49.738

> <r_qp_PISA>
   207.031

> <r_qp_WPSA>
     0.000

> <r_qp_volume>
  1028.967

> <r_qp_donorHB>
     1.000

> <r_qp_accptHB>
     4.500

> <r_qp_dip^2/V>
   0.0212260

> <r_qp_ACxDN^.5/SA>
   0.0079360

> <r_qp_glob>
   0.8692460

> <r_qp_QPpolrz>
    36.360

> <r_qp_QPlogPC16>
     9.880

> <r_qp_QPlogPoct>
    15.847

> <r_qp_QPlogPw>
     8.507

> <r_qp_QPlogPo/w>
     3.767

> <r_qp_QPlogS>
    -4.836

> <r_qp_CIQPlogS>
    -5.976

> <r_qp_QPlogHERG>
    -4.635

> <r_qp_QPPCaco>
  3343.733

> <r_qp_QPlogBB>
     0.064

> <r_qp_QPPMDCK>
  1823.821

> <r_qp_QPlogKp>
    -1.611

> <r_qp_IP(eV)>
     8.668

> <r_qp_EA(eV)>
     0.328

> <i_qp_#metab>
3

> <r_qp_QPlogKhsa>
     0.518

> <i_qp_HumanOralAbsorption>
3

> <r_qp_PercentHumanOralAbsorption>
   100.000

> <r_qp_SAfluorine>
     0.000

> <r_qp_SAamideO>
     0.000

> <r_qp_PSA>
    64.529

> <i_qp_#NandO>
6

> <i_qp_RuleOfFive>
0

> <i_qp_RuleOfThree>
0

> <i_qp_#ringatoms>
24

> <i_qp_#in34>
0

> <i_qp_#in56>
24

> <i_qp_#noncon>
5

> <i_qp_#nonHatm>
27

> <r_qp_Jm>
0.131085

$$$$
GEN25_32
                    3D
 Structure written by MMmdl.
 46 50  0  0  1  0            999 V2000
    1.2360    0.9873   -0.2925 C   0  0  0  0  0  0
   -0.0221    1.5978   -0.1323 C   0  0  0  0  0  0
   -1.1710    0.8059   -0.1901 C   0  0  0  0  0  0
   -1.0599   -0.5689   -0.4174 C   0  0  0  0  0  0
   -2.1856   -1.3435   -0.4763 O   0  0  0  0  0  0
   -2.9297   -0.7252   -0.3368 H   0  0  0  0  0  0
    0.1746   -1.1768   -0.5946 C   0  0  0  0  0  0
    0.2299   -2.2449   -0.7862 H   0  0  0  0  0  0
    1.3236   -0.3895   -0.5354 C   0  0  0  0  0  0
   -0.1677    3.0294    0.1005 C   0  0  0  0  0  0
    0.7122    3.6629    0.1330 H   0  0  0  0  0  0
   -1.3956    3.5260    0.2707 C   0  0  0  0  0  0
   -1.5129    4.5925    0.4492 H   0  0  0  0  0  0
   -2.6467    2.6808    0.2329 C   0  0  0  0  0  0
   -3.5781    3.2043   -0.8669 C   0  0  0  0  0  0
   -3.1064    3.1151   -1.8531 H   0  0  0  0  0  0
   -3.8507    4.2538   -0.7100 H   0  0  0  0  0  0
   -4.4999    2.6125   -0.9125 H   0  0  0  0  0  0
   -3.3543    2.7596    1.5909 C   0  0  0  0  0  0
   -2.7211    2.3472    2.3858 H   0  0  0  0  0  0
   -4.2727    2.1607    1.5880 H   0  0  0  0  0  0
   -3.6157    3.7891    1.8591 H   0  0  0  0  0  0
   -2.4477    1.2773   -0.0425 O   0  0  0  0  0  0
    2.6383   -0.9978   -0.7800 C   0  0  0  0  0  0
    3.8546   -0.1030   -0.7156 C   0  0  2  0  0  0
    4.6368   -0.6585   -0.1782 H   0  0  0  0  0  0
    3.3783    0.7681    1.2196 H   0  0  0  0  0  0
    4.3525    1.8092    0.1944 H   0  0  0  0  0  0
    3.5247    1.0911    0.1791 C   0  0  0  0  0  0
    2.3506    1.7886   -0.2425 O   0  0  0  0  0  0
    4.9229   -0.8994   -2.8870 C   0  0  0  0  0  0
    4.9180   -2.1975   -2.4532 O   0  0  0  0  0  0
    4.0899   -2.3677   -1.9432 H   0  0  0  0  0  0
    5.4657   -0.6301   -4.1300 C   0  0  0  0  0  0
    5.4712    0.6435   -4.6424 C   0  0  0  0  0  0
    4.9454    1.7080   -3.9456 C   0  0  0  0  0  0
    4.4090    1.4625   -2.6758 C   0  0  0  0  0  0
    4.9518    2.7073   -4.3664 H   0  0  0  0  0  0
    4.3951    0.1618   -2.1158 C   0  0  0  0  0  0
    6.0257   -1.5285   -4.9880 O   0  0  0  0  0  0
    6.3922   -0.6726   -6.0867 C   0  0  0  0  0  0
    6.0345    0.7084   -5.8788 O   0  0  0  0  0  0
    5.8920   -1.0316   -6.9935 H   0  0  0  0  0  0
    7.4764   -0.7359   -6.2356 H   0  0  0  0  0  0
    4.0031    2.3135   -2.1336 H   0  0  0  0  0  0
    2.7541   -2.1834   -1.1003 O   0  0  0  0  0  0
  1  2  2  0  0  0
  1  9  1  0  0  0
  1 30  1  0  0  0
  2  3  1  0  0  0
  2 10  1  0  0  0
  3  4  2  0  0  0
  3 23  1  0  0  0
  4  5  1  0  0  0
  4  7  1  0  0  0
  5  6  1  0  0  0
  7  8  1  0  0  0
  7  9  2  0  0  0
  9 24  1  0  0  0
 10 11  1  0  0  0
 10 12  2  0  0  0
 12 13  1  0  0  0
 12 14  1  0  0  0
 14 15  1  0  0  0
 14 19  1  0  0  0
 14 23  1  0  0  0
 15 16  1  0  0  0
 15 17  1  0  0  0
 15 18  1  0  0  0
 19 20  1  0  0  0
 19 21  1  0  0  0
 19 22  1  0  0  0
 24 25  1  0  0  0
 24 46  2  0  0  0
 25 26  1  0  0  0
 25 29  1  0  0  0
 25 39  1  0  0  0
 27 29  1  0  0  0
 28 29  1  0  0  0
 29 30  1  0  0  0
 31 32  1  0  0  0
 31 34  2  0  0  0
 31 39  1  0  0  0
 32 33  1  0  0  0
 34 35  1  0  0  0
 34 40  1  0  0  0
 35 36  2  0  0  0
 35 42  1  0  0  0
 36 37  1  0  0  0
 36 38  1  0  0  0
 37 39  2  0  0  0
 37 45  1  0  0  0
 40 41  1  0  0  0
 41 42  1  0  0  0
 41 43  1  0  0  0
 41 44  1  0  0  0
M  END
> <s_m_entry_id>
57

> <s_m_entry_name>
GEN25_32.1

> <i_qp_#stars>
0

> <i_qp_#amine>
0

> <i_qp_#amidine>
0

> <i_qp_#acid>
0

> <i_qp_#amide>
0

> <i_qp_#rotor>
2

> <i_qp_#rtvFG>
1

> <i_qp_CNS>
0

> <r_qp_mol_MW>
   382.369

> <r_qp_dipole>
     8.908

> <r_qp_SASA>
   596.022

> <r_qp_FOSA>
   285.932

> <r_qp_FISA>
   110.709

> <r_qp_PISA>
   199.380

> <r_qp_WPSA>
     0.000

> <r_qp_volume>
  1077.591

> <r_qp_donorHB>
     2.000

> <r_qp_accptHB>
     6.500

> <r_qp_dip^2/V>
   0.0736340

> <r_qp_ACxDN^.5/SA>
   0.0154230

> <r_qp_glob>
   0.8528490

> <r_qp_QPpolrz>
    37.591

> <r_qp_QPlogPC16>
    10.890

> <r_qp_QPlogPoct>
    19.748

> <r_qp_QPlogPw>
    12.153

> <r_qp_QPlogPo/w>
     2.711

> <r_qp_QPlogS>
    -4.521

> <r_qp_CIQPlogS>
    -5.475

> <r_qp_QPlogHERG>
    -4.864

> <r_qp_QPPCaco>
   883.169

> <r_qp_QPlogBB>
    -0.572

> <r_qp_QPPMDCK>
   432.544

> <r_qp_QPlogKp>
    -2.665

> <r_qp_IP(eV)>
     8.882

> <r_qp_EA(eV)>
     0.992

> <i_qp_#metab>
3

> <r_qp_QPlogKhsa>
     0.222

> <i_qp_HumanOralAbsorption>
3

> <r_qp_PercentHumanOralAbsorption>
    95.550

> <r_qp_SAfluorine>
     0.000

> <r_qp_SAamideO>
     0.000

> <r_qp_PSA>
    95.282

> <i_qp_#NandO>
7

> <i_qp_RuleOfFive>
0

> <i_qp_RuleOfThree>
0

> <i_qp_#ringatoms>
23

> <i_qp_#in34>
0

> <i_qp_#in56>
23

> <i_qp_#noncon>
4

> <i_qp_#nonHatm>
28

> <r_qp_Jm>
0.024872

$$$$
GEN25_33
                    3D
 Structure written by MMmdl.
 46 50  0  0  1  0            999 V2000
    1.2172    0.9776   -0.1118 C   0  0  0  0  0  0
   -0.0452    1.5506    0.0111 C   0  0  0  0  0  0
   -0.1432    2.6249    0.1450 H   0  0  0  0  0  0
   -1.1900    0.7479   -0.0268 C   0  0  0  0  0  0
   -1.0841   -0.6367   -0.2023 C   0  0  0  0  0  0
    0.1895   -1.2044   -0.3506 C   0  0  0  0  0  0
    0.2997   -2.5608   -0.5518 O   0  0  0  0  0  0
    1.2549   -2.7713   -0.6864 H   0  0  0  0  0  0
    1.3317   -0.3945   -0.3074 C   0  0  0  0  0  0
    2.6634   -0.9654   -0.5287 C   0  0  0  0  0  0
    3.8475   -0.0282   -0.5478 C   0  0  2  0  0  0
    4.6745   -0.5350   -0.0305 H   0  0  0  0  0  0
    3.4090    0.8876    1.3761 H   0  0  0  0  0  0
    4.3043    1.9314    0.2831 H   0  0  0  0  0  0
    3.5039    1.1838    0.3219 C   0  0  0  0  0  0
    2.2871    1.8285   -0.0684 O   0  0  0  0  0  0
    4.8248   -0.8542   -2.7487 C   0  0  0  0  0  0
    4.9090   -2.1342   -2.2730 O   0  0  0  0  0  0
    4.1349   -2.3227   -1.6959 H   0  0  0  0  0  0
    5.2708   -0.6083   -4.0341 C   0  0  0  0  0  0
    5.1967    0.6464   -4.5864 C   0  0  0  0  0  0
    4.6823    1.7155   -3.8891 C   0  0  0  0  0  0
    4.2369    1.4933   -2.5803 C   0  0  0  0  0  0
    4.6253    2.7002   -4.3396 H   0  0  0  0  0  0
    4.3041    0.2116   -1.9808 C   0  0  0  0  0  0
    5.7986   -1.5178   -4.9001 O   0  0  0  0  0  0
    6.0557   -0.6894   -6.0497 C   0  0  0  0  0  0
    5.6710    0.6871   -5.8604 O   0  0  0  0  0  0
    5.5019   -1.0937   -6.9049 H   0  0  0  0  0  0
    7.1275   -0.7261   -6.2770 H   0  0  0  0  0  0
    3.8354    2.3479   -2.0405 H   0  0  0  0  0  0
    2.7808   -2.1695   -0.7785 O   0  0  0  0  0  0
   -2.3753    1.4134    0.1141 O   0  0  0  0  0  0
   -3.6090    0.6658    0.1076 C   0  0  0  0  0  0
   -4.4604    1.2515   -1.0254 C   0  0  0  0  0  0
   -3.9716    1.1061   -1.9964 H   0  0  0  0  0  0
   -4.5832    2.3341   -0.9023 H   0  0  0  0  0  0
   -5.4557    0.7957   -1.0700 H   0  0  0  0  0  0
   -4.2863    0.9378    1.4562 C   0  0  0  0  0  0
   -3.6711    0.5657    2.2843 H   0  0  0  0  0  0
   -5.2734    0.4671    1.5230 H   0  0  0  0  0  0
   -4.4068    2.0148    1.6227 H   0  0  0  0  0  0
   -3.4741   -0.8253   -0.0908 C   0  0  0  0  0  0
   -4.3860   -1.4174   -0.1138 H   0  0  0  0  0  0
   -2.2982   -1.4406   -0.2380 C   0  0  0  0  0  0
   -2.2259   -2.5134   -0.3809 H   0  0  0  0  0  0
  1  2  2  0  0  0
  1  9  1  0  0  0
  1 16  1  0  0  0
  2  3  1  0  0  0
  2  4  1  0  0  0
  4  5  2  0  0  0
  4 33  1  0  0  0
  5  6  1  0  0  0
  5 45  1  0  0  0
  6  7  1  0  0  0
  6  9  2  0  0  0
  7  8  1  0  0  0
  9 10  1  0  0  0
 10 11  1  0  0  0
 10 32  2  0  0  0
 11 12  1  0  0  0
 11 15  1  0  0  0
 11 25  1  0  0  0
 13 15  1  0  0  0
 14 15  1  0  0  0
 15 16  1  0  0  0
 17 18  1  0  0  0
 17 20  2  0  0  0
 17 25  1  0  0  0
 18 19  1  0  0  0
 20 21  1  0  0  0
 20 26  1  0  0  0
 21 22  2  0  0  0
 21 28  1  0  0  0
 22 23  1  0  0  0
 22 24  1  0  0  0
 23 25  2  0  0  0
 23 31  1  0  0  0
 26 27  1  0  0  0
 27 28  1  0  0  0
 27 29  1  0  0  0
 27 30  1  0  0  0
 33 34  1  0  0  0
 34 35  1  0  0  0
 34 39  1  0  0  0
 34 43  1  0  0  0
 35 36  1  0  0  0
 35 37  1  0  0  0
 35 38  1  0  0  0
 39 40  1  0  0  0
 39 41  1  0  0  0
 39 42  1  0  0  0
 43 44  1  0  0  0
 43 45  2  0  0  0
 45 46  1  0  0  0
M  END
> <s_m_entry_id>
58

> <s_m_entry_name>
GEN25_33.1

> <i_qp_#stars>
0

> <i_qp_#amine>
0

> <i_qp_#amidine>
0

> <i_qp_#acid>
0

> <i_qp_#amide>
0

> <i_qp_#rotor>
2

> <i_qp_#rtvFG>
1

> <i_qp_CNS>
0

> <r_qp_mol_MW>
   382.369

> <r_qp_dipole>
     4.795

> <r_qp_SASA>
   580.316

> <r_qp_FOSA>
   286.939

> <r_qp_FISA>
    88.767

> <r_qp_PISA>
   204.610

> <r_qp_WPSA>
     0.000

> <r_qp_volume>
  1059.364

> <r_qp_donorHB>
     1.000

> <r_qp_accptHB>
     5.500

> <r_qp_dip^2/V>
   0.0217070

> <r_qp_ACxDN^.5/SA>
   0.0094780

> <r_qp_glob>
   0.8660250

> <r_qp_QPpolrz>
    36.912

> <r_qp_QPlogPC16>
    10.410

> <r_qp_QPlogPoct>
    16.742

> <r_qp_QPlogPw>
     9.552

> <r_qp_QPlogPo/w>
     3.274

> <r_qp_QPlogS>
    -4.555

> <r_qp_CIQPlogS>
    -5.908

> <r_qp_QPlogHERG>
    -4.676

> <r_qp_QPPCaco>
  1426.012

> <r_qp_QPlogBB>
    -0.346

> <r_qp_QPPMDCK>
   726.004

> <r_qp_QPlogKp>
    -2.243

> <r_qp_IP(eV)>
     8.964

> <r_qp_EA(eV)>
     1.035

> <i_qp_#metab>
3

> <r_qp_QPlogKhsa>
     0.363

> <i_qp_HumanOralAbsorption>
3

> <r_qp_PercentHumanOralAbsorption>
   100.000

> <r_qp_SAfluorine>
     0.000

> <r_qp_SAamideO>
     0.000

> <r_qp_PSA>
    91.747

> <i_qp_#NandO>
7

> <i_qp_RuleOfFive>
0

> <i_qp_RuleOfThree>
0

> <i_qp_#ringatoms>
23

> <i_qp_#in34>
0

> <i_qp_#in56>
23

> <i_qp_#noncon>
4

> <i_qp_#nonHatm>
28

> <r_qp_Jm>
0.060986

$$$$
GEN25_34
                    3D
 Structure written by MMmdl.
 61 64  0  0  1  0            999 V2000
    1.4121    0.5713   -0.7807 C   0  0  0  0  0  0
    0.2148    1.3076   -0.8124 C   0  0  0  0  0  0
   -0.9843    0.6839   -0.4438 C   0  0  0  0  0  0
   -0.9907   -0.6500   -0.0281 C   0  0  0  0  0  0
   -1.9229   -1.1272    0.2607 H   0  0  0  0  0  0
    0.2006   -1.3623    0.0290 C   0  0  0  0  0  0
    0.1426   -2.6584    0.4699 O   0  0  0  0  0  0
    1.0698   -3.0028    0.4774 H   0  0  0  0  0  0
    1.4020   -0.7550   -0.3438 C   0  0  0  0  0  0
    0.1877    2.7046   -1.2263 C   0  0  0  0  0  0
    1.1090    3.2046   -1.5054 H   0  0  0  0  0  0
   -0.9855    3.3399   -1.2444 C   0  0  0  0  0  0
   -1.0137    4.3834   -1.5482 H   0  0  0  0  0  0
   -2.2921    2.6817   -0.8643 C   0  0  2  0  0  0
   -3.2972    2.7578   -2.0392 C   0  0  0  0  0  0
   -2.8773    1.9370   -3.2669 C   0  0  0  0  0  0
   -3.8627    2.1052   -4.3914 C   0  0  0  0  0  0
   -4.7824    1.5324   -4.2703 H   0  0  0  0  0  0
   -3.7184    2.8536   -5.5025 C   0  0  0  0  0  0
   -4.7971    2.8809   -6.5535 C   0  0  0  0  0  0
   -5.6422    2.2320   -6.3009 H   0  0  0  0  0  0
   -4.3965    2.5442   -7.5153 H   0  0  0  0  0  0
   -5.1841    3.8981   -6.6742 H   0  0  0  0  0  0
   -2.5312    3.7229   -5.8114 C   0  0  0  0  0  0
   -1.8274    3.8096   -4.9804 H   0  0  0  0  0  0
   -2.8619    4.7394   -6.0511 H   0  0  0  0  0  0
   -1.9881    3.3253   -6.6748 H   0  0  0  0  0  0
   -2.8406    0.8712   -3.0106 H   0  0  0  0  0  0
   -1.8660    2.2000   -3.5885 H   0  0  0  0  0  0
   -3.4491    3.8062   -2.3308 H   0  0  0  0  0  0
   -4.2722    2.3803   -1.7001 H   0  0  0  0  0  0
   -2.8756    3.4317    0.3436 C   0  0  0  0  0  0
   -2.2040    3.3641    1.2082 H   0  0  0  0  0  0
   -3.8261    2.9852    0.6589 H   0  0  0  0  0  0
   -3.0493    4.4913    0.1254 H   0  0  0  0  0  0
   -2.2056    1.2984   -0.4636 O   0  0  0  0  0  0
    2.6735   -1.4957   -0.2408 C   0  0  0  0  0  0
    3.9361   -0.7253   -0.5699 C   0  0  1  0  0  0
    5.1216   -1.5509   -1.0321 C   0  0  0  0  0  0
    4.1917   -0.2203    0.3725 H   0  0  0  0  0  0
    3.5790    0.3133   -1.6294 C   0  0  0  0  0  0
    3.2420   -0.1469   -2.5691 H   0  0  0  0  0  0
    4.4512    0.9293   -1.8775 H   0  0  0  0  0  0
    2.5693    1.2086   -1.1558 O   0  0  0  0  0  0
    2.6277   -2.6556    0.1646 O   0  0  0  0  0  0
    4.9821   -2.7233   -1.7944 C   0  0  0  0  0  0
    3.9951   -3.1078   -2.0453 H   0  0  0  0  0  0
    6.1036   -3.4380   -2.2525 C   0  0  0  0  0  0
    5.9280   -4.3408   -2.8294 H   0  0  0  0  0  0
    7.3917   -2.9844   -1.9721 C   0  0  0  0  0  0
    8.5694   -3.5673   -2.3587 O   0  0  0  0  0  0
    8.4627   -4.7718   -3.1095 C   0  0  0  0  0  0
    9.4769   -5.1158   -3.3340 H   0  0  0  0  0  0
    7.9512   -4.5988   -4.0622 H   0  0  0  0  0  0
    7.9656   -5.5563   -2.5292 H   0  0  0  0  0  0
    7.5323   -1.8129   -1.2321 C   0  0  0  0  0  0
    8.7771   -1.3090   -0.9440 O   0  0  0  0  0  0
    9.3998   -1.9445   -1.3534 H   0  0  0  0  0  0
    6.4219   -1.1077   -0.7728 C   0  0  0  0  0  0
    6.6356    0.0517   -0.0763 O   0  0  0  0  0  0
    7.6112    0.1316   -0.0357 H   0  0  0  0  0  0
  1  2  2  0  0  0
  1  9  1  0  0  0
  1 44  1  0  0  0
  2  3  1  0  0  0
  2 10  1  0  0  0
  3  4  2  0  0  0
  3 36  1  0  0  0
  4  5  1  0  0  0
  4  6  1  0  0  0
  6  7  1  0  0  0
  6  9  2  0  0  0
  7  8  1  0  0  0
  9 37  1  0  0  0
 10 11  1  0  0  0
 10 12  2  0  0  0
 12 13  1  0  0  0
 12 14  1  0  0  0
 14 15  1  0  0  0
 14 32  1  0  0  0
 14 36  1  0  0  0
 15 16  1  0  0  0
 15 30  1  0  0  0
 15 31  1  0  0  0
 16 17  1  0  0  0
 16 28  1  0  0  0
 16 29  1  0  0  0
 17 18  1  0  0  0
 17 19  2  0  0  0
 19 20  1  0  0  0
 19 24  1  0  0  0
 20 21  1  0  0  0
 20 22  1  0  0  0
 20 23  1  0  0  0
 24 25  1  0  0  0
 24 26  1  0  0  0
 24 27  1  0  0  0
 32 33  1  0  0  0
 32 34  1  0  0  0
 32 35  1  0  0  0
 37 38  1  0  0  0
 37 45  2  0  0  0
 38 39  1  0  0  0
 38 40  1  0  0  0
 38 41  1  0  0  0
 39 46  2  0  0  0
 39 59  1  0  0  0
 41 42  1  0  0  0
 41 43  1  0  0  0
 41 44  1  0  0  0
 46 47  1  0  0  0
 46 48  1  0  0  0
 48 49  1  0  0  0
 48 50  2  0  0  0
 50 51  1  0  0  0
 50 56  1  0  0  0
 51 52  1  0  0  0
 52 53  1  0  0  0
 52 54  1  0  0  0
 52 55  1  0  0  0
 56 57  1  0  0  0
 56 59  2  0  0  0
 57 58  1  0  0  0
 59 60  1  0  0  0
 60 61  1  0  0  0
M  END
> <s_m_entry_id>
59

> <s_m_entry_name>
GEN25_34.1

> <i_qp_#stars>
1

> <i_qp_#amine>
0

> <i_qp_#amidine>
0

> <i_qp_#acid>
0

> <i_qp_#amide>
0

> <i_qp_#rotor>
7

> <i_qp_#rtvFG>
0

> <i_qp_CNS>
-2

> <r_qp_mol_MW>
   452.503

> <r_qp_dipole>
     6.438

> <r_qp_SASA>
   760.107

> <r_qp_FOSA>
   420.911

> <r_qp_FISA>
   155.851

> <r_qp_PISA>
   183.345

> <r_qp_WPSA>
     0.000

> <r_qp_volume>
  1382.945

> <r_qp_donorHB>
     2.000

> <r_qp_accptHB>
     5.500

> <r_qp_dip^2/V>
   0.0299700

> <r_qp_ACxDN^.5/SA>
   0.0102330

> <r_qp_glob>
   0.7897570

> <r_qp_QPpolrz>
    46.448

> <r_qp_QPlogPC16>
    13.997

> <r_qp_QPlogPoct>
    21.585

> <r_qp_QPlogPw>
    10.658

> <r_qp_QPlogPo/w>
     4.629

> <r_qp_QPlogS>
    -6.822

> <r_qp_CIQPlogS>
    -7.146

> <r_qp_QPlogHERG>
    -5.808

> <r_qp_QPPCaco>
   329.582

> <r_qp_QPlogBB>
    -1.524

> <r_qp_QPPMDCK>
   149.048

> <r_qp_QPlogKp>
    -3.074

> <r_qp_IP(eV)>
     8.691

> <r_qp_EA(eV)>
     0.497

> <i_qp_#metab>
8

> <r_qp_QPlogKhsa>
     0.938

> <i_qp_HumanOralAbsorption>
1

> <r_qp_PercentHumanOralAbsorption>
   100.000

> <r_qp_SAfluorine>
     0.000

> <r_qp_SAamideO>
     0.000

> <r_qp_PSA>
   104.816

> <i_qp_#NandO>
7

> <i_qp_RuleOfFive>
0

> <i_qp_RuleOfThree>
2

> <i_qp_#ringatoms>
20

> <i_qp_#in34>
0

> <i_qp_#in56>
20

> <i_qp_#noncon>
3

> <i_qp_#nonHatm>
33

> <r_qp_Jm>
5.8e-05

$$$$
GEN25_35
                    3D
 Structure written by MMmdl.
 61 64  0  0  1  0            999 V2000
    1.4502   -0.0208    0.0646 C   0  0  0  0  0  0
    0.4036    0.8916    0.1631 C   0  0  0  0  0  0
   -0.2517    1.3329   -0.9905 C   0  0  0  0  0  0
    0.1330    0.8690   -2.2537 C   0  0  0  0  0  0
    1.1705   -0.0669   -2.3432 C   0  0  0  0  0  0
    1.8226   -0.5097   -1.1845 C   0  0  0  0  0  0
    1.5287   -0.5536   -3.5792 O   0  0  0  0  0  0
   -1.6149    2.1676   -3.2565 C   0  0  0  0  0  0
   -2.1344    2.5499   -4.1313 H   0  0  0  0  0  0
    2.2299   -1.2371   -3.4326 H   0  0  0  0  0  0
   -2.1604    2.5279   -1.8921 C   0  0  2  0  0  0
   -3.4527    1.7337   -1.5657 C   0  0  0  0  0  0
   -2.3689    4.0469   -1.8284 C   0  0  0  0  0  0
   -0.5446    1.3892   -3.4331 C   0  0  0  0  0  0
   -0.1761    1.1303   -4.4198 H   0  0  0  0  0  0
   -4.6148    1.7846   -2.5682 C   0  0  0  0  0  0
   -5.3664    3.0848   -2.5640 C   0  0  0  0  0  0
   -5.7299    3.3790   -1.5788 H   0  0  0  0  0  0
   -5.6511    3.8901   -3.6060 C   0  0  0  0  0  0
   -6.4299    5.1632   -3.3940 C   0  0  0  0  0  0
   -6.7034    5.3161   -2.3447 H   0  0  0  0  0  0
   -7.3556    5.1432   -3.9785 H   0  0  0  0  0  0
   -5.8363    6.0272   -3.7107 H   0  0  0  0  0  0
   -5.2548    3.6469   -5.0356 C   0  0  0  0  0  0
   -4.7069    2.7153   -5.1876 H   0  0  0  0  0  0
   -4.6162    4.4625   -5.3911 H   0  0  0  0  0  0
   -6.1462    3.6061   -5.6706 H   0  0  0  0  0  0
   -5.3347    1.0083   -2.2765 H   0  0  0  0  0  0
   -4.2666    1.4964   -3.5620 H   0  0  0  0  0  0
   -3.8132    2.0318   -0.5707 H   0  0  0  0  0  0
   -3.1770    0.6755   -1.4454 H   0  0  0  0  0  0
   -2.9532    4.4334   -2.6674 H   0  0  0  0  0  0
   -1.4038    4.5694   -1.8339 H   0  0  0  0  0  0
   -2.8648    4.3350   -0.8941 H   0  0  0  0  0  0
   -1.2478    2.2498   -0.7947 O   0  0  0  0  0  0
    2.8805   -1.5303   -1.2647 C   0  0  0  0  0  0
    3.5242   -1.9529    0.0406 C   0  0  1  0  0  0
    4.9589   -2.4095   -0.1137 C   0  0  0  0  0  0
    2.9083   -2.7912    0.3964 H   0  0  0  0  0  0
    3.4051   -0.8071    1.0463 C   0  0  0  0  0  0
    3.9832    0.0824    0.7652 H   0  0  0  0  0  0
    3.7831   -1.1271    2.0246 H   0  0  0  0  0  0
    2.0389   -0.4190    1.2351 O   0  0  0  0  0  0
    3.1168   -2.0238   -2.3666 O   0  0  0  0  0  0
    5.3391   -3.6904    0.3237 C   0  0  0  0  0  0
    4.5989   -4.3620    0.7559 H   0  0  0  0  0  0
    6.6682   -4.1341    0.2202 C   0  0  0  0  0  0
    6.8993   -5.1332    0.5760 H   0  0  0  0  0  0
    7.6454   -3.3022   -0.3237 C   0  0  0  0  0  0
    8.9751   -3.5924   -0.4789 O   0  0  0  0  0  0
    9.4070   -4.8643   -0.0068 C   0  0  0  0  0  0
   10.4839   -4.9385   -0.1860 H   0  0  0  0  0  0
    9.2406   -4.9628    1.0711 H   0  0  0  0  0  0
    8.9204   -5.6751   -0.5588 H   0  0  0  0  0  0
    7.2650   -2.0351   -0.7630 C   0  0  0  0  0  0
    8.1846   -1.1743   -1.3086 O   0  0  0  0  0  0
    9.0265   -1.6737   -1.2889 H   0  0  0  0  0  0
    5.9488   -1.5925   -0.6601 C   0  0  0  0  0  0
    5.6535   -0.3319   -1.1035 O   0  0  0  0  0  0
    6.5063    0.0010   -1.4552 H   0  0  0  0  0  0
    0.1011    1.2683    1.1364 H   0  0  0  0  0  0
  1  2  2  0  0  0
  1  6  1  0  0  0
  1 43  1  0  0  0
  2  3  1  0  0  0
  2 61  1  0  0  0
  3  4  2  0  0  0
  3 35  1  0  0  0
  4  5  1  0  0  0
  4 14  1  0  0  0
  5  6  2  0  0  0
  5  7  1  0  0  0
  6 36  1  0  0  0
  7 10  1  0  0  0
  8  9  1  0  0  0
  8 11  1  0  0  0
  8 14  2  0  0  0
 11 12  1  0  0  0
 11 13  1  0  0  0
 11 35  1  0  0  0
 12 16  1  0  0  0
 12 30  1  0  0  0
 12 31  1  0  0  0
 13 32  1  0  0  0
 13 33  1  0  0  0
 13 34  1  0  0  0
 14 15  1  0  0  0
 16 17  1  0  0  0
 16 28  1  0  0  0
 16 29  1  0  0  0
 17 18  1  0  0  0
 17 19  2  0  0  0
 19 20  1  0  0  0
 19 24  1  0  0  0
 20 21  1  0  0  0
 20 22  1  0  0  0
 20 23  1  0  0  0
 24 25  1  0  0  0
 24 26  1  0  0  0
 24 27  1  0  0  0
 36 37  1  0  0  0
 36 44  2  0  0  0
 37 38  1  0  0  0
 37 39  1  0  0  0
 37 40  1  0  0  0
 38 45  2  0  0  0
 38 58  1  0  0  0
 40 41  1  0  0  0
 40 42  1  0  0  0
 40 43  1  0  0  0
 45 46  1  0  0  0
 45 47  1  0  0  0
 47 48  1  0  0  0
 47 49  2  0  0  0
 49 50  1  0  0  0
 49 55  1  0  0  0
 50 51  1  0  0  0
 51 52  1  0  0  0
 51 53  1  0  0  0
 51 54  1  0  0  0
 55 56  1  0  0  0
 55 58  2  0  0  0
 56 57  1  0  0  0
 58 59  1  0  0  0
 59 60  1  0  0  0
M  END
> <s_m_entry_id>
60

> <s_m_entry_name>
GEN25_35.1

> <i_qp_#stars>
0

> <i_qp_#amine>
0

> <i_qp_#amidine>
0

> <i_qp_#acid>
0

> <i_qp_#amide>
0

> <i_qp_#rotor>
7

> <i_qp_#rtvFG>
0

> <i_qp_CNS>
-2

> <r_qp_mol_MW>
   452.503

> <r_qp_dipole>
     5.414

> <r_qp_SASA>
   738.558

> <r_qp_FOSA>
   410.171

> <r_qp_FISA>
   137.594

> <r_qp_PISA>
   190.794

> <r_qp_WPSA>
     0.000

> <r_qp_volume>
  1356.824

> <r_qp_donorHB>
     2.000

> <r_qp_accptHB>
     5.500

> <r_qp_dip^2/V>
   0.0216040

> <r_qp_ACxDN^.5/SA>
   0.0105320

> <r_qp_glob>
   0.8025320

> <r_qp_QPpolrz>
    45.473

> <r_qp_QPlogPC16>
    13.629

> <r_qp_QPlogPoct>
    21.101

> <r_qp_QPlogPw>
    10.533

> <r_qp_QPlogPo/w>
     4.607

> <r_qp_QPlogS>
    -6.443

> <r_qp_CIQPlogS>
    -7.146

> <r_qp_QPlogHERG>
    -5.637

> <r_qp_QPPCaco>
   491.016

> <r_qp_QPlogBB>
    -1.283

> <r_qp_QPPMDCK>
   229.330

> <r_qp_QPlogKp>
    -2.711

> <r_qp_IP(eV)>
     8.606

> <r_qp_EA(eV)>
     0.439

> <i_qp_#metab>
8

> <r_qp_QPlogKhsa>
     0.876

> <i_qp_HumanOralAbsorption>
1

> <r_qp_PercentHumanOralAbsorption>
   100.000

> <r_qp_SAfluorine>
     0.000

> <r_qp_SAamideO>
     0.000

> <r_qp_PSA>
   102.080

> <i_qp_#NandO>
7

> <i_qp_RuleOfFive>
0

> <i_qp_RuleOfThree>
2

> <i_qp_#ringatoms>
20

> <i_qp_#in34>
0

> <i_qp_#in56>
20

> <i_qp_#noncon>
3

> <i_qp_#nonHatm>
33

> <r_qp_Jm>
0.000317

$$$$
GEN25_36
                    3D
 Structure written by MMmdl.
 61 64  0  0  1  0            999 V2000
    1.5642    0.8293   -0.1338 C   0  0  0  0  0  0
    0.4460    1.6747   -0.2526 C   0  0  0  0  0  0
   -0.7720    1.2794    0.3087 C   0  0  0  0  0  0
   -0.8736    0.0696    0.9956 C   0  0  0  0  0  0
    0.2380   -0.7615    1.1190 C   0  0  0  0  0  0
    0.1414   -1.7028    1.6560 H   0  0  0  0  0  0
    1.4679   -0.3872    0.5618 C   0  0  0  0  0  0
   -1.8241   -0.2266    1.4321 H   0  0  0  0  0  0
    0.5176    2.9492   -0.9573 C   0  0  0  0  0  0
   -0.6054    3.6534   -1.1126 C   0  0  0  0  0  0
   -1.9459    3.2012   -0.5799 C   0  0  2  0  0  0
   -1.9244    2.0119    0.2360 O   0  0  0  0  0  0
   -2.9432    2.9623   -1.7400 C   0  0  0  0  0  0
   -2.4951    4.3121    0.3300 C   0  0  0  0  0  0
    1.4656    3.2948   -1.3544 H   0  0  0  0  0  0
   -0.5656    4.5949   -1.6544 H   0  0  0  0  0  0
   -2.5892    1.7600   -2.6268 C   0  0  0  0  0  0
   -3.0182    3.8682   -2.3573 H   0  0  0  0  0  0
   -3.9430    2.7840   -1.3196 H   0  0  0  0  0  0
   -1.8282    4.4843    1.1837 H   0  0  0  0  0  0
   -3.4657    4.0267    0.7530 H   0  0  0  0  0  0
   -2.6195    5.2596   -0.2060 H   0  0  0  0  0  0
   -3.5466    1.6391   -3.7811 C   0  0  0  0  0  0
   -2.6559    0.8339   -2.0432 H   0  0  0  0  0  0
   -1.5549    1.8223   -2.9729 H   0  0  0  0  0  0
   -3.2968    1.8721   -5.0842 C   0  0  0  0  0  0
   -4.5452    1.3043   -3.4987 H   0  0  0  0  0  0
   -4.3722    1.6606   -6.1177 C   0  0  0  0  0  0
   -1.9889    2.3570   -5.6459 C   0  0  0  0  0  0
   -5.3079    1.2987   -5.6786 H   0  0  0  0  0  0
   -4.0459    0.9222   -6.8575 H   0  0  0  0  0  0
   -4.5906    2.6000   -6.6361 H   0  0  0  0  0  0
   -1.2657    2.6477   -4.8810 H   0  0  0  0  0  0
   -2.1540    3.2395   -6.2736 H   0  0  0  0  0  0
   -1.5325    1.5767   -6.2635 H   0  0  0  0  0  0
    2.6472   -1.3103    0.7074 C   0  0  0  0  0  0
    2.7381   -1.6352    1.7521 H   0  0  0  0  0  0
    2.4487   -2.2079    0.1108 H   0  0  0  0  0  0
    3.9475   -0.6255    0.2780 C   0  0  2  0  0  0
    3.6942    0.2315   -0.9635 C   0  0  0  0  0  0
    2.7435    1.2642   -0.6916 O   0  0  0  0  0  0
    5.1032   -1.5973    0.1427 C   0  0  0  0  0  0
    4.1961    0.0891    1.0784 H   0  0  0  0  0  0
    3.3376   -0.3407   -1.8264 H   0  0  0  0  0  0
    4.6217    0.7261   -1.2749 H   0  0  0  0  0  0
    5.2873   -2.4993   -0.9108 C   0  0  0  0  0  0
    6.4270   -3.3217   -0.9896 C   0  0  0  0  0  0
    7.4030   -3.2919    0.0017 C   0  0  0  0  0  0
    7.2135   -2.4171    1.0747 C   0  0  0  0  0  0
    7.9571   -2.3741    1.8682 H   0  0  0  0  0  0
    6.0893   -1.5845    1.1447 C   0  0  0  0  0  0
    6.0009   -0.9129    1.9976 H   0  0  0  0  0  0
    4.4017   -2.6699   -1.9470 O   0  0  0  0  0  0
    3.5125   -2.4076   -1.6606 H   0  0  0  0  0  0
    6.5027   -4.1441   -2.0849 O   0  0  0  0  0  0
    5.6953   -3.9288   -2.5979 H   0  0  0  0  0  0
    8.5570   -4.0182    0.0888 O   0  0  0  0  0  0
    8.8649   -4.9098   -0.9724 C   0  0  0  0  0  0
    9.8276   -5.3768   -0.7409 H   0  0  0  0  0  0
    8.9850   -4.3760   -1.9205 H   0  0  0  0  0  0
    8.1254   -5.7137   -1.0432 H   0  0  0  0  0  0
  1  2  2  0  0  0
  1  7  1  0  0  0
  1 41  1  0  0  0
  2  3  1  0  0  0
  2  9  1  0  0  0
  3  4  2  0  0  0
  3 12  1  0  0  0
  4  5  1  0  0  0
  4  8  1  0  0  0
  5  6  1  0  0  0
  5  7  2  0  0  0
  7 36  1  0  0  0
  9 10  2  0  0  0
  9 15  1  0  0  0
 10 11  1  0  0  0
 10 16  1  0  0  0
 11 12  1  0  0  0
 11 13  1  0  0  0
 11 14  1  0  0  0
 13 17  1  0  0  0
 13 18  1  0  0  0
 13 19  1  0  0  0
 14 20  1  0  0  0
 14 21  1  0  0  0
 14 22  1  0  0  0
 17 23  1  0  0  0
 17 24  1  0  0  0
 17 25  1  0  0  0
 23 26  2  0  0  0
 23 27  1  0  0  0
 26 28  1  0  0  0
 26 29  1  0  0  0
 28 30  1  0  0  0
 28 31  1  0  0  0
 28 32  1  0  0  0
 29 33  1  0  0  0
 29 34  1  0  0  0
 29 35  1  0  0  0
 36 37  1  0  0  0
 36 38  1  0  0  0
 36 39  1  0  0  0
 39 40  1  0  0  0
 39 42  1  0  0  0
 39 43  1  0  0  0
 40 41  1  0  0  0
 40 44  1  0  0  0
 40 45  1  0  0  0
 42 46  2  0  0  0
 42 51  1  0  0  0
 46 47  1  0  0  0
 46 53  1  0  0  0
 47 48  2  0  0  0
 47 55  1  0  0  0
 48 49  1  0  0  0
 48 57  1  0  0  0
 49 50  1  0  0  0
 49 51  2  0  0  0
 51 52  1  0  0  0
 53 54  1  0  0  0
 55 56  1  0  0  0
 57 58  1  0  0  0
 58 59  1  0  0  0
 58 60  1  0  0  0
 58 61  1  0  0  0
M  END
> <s_m_entry_id>
61

> <s_m_entry_name>
GEN25_36.1

> <i_qp_#stars>
1

> <i_qp_#amine>
0

> <i_qp_#amidine>
0

> <i_qp_#acid>
0

> <i_qp_#amide>
0

> <i_qp_#rotor>
6

> <i_qp_#rtvFG>
0

> <i_qp_CNS>
0

> <r_qp_mol_MW>
   422.520

> <r_qp_dipole>
     1.658

> <r_qp_SASA>
   743.024

> <r_qp_FOSA>
   454.963

> <r_qp_FISA>
    58.597

> <r_qp_PISA>
   229.465

> <r_qp_WPSA>
     0.000

> <r_qp_volume>
  1360.735

> <r_qp_donorHB>
     2.000

> <r_qp_accptHB>
     3.750

> <r_qp_dip^2/V>
   0.0020200

> <r_qp_ACxDN^.5/SA>
   0.0071370

> <r_qp_glob>
   0.7992410

> <r_qp_QPpolrz>
    46.641

> <r_qp_QPlogPC16>
    13.393

> <r_qp_QPlogPoct>
    19.987

> <r_qp_QPlogPw>
     8.766

> <r_qp_QPlogPo/w>
     5.926

> <r_qp_QPlogS>
    -7.267

> <r_qp_CIQPlogS>
    -7.142

> <r_qp_QPlogHERG>
    -5.875

> <r_qp_QPPCaco>
  2755.669

> <r_qp_QPlogBB>
    -0.410

> <r_qp_QPPMDCK>
  1479.733

> <r_qp_QPlogKp>
    -1.215

> <r_qp_IP(eV)>
     8.821

> <r_qp_EA(eV)>
     0.278

> <i_qp_#metab>
8

> <r_qp_QPlogKhsa>
     1.250

> <i_qp_HumanOralAbsorption>
1

> <r_qp_PercentHumanOralAbsorption>
   100.000

> <r_qp_SAfluorine>
     0.000

> <r_qp_SAamideO>
     0.000

> <r_qp_PSA>
    57.104

> <i_qp_#NandO>
5

> <i_qp_RuleOfFive>
1

> <i_qp_RuleOfThree>
2

> <i_qp_#ringatoms>
20

> <i_qp_#in34>
0

> <i_qp_#in56>
20

> <i_qp_#noncon>
4

> <i_qp_#nonHatm>
31

> <r_qp_Jm>
0.001391

$$$$
GEN25_37
                    3D
 Structure written by MMmdl.
 54 58  0  0  1  0            999 V2000
    1.4440    0.8478   -0.7640 C   0  0  0  0  0  0
    0.3408    1.6727   -0.6476 C   0  0  0  0  0  0
   -0.9404    1.1512   -0.7236 C   0  0  0  0  0  0
   -1.1754   -0.1983   -0.9085 C   0  0  0  0  0  0
   -0.0720   -1.0484   -1.0183 C   0  0  0  0  0  0
    1.2302   -0.5246   -0.9360 C   0  0  0  0  0  0
   -2.1880   -0.5842   -0.9608 H   0  0  0  0  0  0
    0.2712    3.1301   -0.3972 C   0  0  0  0  0  0
    0.8777    3.7105   -1.0994 H   0  0  0  0  0  0
    0.5855    3.3583    0.6262 H   0  0  0  0  0  0
   -1.2330    3.3641   -0.6388 C   0  0  1  0  0  0
   -1.3761    3.7351   -1.6643 H   0  0  0  0  0  0
   -1.9294    2.0880   -0.5797 O   0  0  0  0  0  0
   -1.8589    4.3274    0.3504 C   0  0  0  0  0  0
   -2.1354    3.7742    1.7292 C   0  0  0  0  0  0
   -2.5359    4.7990    2.6292 O   0  0  0  0  0  0
   -2.8335    4.3653    3.4466 H   0  0  0  0  0  0
   -1.2399    3.3025    2.1445 H   0  0  0  0  0  0
   -2.9379    3.0310    1.6799 H   0  0  0  0  0  0
    2.4037   -1.4238   -0.9866 C   0  0  0  0  0  0
    3.7304   -0.7777   -0.6055 C   0  0  2  0  0  0
    3.6976    0.6005   -1.2821 C   0  0  1  0  0  0
    2.6833    1.4199   -0.6833 O   0  0  0  0  0  0
    4.9911   -1.5686   -0.9278 C   0  0  0  0  0  0
    3.7087   -0.6530    0.4875 H   0  0  0  0  0  0
    3.4830    0.5156   -2.3594 H   0  0  0  0  0  0
    5.0346    1.3123   -1.1204 C   0  0  0  0  0  0
    4.9762    2.3330   -1.5172 H   0  0  0  0  0  0
    6.1220    0.5297   -1.8422 C   0  0  0  0  0  0
    5.9826    0.6174   -2.9269 H   0  0  0  0  0  0
    7.0941    0.9741   -1.5964 H   0  0  0  0  0  0
    5.2751    1.4177   -0.0541 H   0  0  0  0  0  0
    2.2430   -2.6053   -1.2689 O   0  0  0  0  0  0
    5.0879   -2.9324   -0.5810 C   0  0  0  0  0  0
    4.2308   -3.4014   -0.1063 H   0  0  0  0  0  0
    6.2447   -3.6837   -0.8364 C   0  0  0  0  0  0
    7.3529   -3.0380   -1.3985 C   0  0  0  0  0  0
    7.2765   -1.6846   -1.7383 C   0  0  0  0  0  0
    8.1440   -1.2081   -2.1911 H   0  0  0  0  0  0
    6.1190   -0.9352   -1.4824 C   0  0  0  0  0  0
    6.3614   -5.0240   -0.5772 O   0  0  0  0  0  0
    5.1776   -5.7342   -0.2351 C   0  0  0  0  0  0
    5.4309   -6.7975   -0.1829 H   0  0  0  0  0  0
    4.4034   -5.6147   -1.0004 H   0  0  0  0  0  0
    4.8121   -5.4324    0.7517 H   0  0  0  0  0  0
    8.5461   -3.6375   -1.7155 O   0  0  0  0  0  0
    9.0967   -4.4370   -0.6720 C   0  0  0  0  0  0
   10.1865   -4.4009   -0.7680 H   0  0  0  0  0  0
    8.7918   -5.4805   -0.7930 H   0  0  0  0  0  0
    8.8405   -4.0668    0.3274 H   0  0  0  0  0  0
   -0.2276   -2.1170   -1.1527 H   0  0  0  0  0  0
   -2.1473    5.5909   -0.0131 C   0  0  0  0  0  0
   -2.6017    6.2891    0.6850 H   0  0  0  0  0  0
   -1.9439    5.9639   -1.0117 H   0  0  0  0  0  0
  1  2  2  0  0  0
  1  6  1  0  0  0
  1 23  1  0  0  0
  2  3  1  0  0  0
  2  8  1  0  0  0
  3  4  2  0  0  0
  3 13  1  0  0  0
  4  5  1  0  0  0
  4  7  1  0  0  0
  5  6  2  0  0  0
  5 51  1  0  0  0
  6 20  1  0  0  0
  8  9  1  0  0  0
  8 10  1  0  0  0
  8 11  1  0  0  0
 11 12  1  0  0  0
 11 13  1  0  0  0
 11 14  1  0  0  0
 14 15  1  0  0  0
 14 52  2  0  0  0
 15 16  1  0  0  0
 15 18  1  0  0  0
 15 19  1  0  0  0
 16 17  1  0  0  0
 20 21  1  0  0  0
 20 33  2  0  0  0
 21 22  1  0  0  0
 21 24  1  0  0  0
 21 25  1  0  0  0
 22 23  1  0  0  0
 22 26  1  0  0  0
 22 27  1  0  0  0
 24 34  2  0  0  0
 24 40  1  0  0  0
 27 28  1  0  0  0
 27 29  1  0  0  0
 27 32  1  0  0  0
 29 30  1  0  0  0
 29 31  1  0  0  0
 29 40  1  0  0  0
 34 35  1  0  0  0
 34 36  1  0  0  0
 36 37  2  0  0  0
 36 41  1  0  0  0
 37 38  1  0  0  0
 37 46  1  0  0  0
 38 39  1  0  0  0
 38 40  2  0  0  0
 41 42  1  0  0  0
 42 43  1  0  0  0
 42 44  1  0  0  0
 42 45  1  0  0  0
 46 47  1  0  0  0
 47 48  1  0  0  0
 47 49  1  0  0  0
 47 50  1  0  0  0
 52 53  1  0  0  0
 52 54  1  0  0  0
M  END
> <s_m_entry_id>
62

> <s_m_entry_name>
GEN25_37.1

> <i_qp_#stars>
0

> <i_qp_#amine>
0

> <i_qp_#amidine>
0

> <i_qp_#acid>
0

> <i_qp_#amide>
0

> <i_qp_#rotor>
5

> <i_qp_#rtvFG>
0

> <i_qp_CNS>
0

> <r_qp_mol_MW>
   408.450

> <r_qp_dipole>
     3.022

> <r_qp_SASA>
   676.543

> <r_qp_FOSA>
   420.247

> <r_qp_FISA>
    76.740

> <r_qp_PISA>
   179.556

> <r_qp_WPSA>
     0.000

> <r_qp_volume>
  1235.535

> <r_qp_donorHB>
     1.000

> <r_qp_accptHB>
     6.700

> <r_qp_dip^2/V>
   0.0073920

> <r_qp_ACxDN^.5/SA>
   0.0099030

> <r_qp_glob>
   0.8230760

> <r_qp_QPpolrz>
    41.796

> <r_qp_QPlogPC16>
    11.731

> <r_qp_QPlogPoct>
    18.606

> <r_qp_QPlogPw>
    10.052

> <r_qp_QPlogPo/w>
     3.911

> <r_qp_QPlogS>
    -5.304

> <r_qp_CIQPlogS>
    -5.706

> <r_qp_QPlogHERG>
    -5.251

> <r_qp_QPPCaco>
  1854.267

> <r_qp_QPlogBB>
    -0.493

> <r_qp_QPPMDCK>
   964.301

> <r_qp_QPlogKp>
    -1.821

> <r_qp_IP(eV)>
     8.830

> <r_qp_EA(eV)>
     0.521

> <i_qp_#metab>
7

> <r_qp_QPlogKhsa>
     0.445

> <i_qp_HumanOralAbsorption>
3

> <r_qp_PercentHumanOralAbsorption>
   100.000

> <r_qp_SAfluorine>
     0.000

> <r_qp_SAamideO>
     0.000

> <r_qp_PSA>
    75.517

> <i_qp_#NandO>
6

> <i_qp_RuleOfFive>
0

> <i_qp_RuleOfThree>
1

> <i_qp_#ringatoms>
21

> <i_qp_#in34>
0

> <i_qp_#in56>
21

> <i_qp_#noncon>
6

> <i_qp_#nonHatm>
30

> <r_qp_Jm>
0.030619

$$$$
GEN25_38
                    3D
 Structure written by MMmdl.
 55 59  0  0  1  0            999 V2000
    1.4361    0.8329   -0.6700 C   0  0  0  0  0  0
    0.3330    1.6618   -0.5865 C   0  0  0  0  0  0
   -0.9468    1.1432   -0.7004 C   0  0  0  0  0  0
   -1.1803   -0.2058   -0.8888 C   0  0  0  0  0  0
   -0.0766   -1.0588   -0.9674 C   0  0  0  0  0  0
    1.2248   -0.5391   -0.8495 C   0  0  0  0  0  0
   -2.1920   -0.5889   -0.9706 H   0  0  0  0  0  0
    0.2575    3.1203   -0.3418 C   0  0  0  0  0  0
    0.8933    3.6982   -1.0196 H   0  0  0  0  0  0
    0.5305    3.3486    0.6933 H   0  0  0  0  0  0
   -1.2355    3.3566   -0.6450 C   0  0  1  0  0  0
   -1.3371    3.7096   -1.6819 H   0  0  0  0  0  0
   -1.9371    2.0832   -0.5908 O   0  0  0  0  0  0
   -1.8991    4.3378    0.3012 C   0  0  0  0  0  0
   -2.2157    3.8133    1.6825 C   0  0  0  0  0  0
   -2.6771    4.8491    2.5400 O   0  0  0  0  0  0
   -2.9185    4.4335    3.3848 H   0  0  0  0  0  0
   -1.3246    3.3765    2.1429 H   0  0  0  0  0  0
   -2.9966    3.0483    1.6246 H   0  0  0  0  0  0
    2.3970   -1.4432   -0.8874 C   0  0  0  0  0  0
    3.7378   -0.8018   -0.4940 C   0  0  2  0  0  0
    3.6997    0.5941   -1.1527 C   0  0  1  0  0  0
    2.6757    1.3975   -0.5415 O   0  0  0  0  0  0
    4.9904   -1.5814   -0.8797 C   0  0  0  0  0  0
    3.7836   -0.6781    0.9341 O   0  0  0  0  0  0
    3.2757    0.1161    1.1811 H   0  0  0  0  0  0
    3.4890    0.5225   -2.2319 H   0  0  0  0  0  0
    5.0320    1.3139   -0.9827 C   0  0  0  0  0  0
    4.9638    2.3419   -1.3584 H   0  0  0  0  0  0
    6.1162    0.5519   -1.7326 C   0  0  0  0  0  0
    5.9792    0.6880   -2.8128 H   0  0  0  0  0  0
    7.0908    0.9789   -1.4668 H   0  0  0  0  0  0
    5.2844    1.4017    0.0820 H   0  0  0  0  0  0
    2.2301   -2.6166   -1.2022 O   0  0  0  0  0  0
    5.0926   -2.9609   -0.5955 C   0  0  0  0  0  0
    4.2489   -3.4415   -0.1077 H   0  0  0  0  0  0
    6.2362   -3.7055   -0.9178 C   0  0  0  0  0  0
    7.3280   -3.0409   -1.4893 C   0  0  0  0  0  0
    7.2501   -1.6733   -1.7667 C   0  0  0  0  0  0
    8.1068   -1.1822   -2.2244 H   0  0  0  0  0  0
    6.1063   -0.9291   -1.4413 C   0  0  0  0  0  0
    6.3556   -5.0560   -0.7201 O   0  0  0  0  0  0
    5.1954   -5.7673   -0.3071 C   0  0  0  0  0  0
    5.4473   -6.8320   -0.2876 H   0  0  0  0  0  0
    4.3717   -5.6344   -1.0165 H   0  0  0  0  0  0
    4.8990   -5.4789    0.7066 H   0  0  0  0  0  0
    8.5057   -3.6340   -1.8707 O   0  0  0  0  0  0
    9.0938   -4.4589   -0.8679 C   0  0  0  0  0  0
   10.1794   -4.4192   -1.0021 H   0  0  0  0  0  0
    8.7846   -5.4992   -1.0038 H   0  0  0  0  0  0
    8.8734   -4.1147    0.1492 H   0  0  0  0  0  0
   -0.2322   -2.1267   -1.1083 H   0  0  0  0  0  0
   -2.1865    5.5899   -0.1009 C   0  0  0  0  0  0
   -2.6696    6.3001    0.5653 H   0  0  0  0  0  0
   -1.9532    5.9407   -1.1009 H   0  0  0  0  0  0
  1  2  2  0  0  0
  1  6  1  0  0  0
  1 23  1  0  0  0
  2  3  1  0  0  0
  2  8  1  0  0  0
  3  4  2  0  0  0
  3 13  1  0  0  0
  4  5  1  0  0  0
  4  7  1  0  0  0
  5  6  2  0  0  0
  5 52  1  0  0  0
  6 20  1  0  0  0
  8  9  1  0  0  0
  8 10  1  0  0  0
  8 11  1  0  0  0
 11 12  1  0  0  0
 11 13  1  0  0  0
 11 14  1  0  0  0
 14 15  1  0  0  0
 14 53  2  0  0  0
 15 16  1  0  0  0
 15 18  1  0  0  0
 15 19  1  0  0  0
 16 17  1  0  0  0
 20 21  1  0  0  0
 20 34  2  0  0  0
 21 22  1  0  0  0
 21 24  1  0  0  0
 21 25  1  0  0  0
 22 23  1  0  0  0
 22 27  1  0  0  0
 22 28  1  0  0  0
 24 35  2  0  0  0
 24 41  1  0  0  0
 25 26  1  0  0  0
 28 29  1  0  0  0
 28 30  1  0  0  0
 28 33  1  0  0  0
 30 31  1  0  0  0
 30 32  1  0  0  0
 30 41  1  0  0  0
 35 36  1  0  0  0
 35 37  1  0  0  0
 37 38  2  0  0  0
 37 42  1  0  0  0
 38 39  1  0  0  0
 38 47  1  0  0  0
 39 40  1  0  0  0
 39 41  2  0  0  0
 42 43  1  0  0  0
 43 44  1  0  0  0
 43 45  1  0  0  0
 43 46  1  0  0  0
 47 48  1  0  0  0
 48 49  1  0  0  0
 48 50  1  0  0  0
 48 51  1  0  0  0
 53 54  1  0  0  0
 53 55  1  0  0  0
M  END
> <s_m_entry_id>
63

> <s_m_entry_name>
GEN25_38.1

> <i_qp_#stars>
0

> <i_qp_#amine>
0

> <i_qp_#amidine>
0

> <i_qp_#acid>
0

> <i_qp_#amide>
0

> <i_qp_#rotor>
6

> <i_qp_#rtvFG>
0

> <i_qp_CNS>
-1

> <r_qp_mol_MW>
   424.449

> <r_qp_dipole>
     3.200

> <r_qp_SASA>
   678.860

> <r_qp_FOSA>
   399.786

> <r_qp_FISA>
   106.477

> <r_qp_PISA>
   172.596

> <r_qp_WPSA>
     0.000

> <r_qp_volume>
  1252.931

> <r_qp_donorHB>
     2.000

> <r_qp_accptHB>
     7.450

> <r_qp_dip^2/V>
   0.0081740

> <r_qp_ACxDN^.5/SA>
   0.0155200

> <r_qp_glob>
   0.8279480

> <r_qp_QPpolrz>
    41.784

> <r_qp_QPlogPC16>
    12.275

> <r_qp_QPlogPoct>
    20.600

> <r_qp_QPlogPw>
    12.195

> <r_qp_QPlogPo/w>
     3.395

> <r_qp_QPlogS>
    -4.952

> <r_qp_CIQPlogS>
    -5.698

> <r_qp_QPlogHERG>
    -5.139

> <r_qp_QPPCaco>
   968.675

> <r_qp_QPlogBB>
    -0.834

> <r_qp_QPPMDCK>
   477.980

> <r_qp_QPlogKp>
    -2.298

> <r_qp_IP(eV)>
     8.838

> <r_qp_EA(eV)>
     0.660

> <i_qp_#metab>
7

> <r_qp_QPlogKhsa>
     0.311

> <i_qp_HumanOralAbsorption>
3

> <r_qp_PercentHumanOralAbsorption>
   100.000

> <r_qp_SAfluorine>
     0.000

> <r_qp_SAamideO>
     0.000

> <r_qp_PSA>
    93.201

> <i_qp_#NandO>
7

> <i_qp_RuleOfFive>
0

> <i_qp_RuleOfThree>
1

> <i_qp_#ringatoms>
21

> <i_qp_#in34>
0

> <i_qp_#in56>
21

> <i_qp_#noncon>
6

> <i_qp_#nonHatm>
31

> <r_qp_Jm>
0.023871

$$$$
GEN25_39
                    3D
 Structure written by MMmdl.
 59 62  0  0  1  0            999 V2000
    0.2037    0.9807   -0.5623 C   0  0  0  0  0  0
    0.3285    1.6762   -1.3892 H   0  0  0  0  0  0
   -0.0790    1.4858    0.7093 C   0  0  0  0  0  0
   -0.1852    2.8567    0.7969 O   0  0  0  0  0  0
    1.1078    3.4350    0.9855 C   0  0  0  0  0  0
    0.9692    4.4979    1.2046 H   0  0  0  0  0  0
    1.7081    3.3532    0.0731 H   0  0  0  0  0  0
    1.6387    2.9815    1.8303 H   0  0  0  0  0  0
   -0.3103    0.6467    1.8334 C   0  0  0  0  0  0
   -0.1905   -0.7589    1.6195 C   0  0  0  0  0  0
    0.1281   -1.2758    0.3162 C   0  0  0  0  0  0
    0.2365   -2.7420    0.0832 C   0  0  0  0  0  0
    0.3206   -0.3908   -0.7726 C   0  0  0  0  0  0
    0.6263   -0.8858   -2.1628 C   0  0  0  0  0  0
   -0.2266   -1.4394   -2.5675 H   0  0  0  0  0  0
    1.5144   -1.5255   -2.1613 H   0  0  0  0  0  0
    0.8335   -0.0557   -2.8471 H   0  0  0  0  0  0
   -0.8871   -3.4664   -0.3508 C   0  0  0  0  0  0
   -2.0713   -2.8012   -0.5461 O   0  0  0  0  0  0
   -2.7530   -3.4267   -0.8393 H   0  0  0  0  0  0
   -0.8222   -4.8346   -0.6054 C   0  0  0  0  0  0
   -1.7068   -5.3418   -0.9716 H   0  0  0  0  0  0
    0.3719   -5.5280   -0.3977 C   0  0  0  0  0  0
    0.5402   -6.8596   -0.6832 O   0  0  0  0  0  0
   -0.5859   -7.5950   -1.1441 C   0  0  0  0  0  0
   -0.9342   -7.2175   -2.1110 H   0  0  0  0  0  0
   -1.3909   -7.5925   -0.4019 H   0  0  0  0  0  0
   -0.2701   -8.6328   -1.2875 H   0  0  0  0  0  0
    1.5103   -4.8512    0.0993 C   0  0  0  0  0  0
    1.4528   -3.4452    0.2789 C   0  0  0  0  0  0
    2.8030   -5.6239    0.3764 C   0  0  2  0  0  0
    3.0981   -6.1178   -0.5586 H   0  0  0  0  0  0
    2.6212   -6.6812    1.4775 C   0  0  0  0  0  0
    3.5601   -7.2143    1.6708 H   0  0  0  0  0  0
    1.8826   -7.4433    1.2158 H   0  0  0  0  0  0
    2.2943   -6.2226    2.4190 H   0  0  0  0  0  0
    3.9480   -4.8157    0.8332 N   0  0  0  0  0  0
    4.8137   -5.3121    0.6263 H   0  0  0  0  0  0
    3.9913   -3.4616    0.2962 C   0  0  1  0  0  0
    4.2719   -3.4219   -1.2092 C   0  0  0  0  0  0
    5.2122   -3.9346   -1.4404 H   0  0  0  0  0  0
    4.3689   -2.3854   -1.5504 H   0  0  0  0  0  0
    3.4809   -3.8915   -1.8021 H   0  0  0  0  0  0
    4.8290   -2.9478    0.7848 H   0  0  0  0  0  0
    2.7121   -2.7154    0.6973 C   0  0  0  0  0  0
    2.7526   -1.7145    0.2541 H   0  0  0  0  0  0
    2.6831   -2.5906    1.7878 H   0  0  0  0  0  0
   -0.6538    1.1183    3.1464 C   0  0  0  0  0  0
   -0.7743    2.4798    3.3092 O   0  0  0  0  0  0
   -1.2613    2.9766    4.5483 C   0  0  0  0  0  0
   -1.3638    4.0620    4.4546 H   0  0  0  0  0  0
   -0.5497    2.7802    5.3566 H   0  0  0  0  0  0
   -2.2508    2.5689    4.7799 H   0  0  0  0  0  0
   -0.8429    0.2212    4.2033 C   0  0  0  0  0  0
   -1.0876    0.5530    5.2064 H   0  0  0  0  0  0
   -0.7165   -1.1419    3.9915 C   0  0  0  0  0  0
   -0.8659   -1.8389    4.8119 H   0  0  0  0  0  0
   -0.4010   -1.6184    2.7233 C   0  0  0  0  0  0
   -0.3218   -2.6983    2.6098 H   0  0  0  0  0  0
  1  2  1  0  0  0
  1  3  2  0  0  0
  1 13  1  0  0  0
  3  4  1  0  0  0
  3  9  1  0  0  0
  4  5  1  0  0  0
  5  6  1  0  0  0
  5  7  1  0  0  0
  5  8  1  0  0  0
  9 10  2  0  0  0
  9 48  1  0  0  0
 10 11  1  0  0  0
 10 58  1  0  0  0
 11 12  1  0  0  0
 11 13  2  0  0  0
 12 18  2  0  0  0
 12 30  1  0  0  0
 13 14  1  0  0  0
 14 15  1  0  0  0
 14 16  1  0  0  0
 14 17  1  0  0  0
 18 19  1  0  0  0
 18 21  1  0  0  0
 19 20  1  0  0  0
 21 22  1  0  0  0
 21 23  2  0  0  0
 23 24  1  0  0  0
 23 29  1  0  0  0
 24 25  1  0  0  0
 25 26  1  0  0  0
 25 27  1  0  0  0
 25 28  1  0  0  0
 29 30  2  0  0  0
 29 31  1  0  0  0
 30 45  1  0  0  0
 31 32  1  0  0  0
 31 33  1  0  0  0
 31 37  1  0  0  0
 33 34  1  0  0  0
 33 35  1  0  0  0
 33 36  1  0  0  0
 37 38  1  0  0  0
 37 39  1  0  0  0
 39 40  1  0  0  0
 39 44  1  0  0  0
 39 45  1  0  0  0
 40 41  1  0  0  0
 40 42  1  0  0  0
 40 43  1  0  0  0
 45 46  1  0  0  0
 45 47  1  0  0  0
 48 49  1  0  0  0
 48 54  2  0  0  0
 49 50  1  0  0  0
 50 51  1  0  0  0
 50 52  1  0  0  0
 50 53  1  0  0  0
 54 55  1  0  0  0
 54 56  1  0  0  0
 56 57  1  0  0  0
 56 58  2  0  0  0
 58 59  1  0  0  0
M  END
> <s_m_entry_id>
64

> <s_m_entry_name>
GEN25_39.1

> <i_qp_#stars>
0

> <i_qp_#amine>
1

> <i_qp_#amidine>
0

> <i_qp_#acid>
0

> <i_qp_#amide>
0

> <i_qp_#rotor>
5

> <i_qp_#rtvFG>
0

> <i_qp_CNS>
1

> <r_qp_mol_MW>
   407.508

> <r_qp_dipole>
     2.974

> <r_qp_SASA>
   680.610

> <r_qp_FOSA>
   492.049

> <r_qp_FISA>
    52.263

> <r_qp_PISA>
   136.298

> <r_qp_WPSA>
     0.000

> <r_qp_volume>
  1278.901

> <r_qp_donorHB>
     2.000

> <r_qp_accptHB>
     4.500

> <r_qp_dip^2/V>
   0.0069170

> <r_qp_ACxDN^.5/SA>
   0.0093500

> <r_qp_glob>
   0.8371910

> <r_qp_QPpolrz>
    43.119

> <r_qp_QPlogPC16>
    11.867

> <r_qp_QPlogPoct>
    19.210

> <r_qp_QPlogPw>
     8.899

> <r_qp_QPlogPo/w>
     4.533

> <r_qp_QPlogS>
    -4.857

> <r_qp_CIQPlogS>
    -5.567

> <r_qp_QPlogHERG>
    -5.543

> <r_qp_QPPCaco>
   789.198

> <r_qp_QPlogBB>
     0.164

> <r_qp_QPPMDCK>
   423.740

> <r_qp_QPlogKp>
    -3.585

> <r_qp_IP(eV)>
     8.032

> <r_qp_EA(eV)>
     0.455

> <i_qp_#metab>
7

> <r_qp_QPlogKhsa>
     0.951

> <i_qp_HumanOralAbsorption>
3

> <r_qp_PercentHumanOralAbsorption>
   100.000

> <r_qp_SAfluorine>
     0.000

> <r_qp_SAamideO>
     0.000

> <r_qp_PSA>
    52.375

> <i_qp_#NandO>
5

> <i_qp_RuleOfFive>
0

> <i_qp_RuleOfThree>
1

> <i_qp_#ringatoms>
20

> <i_qp_#in34>
0

> <i_qp_#in56>
20

> <i_qp_#noncon>
3

> <i_qp_#nonHatm>
30

> <r_qp_Jm>
0.001474

$$$$
GEN25_40
                    3D
 Structure written by MMmdl.
 59 62  0  0  1  0            999 V2000
    0.5492    1.0464   -0.7446 C   0  0  0  0  0  0
    0.1997    1.5330    0.5408 C   0  0  0  0  0  0
    0.0998    2.8824    0.7939 O   0  0  0  0  0  0
    1.3145    3.3598    1.3760 C   0  0  0  0  0  0
    1.2511    4.4505    1.4325 H   0  0  0  0  0  0
    2.1876    3.1025    0.7657 H   0  0  0  0  0  0
    1.4368    2.9746    2.3940 H   0  0  0  0  0  0
   -0.1266    0.6804    1.5967 C   0  0  0  0  0  0
   -0.4277    1.1117    2.5487 H   0  0  0  0  0  0
   -0.0767   -0.7032    1.4337 C   0  0  0  0  0  0
   -0.4475   -1.5827    2.6000 C   0  0  0  0  0  0
   -0.7004   -0.9892    3.4855 H   0  0  0  0  0  0
    0.3887   -2.2320    2.8763 H   0  0  0  0  0  0
   -1.3236   -2.1923    2.3573 H   0  0  0  0  0  0
    0.3018   -1.2407    0.1785 C   0  0  0  0  0  0
    0.3409   -2.7176    0.0056 C   0  0  0  0  0  0
    0.6156   -0.3650   -0.9170 C   0  0  0  0  0  0
   -0.7997   -3.3965   -0.4569 C   0  0  0  0  0  0
   -1.9325   -2.6745   -0.7368 O   0  0  0  0  0  0
   -2.6367   -3.2730   -1.0329 H   0  0  0  0  0  0
   -0.8001   -4.7752   -0.6561 C   0  0  0  0  0  0
   -1.6932   -5.2485   -1.0461 H   0  0  0  0  0  0
    0.3417   -5.5234   -0.3614 C   0  0  0  0  0  0
    0.4478   -6.8731   -0.5846 O   0  0  0  0  0  0
   -0.6860   -7.5600   -1.0982 C   0  0  0  0  0  0
   -0.9509   -7.1937   -2.0954 H   0  0  0  0  0  0
   -1.5348   -7.4915   -0.4100 H   0  0  0  0  0  0
   -0.4204   -8.6173   -1.1930 H   0  0  0  0  0  0
    1.4911   -4.8898    0.1663 C   0  0  0  0  0  0
    1.5055   -3.4765    0.2868 C   0  0  0  0  0  0
    2.7224   -5.7199    0.5406 C   0  0  2  0  0  0
    3.0341   -6.2697   -0.3570 H   0  0  0  0  0  0
    2.4265   -6.7162    1.6732 C   0  0  0  0  0  0
    3.3226   -7.2917    1.9358 H   0  0  0  0  0  0
    1.6587   -7.4468    1.4054 H   0  0  0  0  0  0
    2.0812   -6.1995    2.5772 H   0  0  0  0  0  0
    3.8877   -4.9560    1.0221 N   0  0  0  0  0  0
    4.7324   -5.5085    0.8809 H   0  0  0  0  0  0
    4.0358   -3.6331    0.4292 C   0  0  1  0  0  0
    4.3887   -3.6780   -1.0608 C   0  0  0  0  0  0
    5.3069   -4.2534   -1.2229 H   0  0  0  0  0  0
    4.5627   -2.6653   -1.4408 H   0  0  0  0  0  0
    3.6002   -4.1282   -1.6717 H   0  0  0  0  0  0
    4.8778   -3.1448    0.9362 H   0  0  0  0  0  0
    2.7844   -2.7989    0.7329 C   0  0  0  0  0  0
    2.9029   -1.8242    0.2474 H   0  0  0  0  0  0
    2.7134   -2.6207    1.8138 H   0  0  0  0  0  0
    0.9988   -0.8619   -2.1902 C   0  0  0  0  0  0
    1.0659   -1.9341   -2.3670 H   0  0  0  0  0  0
    1.3114   -0.0262   -3.2616 C   0  0  0  0  0  0
    1.6112   -0.4511   -4.2154 H   0  0  0  0  0  0
    1.2355    1.3448   -3.1003 C   0  0  0  0  0  0
    1.4840    2.0056   -3.9253 H   0  0  0  0  0  0
    0.8372    1.8727   -1.8705 C   0  0  0  0  0  0
    0.8007    3.2465   -1.7802 O   0  0  0  0  0  0
   -0.4623    3.7341   -2.2371 C   0  0  0  0  0  0
   -0.5041    4.8059   -2.0216 H   0  0  0  0  0  0
   -1.2974    3.2509   -1.7176 H   0  0  0  0  0  0
   -0.5623    3.6021   -3.3198 H   0  0  0  0  0  0
  1  2  2  0  0  0
  1 17  1  0  0  0
  1 54  1  0  0  0
  2  3  1  0  0  0
  2  8  1  0  0  0
  3  4  1  0  0  0
  4  5  1  0  0  0
  4  6  1  0  0  0
  4  7  1  0  0  0
  8  9  1  0  0  0
  8 10  2  0  0  0
 10 11  1  0  0  0
 10 15  1  0  0  0
 11 12  1  0  0  0
 11 13  1  0  0  0
 11 14  1  0  0  0
 15 16  1  0  0  0
 15 17  2  0  0  0
 16 18  2  0  0  0
 16 30  1  0  0  0
 17 48  1  0  0  0
 18 19  1  0  0  0
 18 21  1  0  0  0
 19 20  1  0  0  0
 21 22  1  0  0  0
 21 23  2  0  0  0
 23 24  1  0  0  0
 23 29  1  0  0  0
 24 25  1  0  0  0
 25 26  1  0  0  0
 25 27  1  0  0  0
 25 28  1  0  0  0
 29 30  2  0  0  0
 29 31  1  0  0  0
 30 45  1  0  0  0
 31 32  1  0  0  0
 31 33  1  0  0  0
 31 37  1  0  0  0
 33 34  1  0  0  0
 33 35  1  0  0  0
 33 36  1  0  0  0
 37 38  1  0  0  0
 37 39  1  0  0  0
 39 40  1  0  0  0
 39 44  1  0  0  0
 39 45  1  0  0  0
 40 41  1  0  0  0
 40 42  1  0  0  0
 40 43  1  0  0  0
 45 46  1  0  0  0
 45 47  1  0  0  0
 48 49  1  0  0  0
 48 50  2  0  0  0
 50 51  1  0  0  0
 50 52  1  0  0  0
 52 53  1  0  0  0
 52 54  2  0  0  0
 54 55  1  0  0  0
 55 56  1  0  0  0
 56 57  1  0  0  0
 56 58  1  0  0  0
 56 59  1  0  0  0
M  END
> <s_m_entry_id>
65

> <s_m_entry_name>
GEN25_40.1

> <i_qp_#stars>
0

> <i_qp_#amine>
1

> <i_qp_#amidine>
0

> <i_qp_#acid>
0

> <i_qp_#amide>
0

> <i_qp_#rotor>
5

> <i_qp_#rtvFG>
0

> <i_qp_CNS>
1

> <r_qp_mol_MW>
   407.508

> <r_qp_dipole>
     4.175

> <r_qp_SASA>
   672.092

> <r_qp_FOSA>
   488.534

> <r_qp_FISA>
    52.613

> <r_qp_PISA>
   130.945

> <r_qp_WPSA>
     0.000

> <r_qp_volume>
  1275.730

> <r_qp_donorHB>
     2.000

> <r_qp_accptHB>
     4.500

> <r_qp_dip^2/V>
   0.0136620

> <r_qp_ACxDN^.5/SA>
   0.0094690

> <r_qp_glob>
   0.8463990

> <r_qp_QPpolrz>
    42.941

> <r_qp_QPlogPC16>
    11.800

> <r_qp_QPlogPoct>
    19.269

> <r_qp_QPlogPw>
     8.844

> <r_qp_QPlogPo/w>
     4.509

> <r_qp_QPlogS>
    -4.707

> <r_qp_CIQPlogS>
    -5.567

> <r_qp_QPlogHERG>
    -5.368

> <r_qp_QPPCaco>
   783.201

> <r_qp_QPlogBB>
     0.171

> <r_qp_QPPMDCK>
   420.261

> <r_qp_QPlogKp>
    -3.610

> <r_qp_IP(eV)>
     8.262

> <r_qp_EA(eV)>
     0.640

> <i_qp_#metab>
7

> <r_qp_QPlogKhsa>
     0.946

> <i_qp_HumanOralAbsorption>
3

> <r_qp_PercentHumanOralAbsorption>
   100.000

> <r_qp_SAfluorine>
     0.000

> <r_qp_SAamideO>
     0.000

> <r_qp_PSA>
    53.351

> <i_qp_#NandO>
5

> <i_qp_RuleOfFive>
0

> <i_qp_RuleOfThree>
1

> <i_qp_#ringatoms>
20

> <i_qp_#in34>
0

> <i_qp_#in56>
20

> <i_qp_#noncon>
3

> <i_qp_#nonHatm>
30

> <r_qp_Jm>
0.001962

$$$$
GEN25_41
                    3D
 Structure written by MMmdl.
 59 62  0  0  1  0            999 V2000
    0.6886    1.0428   -0.7569 C   0  0  0  0  0  0
    0.3447    1.5186    0.5384 C   0  0  0  0  0  0
    0.2756    2.8658    0.8109 O   0  0  0  0  0  0
    1.4984    3.3069    1.4043 C   0  0  0  0  0  0
    1.4588    4.3978    1.4781 H   0  0  0  0  0  0
    1.6087    2.9029    2.4163 H   0  0  0  0  0  0
    2.3674    3.0401    0.7924 H   0  0  0  0  0  0
   -0.0050    0.6572    1.5782 C   0  0  0  0  0  0
   -0.2986    1.0563    2.5448 H   0  0  0  0  0  0
    0.0167   -0.7127    1.3706 C   0  0  0  0  0  0
   -0.2592   -1.3778    2.1867 H   0  0  0  0  0  0
    0.3792   -1.2435    0.1208 C   0  0  0  0  0  0
    0.3661   -2.7205   -0.0275 C   0  0  0  0  0  0
    0.7203   -0.3663   -0.9557 C   0  0  0  0  0  0
   -0.8070   -3.3695   -0.4819 C   0  0  0  0  0  0
   -1.8716   -2.5473   -0.7697 O   0  0  0  0  0  0
   -3.0646   -3.1413   -1.2633 C   0  0  0  0  0  0
   -3.7856   -2.3388   -1.4465 H   0  0  0  0  0  0
   -3.5031   -3.8190   -0.5236 H   0  0  0  0  0  0
   -2.8871   -3.6518   -2.2155 H   0  0  0  0  0  0
   -0.8343   -4.7616   -0.6162 C   0  0  0  0  0  0
   -1.7333   -5.2477   -0.9709 H   0  0  0  0  0  0
    0.2877   -5.5310   -0.2959 C   0  0  0  0  0  0
    0.3522   -6.8975   -0.4116 O   0  0  0  0  0  0
   -0.8088   -7.5831   -0.8631 C   0  0  0  0  0  0
   -1.0737   -7.2819   -1.8818 H   0  0  0  0  0  0
   -1.6470   -7.4371   -0.1739 H   0  0  0  0  0  0
   -0.5779   -8.6525   -0.8829 H   0  0  0  0  0  0
    1.4594   -4.9068    0.1749 C   0  0  0  0  0  0
    1.5097   -3.4993    0.2869 C   0  0  0  0  0  0
    2.6737   -5.7578    0.4914 C   0  0  0  0  0  0
    3.0807   -6.1504   -0.4485 H   0  0  0  0  0  0
    2.3638   -6.6157    1.0992 H   0  0  0  0  0  0
    3.7332   -5.0765    1.2408 N   0  0  0  0  0  0
    4.5729   -5.6539    1.2242 H   0  0  0  0  0  0
    4.0272   -3.7441    0.7116 C   0  0  1  0  0  0
    4.6191   -3.7737   -0.7023 C   0  0  0  0  0  0
    5.5007   -4.4229   -0.7414 H   0  0  0  0  0  0
    4.9375   -2.7687   -1.0009 H   0  0  0  0  0  0
    3.9039   -4.1265   -1.4521 H   0  0  0  0  0  0
    4.7930   -3.3003    1.3605 H   0  0  0  0  0  0
    2.7789   -2.8505    0.8074 C   0  0  0  0  0  0
    2.9824   -1.9161    0.2724 H   0  0  0  0  0  0
    2.6057   -2.5965    1.8619 H   0  0  0  0  0  0
    1.0949   -0.8596   -2.2322 C   0  0  0  0  0  0
    1.1208   -1.9344   -2.4092 H   0  0  0  0  0  0
    1.4493   -0.0213   -3.2956 C   0  0  0  0  0  0
    1.8225   -0.5971   -4.6285 C   0  0  0  0  0  0
    2.4863    0.0795   -5.1769 H   0  0  0  0  0  0
    0.9226   -0.7697   -5.2269 H   0  0  0  0  0  0
    2.3559   -1.5459   -4.5074 H   0  0  0  0  0  0
    1.3917    1.3532   -3.1064 C   0  0  0  0  0  0
    1.6507    2.0315   -3.9152 H   0  0  0  0  0  0
    1.0002    1.8746   -1.8696 C   0  0  0  0  0  0
    0.9930    3.2476   -1.7617 O   0  0  0  0  0  0
   -0.2583    3.7676   -2.2152 C   0  0  0  0  0  0
   -0.2778    4.8373   -1.9864 H   0  0  0  0  0  0
   -1.1048    3.2960   -1.7036 H   0  0  0  0  0  0
   -0.3584    3.6513   -3.2997 H   0  0  0  0  0  0
  1  2  2  0  0  0
  1 14  1  0  0  0
  1 54  1  0  0  0
  2  3  1  0  0  0
  2  8  1  0  0  0
  3  4  1  0  0  0
  4  5  1  0  0  0
  4  6  1  0  0  0
  4  7  1  0  0  0
  8  9  1  0  0  0
  8 10  2  0  0  0
 10 11  1  0  0  0
 10 12  1  0  0  0
 12 13  1  0  0  0
 12 14  2  0  0  0
 13 15  2  0  0  0
 13 30  1  0  0  0
 14 45  1  0  0  0
 15 16  1  0  0  0
 15 21  1  0  0  0
 16 17  1  0  0  0
 17 18  1  0  0  0
 17 19  1  0  0  0
 17 20  1  0  0  0
 21 22  1  0  0  0
 21 23  2  0  0  0
 23 24  1  0  0  0
 23 29  1  0  0  0
 24 25  1  0  0  0
 25 26  1  0  0  0
 25 27  1  0  0  0
 25 28  1  0  0  0
 29 30  2  0  0  0
 29 31  1  0  0  0
 30 42  1  0  0  0
 31 32  1  0  0  0
 31 33  1  0  0  0
 31 34  1  0  0  0
 34 35  1  0  0  0
 34 36  1  0  0  0
 36 37  1  0  0  0
 36 41  1  0  0  0
 36 42  1  0  0  0
 37 38  1  0  0  0
 37 39  1  0  0  0
 37 40  1  0  0  0
 42 43  1  0  0  0
 42 44  1  0  0  0
 45 46  1  0  0  0
 45 47  2  0  0  0
 47 48  1  0  0  0
 47 52  1  0  0  0
 48 49  1  0  0  0
 48 50  1  0  0  0
 48 51  1  0  0  0
 52 53  1  0  0  0
 52 54  2  0  0  0
 54 55  1  0  0  0
 55 56  1  0  0  0
 56 57  1  0  0  0
 56 58  1  0  0  0
 56 59  1  0  0  0
M  END
> <s_m_entry_id>
66

> <s_m_entry_name>
GEN25_41.1

> <i_qp_#stars>
0

> <i_qp_#amine>
1

> <i_qp_#amidine>
0

> <i_qp_#acid>
0

> <i_qp_#amide>
0

> <i_qp_#rotor>
5

> <i_qp_#rtvFG>
0

> <i_qp_CNS>
1

> <r_qp_mol_MW>
   407.508

> <r_qp_dipole>
     3.921

> <r_qp_SASA>
   699.974

> <r_qp_FOSA>
   567.363

> <r_qp_FISA>
    26.347

> <r_qp_PISA>
   106.264

> <r_qp_WPSA>
     0.000

> <r_qp_volume>
  1307.773

> <r_qp_donorHB>
     1.000

> <r_qp_accptHB>
     4.500

> <r_qp_dip^2/V>
   0.0117540

> <r_qp_ACxDN^.5/SA>
   0.0064290

> <r_qp_glob>
   0.8262370

> <r_qp_QPpolrz>
    43.987

> <r_qp_QPlogPC16>
    11.518

> <r_qp_QPlogPoct>
    17.915

> <r_qp_QPlogPw>
     7.100

> <r_qp_QPlogPo/w>
     5.036

> <r_qp_QPlogS>
    -5.333

> <r_qp_CIQPlogS>
    -5.661

> <r_qp_QPlogHERG>
    -5.577

> <r_qp_QPPCaco>
  1389.798

> <r_qp_QPlogBB>
     0.403

> <r_qp_QPPMDCK>
   781.166

> <r_qp_QPlogKp>
    -3.213

> <r_qp_IP(eV)>
     8.257

> <r_qp_EA(eV)>
     0.626

> <i_qp_#metab>
7

> <r_qp_QPlogKhsa>
     1.092

> <i_qp_HumanOralAbsorption>
3

> <r_qp_PercentHumanOralAbsorption>
   100.000

> <r_qp_SAfluorine>
     0.000

> <r_qp_SAamideO>
     0.000

> <r_qp_PSA>
    42.721

> <i_qp_#NandO>
5

> <i_qp_RuleOfFive>
1

> <i_qp_RuleOfThree>
1

> <i_qp_#ringatoms>
20

> <i_qp_#in34>
0

> <i_qp_#in56>
20

> <i_qp_#noncon>
3

> <i_qp_#nonHatm>
30

> <r_qp_Jm>
0.001158

$$$$
GEN25_42
                    3D
 Structure written by MMmdl.
 69 72  0  0  1  0            999 V2000
    0.5618    0.9608   -0.5920 C   0  0  0  0  0  0
    0.2688    1.4793    0.6700 C   0  0  0  0  0  0
   -0.0511    0.6481    1.7741 C   0  0  0  0  0  0
   -0.0091   -0.7592    1.5741 C   0  0  0  0  0  0
    0.3149   -1.2901    0.2784 C   0  0  0  0  0  0
    0.5937   -0.4164   -0.8025 C   0  0  0  0  0  0
    0.2410    2.8516    0.7733 O   0  0  0  0  0  0
    0.3317   -2.7623    0.0425 C   0  0  0  0  0  0
    1.5566    3.3470    1.0313 C   0  0  0  0  0  0
    1.4740    4.4166    1.2460 H   0  0  0  0  0  0
    2.0121    2.8610    1.9014 H   0  0  0  0  0  0
   -0.8597   -3.4149   -0.3515 C   0  0  0  0  0  0
   -0.8737   -4.8000   -0.5262 C   0  0  0  0  0  0
    0.2869   -5.5571   -0.3358 C   0  0  0  0  0  0
    1.5038   -4.9260    0.0106 C   0  0  0  0  0  0
    1.5179   -3.5262    0.2237 C   0  0  0  0  0  0
   -1.9604   -2.6066   -0.5140 O   0  0  0  0  0  0
   -1.7959   -5.2930   -0.8033 H   0  0  0  0  0  0
    0.3307   -6.9253   -0.4441 O   0  0  0  0  0  0
   -3.1724   -3.2023   -0.9564 C   0  0  0  0  0  0
   -0.8737   -7.6168   -0.7476 C   0  0  0  0  0  0
   -1.2533   -7.3329   -1.7346 H   0  0  0  0  0  0
   -1.6277   -7.4589    0.0305 H   0  0  0  0  0  0
   -0.6455   -8.6866   -0.7758 H   0  0  0  0  0  0
    2.7853   -5.7596    0.1546 C   0  0  2  0  0  0
    2.5138   -6.6115    0.7942 H   0  0  0  0  0  0
    3.8502   -5.0611    0.8994 N   0  0  0  0  0  0
    4.0704   -3.6615    0.5297 C   0  0  2  0  0  0
    2.7745   -2.8683    0.7643 C   0  0  0  0  0  0
    3.2293   -6.3460   -1.2025 C   0  0  0  0  0  0
    3.4388   -5.5762   -1.9476 H   0  0  0  0  0  0
    2.4578   -6.9889   -1.6379 H   0  0  0  0  0  0
    4.1179   -6.9768   -1.1032 H   0  0  0  0  0  0
    4.6246   -3.3899   -0.8746 C   0  0  0  0  0  0
    4.8075   -3.2434    1.2299 H   0  0  0  0  0  0
    2.9020   -1.8654    0.3420 H   0  0  0  0  0  0
    2.6307   -2.7476    1.8469 H   0  0  0  0  0  0
    5.0769   -5.8242    1.0819 C   0  0  0  0  0  0
    4.8564   -6.8284    1.4609 H   0  0  0  0  0  0
    5.7153   -5.3464    1.8335 H   0  0  0  0  0  0
    5.6619   -5.9249    0.1628 H   0  0  0  0  0  0
    5.4857   -4.0233   -1.1059 H   0  0  0  0  0  0
    4.9670   -2.3504   -0.9422 H   0  0  0  0  0  0
    3.8701   -3.5201   -1.6547 H   0  0  0  0  0  0
    2.1976    3.2268    0.1514 H   0  0  0  0  0  0
    0.7597    1.6478   -1.4117 H   0  0  0  0  0  0
    0.9112   -0.9312   -2.1828 C   0  0  0  0  0  0
    1.1316   -0.1117   -2.8757 H   0  0  0  0  0  0
    0.0590   -1.4828   -2.5918 H   0  0  0  0  0  0
    1.7935   -1.5783   -2.1601 H   0  0  0  0  0  0
   -0.4130    1.1258    3.0651 C   0  0  0  0  0  0
   -0.6626    0.2632    4.1344 C   0  0  0  0  0  0
   -0.6094   -1.1083    3.9485 C   0  0  0  0  0  0
   -0.2968   -1.6036    2.6823 C   0  0  0  0  0  0
   -0.4696    2.4737    3.3405 O   0  0  0  0  0  0
   -0.8979    0.6678    5.1148 H   0  0  0  0  0  0
   -0.8812   -1.8524    5.0632 O   0  0  0  0  0  0
   -0.8038   -3.2670    4.9336 C   0  0  0  0  0  0
   -1.0273   -3.7043    5.9115 H   0  0  0  0  0  0
    0.2055   -3.5839    4.6504 H   0  0  0  0  0  0
   -1.5505   -3.6393    4.2245 H   0  0  0  0  0  0
   -0.2662   -2.6791    2.5353 H   0  0  0  0  0  0
   -1.8163    2.9398    3.2356 C   0  0  0  0  0  0
   -1.7998    4.0303    3.3223 H   0  0  0  0  0  0
   -2.4305    2.5444    4.0517 H   0  0  0  0  0  0
   -2.2610    2.6833    2.2675 H   0  0  0  0  0  0
   -3.9159   -2.4065   -1.0628 H   0  0  0  0  0  0
   -3.5528   -3.9152   -0.2177 H   0  0  0  0  0  0
   -3.0474   -3.6734   -1.9369 H   0  0  0  0  0  0
  1  2  2  0  0  0
  1  6  1  0  0  0
  1 46  1  0  0  0
  2  3  1  0  0  0
  2  7  1  0  0  0
  3  4  2  0  0  0
  3 51  1  0  0  0
  4  5  1  0  0  0
  4 54  1  0  0  0
  5  6  2  0  0  0
  5  8  1  0  0  0
  6 47  1  0  0  0
  7  9  1  0  0  0
  8 12  2  0  0  0
  8 16  1  0  0  0
  9 10  1  0  0  0
  9 11  1  0  0  0
  9 45  1  0  0  0
 12 13  1  0  0  0
 12 17  1  0  0  0
 13 14  2  0  0  0
 13 18  1  0  0  0
 14 15  1  0  0  0
 14 19  1  0  0  0
 15 16  2  0  0  0
 15 25  1  0  0  0
 16 29  1  0  0  0
 17 20  1  0  0  0
 19 21  1  0  0  0
 20 67  1  0  0  0
 20 68  1  0  0  0
 20 69  1  0  0  0
 21 22  1  0  0  0
 21 23  1  0  0  0
 21 24  1  0  0  0
 25 26  1  0  0  0
 25 27  1  0  0  0
 25 30  1  0  0  0
 27 28  1  0  0  0
 27 38  1  0  0  0
 28 29  1  0  0  0
 28 34  1  0  0  0
 28 35  1  0  0  0
 29 36  1  0  0  0
 29 37  1  0  0  0
 30 31  1  0  0  0
 30 32  1  0  0  0
 30 33  1  0  0  0
 34 42  1  0  0  0
 34 43  1  0  0  0
 34 44  1  0  0  0
 38 39  1  0  0  0
 38 40  1  0  0  0
 38 41  1  0  0  0
 47 48  1  0  0  0
 47 49  1  0  0  0
 47 50  1  0  0  0
 51 52  2  0  0  0
 51 55  1  0  0  0
 52 53  1  0  0  0
 52 56  1  0  0  0
 53 54  2  0  0  0
 53 57  1  0  0  0
 54 62  1  0  0  0
 55 63  1  0  0  0
 57 58  1  0  0  0
 58 59  1  0  0  0
 58 60  1  0  0  0
 58 61  1  0  0  0
 63 64  1  0  0  0
 63 65  1  0  0  0
 63 66  1  0  0  0
M  END
> <s_m_entry_id>
67

> <s_m_entry_name>
GEN25_42.1

> <i_qp_#stars>
2

> <i_qp_#amine>
1

> <i_qp_#amidine>
0

> <i_qp_#acid>
0

> <i_qp_#amide>
0

> <i_qp_#rotor>
6

> <i_qp_#rtvFG>
0

> <i_qp_CNS>
2

> <r_qp_mol_MW>
   465.588

> <r_qp_dipole>
     4.531

> <r_qp_SASA>
   755.974

> <r_qp_FOSA>
   678.565

> <r_qp_FISA>
     3.435

> <r_qp_PISA>
    73.974

> <r_qp_WPSA>
     0.000

> <r_qp_volume>
  1458.031

> <r_qp_donorHB>
     0.000

> <r_qp_accptHB>
     5.750

> <r_qp_dip^2/V>
   0.0140830

> <r_qp_ACxDN^.5/SA>
   0.0000000

> <r_qp_glob>
   0.8225630

> <r_qp_QPpolrz>
    49.050

> <r_qp_QPlogPC16>
    12.250

> <r_qp_QPlogPoct>
    18.787

> <r_qp_QPlogPw>
     6.405

> <r_qp_QPlogPo/w>
     5.543

> <r_qp_QPlogS>
    -5.336

> <r_qp_CIQPlogS>
    -6.250

> <r_qp_QPlogHERG>
    -5.482

> <r_qp_QPPCaco>
  2292.059

> <r_qp_QPlogBB>
     0.567

> <r_qp_QPPMDCK>
  1341.501

> <r_qp_QPlogKp>
    -2.809

> <r_qp_IP(eV)>
     8.177

> <r_qp_EA(eV)>
     0.594

> <i_qp_#metab>
9

> <r_qp_QPlogKhsa>
     1.058

> <i_qp_HumanOralAbsorption>
3

> <r_qp_PercentHumanOralAbsorption>
   100.000

> <r_qp_SAfluorine>
     0.000

> <r_qp_SAamideO>
     0.000

> <r_qp_PSA>
    38.895

> <i_qp_#NandO>
6

> <i_qp_RuleOfFive>
1

> <i_qp_RuleOfThree>
1

> <i_qp_#ringatoms>
20

> <i_qp_#in34>
0

> <i_qp_#in56>
20

> <i_qp_#noncon>
3

> <i_qp_#nonHatm>
34

> <r_qp_Jm>
0.003337

$$$$
GEN25_43
                    3D
 Structure written by MMmdl.
 65 68  0  0  1  0            999 V2000
    0.6591    1.0205   -0.6538 C   0  0  0  0  0  0
    0.3413    1.4901    0.6499 C   0  0  0  0  0  0
    0.0018    0.6304    1.6977 C   0  0  0  0  0  0
   -0.2755    1.0566    2.6593 H   0  0  0  0  0  0
    0.0102   -0.7504    1.5164 C   0  0  0  0  0  0
   -0.3770   -1.6338    2.6742 C   0  0  0  0  0  0
   -0.5150   -1.0527    3.5927 H   0  0  0  0  0  0
    0.4030   -2.3726    2.8806 H   0  0  0  0  0  0
   -1.3219   -2.1448    2.4643 H   0  0  0  0  0  0
    0.3490   -1.2773    0.2469 C   0  0  0  0  0  0
    0.6673   -0.3931   -0.8421 C   0  0  0  0  0  0
    0.2838    2.8362    0.9378 O   0  0  0  0  0  0
    0.3461   -2.7559    0.0505 C   0  0  0  0  0  0
    1.5117    3.2609    1.5328 C   0  0  0  0  0  0
    1.4883    4.3524    1.6035 H   0  0  0  0  0  0
    1.6134    2.8585    2.5464 H   0  0  0  0  0  0
   -0.8534   -3.4059   -0.3226 C   0  0  0  0  0  0
   -0.8800   -4.7942   -0.4695 C   0  0  0  0  0  0
    0.2755   -5.5577   -0.2738 C   0  0  0  0  0  0
    1.5006   -4.9305    0.0502 C   0  0  0  0  0  0
    1.5279   -3.5268    0.2359 C   0  0  0  0  0  0
   -1.9470   -2.5914   -0.5017 O   0  0  0  0  0  0
   -1.8084   -5.2842   -0.7303 H   0  0  0  0  0  0
    0.3064   -6.9283   -0.3551 O   0  0  0  0  0  0
   -3.1747   -3.1905   -0.8939 C   0  0  0  0  0  0
   -0.9000   -7.6132   -0.6658 C   0  0  0  0  0  0
   -1.2685   -7.3333   -1.6580 H   0  0  0  0  0  0
   -1.6598   -7.4446    0.1043 H   0  0  0  0  0  0
   -0.6792   -8.6848   -0.6845 H   0  0  0  0  0  0
    2.7767   -5.7719    0.1977 C   0  0  2  0  0  0
    2.5057   -6.6068    0.8594 H   0  0  0  0  0  0
    3.8575   -5.0665    0.9133 N   0  0  0  0  0  0
    4.0829   -3.6770    0.5105 C   0  0  2  0  0  0
    2.7969   -2.8689    0.7471 C   0  0  0  0  0  0
    3.1998   -6.3924   -1.1512 C   0  0  0  0  0  0
    3.4101   -5.6413   -1.9148 H   0  0  0  0  0  0
    2.4172   -7.0360   -1.5650 H   0  0  0  0  0  0
    4.0824   -7.0309   -1.0474 H   0  0  0  0  0  0
    4.6174   -3.4388   -0.9076 C   0  0  0  0  0  0
    4.8337   -3.2501    1.1906 H   0  0  0  0  0  0
    2.9280   -1.8755    0.3043 H   0  0  0  0  0  0
    2.6696   -2.7257    1.8289 H   0  0  0  0  0  0
    5.0813   -5.8352    1.0927 C   0  0  0  0  0  0
    4.8593   -6.8299    1.4949 H   0  0  0  0  0  0
    5.7342   -5.3473    1.8253 H   0  0  0  0  0  0
    5.6521   -5.9583    0.1674 H   0  0  0  0  0  0
    5.4699   -4.0837   -1.1389 H   0  0  0  0  0  0
    4.9666   -2.4037   -1.0021 H   0  0  0  0  0  0
    3.8498   -3.5790   -1.6732 H   0  0  0  0  0  0
    2.3787    2.9793    0.9245 H   0  0  0  0  0  0
   -3.9148   -2.3922   -1.0048 H   0  0  0  0  0  0
   -3.5410   -3.8780   -0.1246 H   0  0  0  0  0  0
   -3.0787   -3.6912   -1.8629 H   0  0  0  0  0  0
    0.9936   -0.8906   -2.1261 C   0  0  0  0  0  0
    1.0116   -1.9618   -2.3192 H   0  0  0  0  0  0
    1.3047   -0.0551   -3.1939 C   0  0  0  0  0  0
    1.5559   -0.4805   -4.1619 H   0  0  0  0  0  0
    1.2913    1.3186   -3.0188 C   0  0  0  0  0  0
    1.5498    1.9378   -3.8708 H   0  0  0  0  0  0
    0.9626    1.8662   -1.7739 C   0  0  0  0  0  0
    0.9395    3.2255   -1.5582 O   0  0  0  0  0  0
    0.9265    4.0856   -2.6898 C   0  0  0  0  0  0
    0.7424    5.1033   -2.3321 H   0  0  0  0  0  0
    0.1189    3.8259   -3.3824 H   0  0  0  0  0  0
    1.8986    4.0828   -3.1928 H   0  0  0  0  0  0
  1  2  2  0  0  0
  1 11  1  0  0  0
  1 60  1  0  0  0
  2  3  1  0  0  0
  2 12  1  0  0  0
  3  4  1  0  0  0
  3  5  2  0  0  0
  5  6  1  0  0  0
  5 10  1  0  0  0
  6  7  1  0  0  0
  6  8  1  0  0  0
  6  9  1  0  0  0
 10 11  2  0  0  0
 10 13  1  0  0  0
 11 54  1  0  0  0
 12 14  1  0  0  0
 13 17  2  0  0  0
 13 21  1  0  0  0
 14 15  1  0  0  0
 14 16  1  0  0  0
 14 50  1  0  0  0
 17 18  1  0  0  0
 17 22  1  0  0  0
 18 19  2  0  0  0
 18 23  1  0  0  0
 19 20  1  0  0  0
 19 24  1  0  0  0
 20 21  2  0  0  0
 20 30  1  0  0  0
 21 34  1  0  0  0
 22 25  1  0  0  0
 24 26  1  0  0  0
 25 51  1  0  0  0
 25 52  1  0  0  0
 25 53  1  0  0  0
 26 27  1  0  0  0
 26 28  1  0  0  0
 26 29  1  0  0  0
 30 31  1  0  0  0
 30 32  1  0  0  0
 30 35  1  0  0  0
 32 33  1  0  0  0
 32 43  1  0  0  0
 33 34  1  0  0  0
 33 39  1  0  0  0
 33 40  1  0  0  0
 34 41  1  0  0  0
 34 42  1  0  0  0
 35 36  1  0  0  0
 35 37  1  0  0  0
 35 38  1  0  0  0
 39 47  1  0  0  0
 39 48  1  0  0  0
 39 49  1  0  0  0
 43 44  1  0  0  0
 43 45  1  0  0  0
 43 46  1  0  0  0
 54 55  1  0  0  0
 54 56  2  0  0  0
 56 57  1  0  0  0
 56 58  1  0  0  0
 58 59  1  0  0  0
 58 60  2  0  0  0
 60 61  1  0  0  0
 61 62  1  0  0  0
 62 63  1  0  0  0
 62 64  1  0  0  0
 62 65  1  0  0  0
M  END
> <s_m_entry_id>
68

> <s_m_entry_name>
GEN25_43.1

> <i_qp_#stars>
1

> <i_qp_#amine>
1

> <i_qp_#amidine>
0

> <i_qp_#acid>
0

> <i_qp_#amide>
0

> <i_qp_#rotor>
5

> <i_qp_#rtvFG>
0

> <i_qp_CNS>
2

> <r_qp_mol_MW>
   435.562

> <r_qp_dipole>
     2.372

> <r_qp_SASA>
   736.393

> <r_qp_FOSA>
   611.661

> <r_qp_FISA>
     3.921

> <r_qp_PISA>
   120.812

> <r_qp_WPSA>
     0.000

> <r_qp_volume>
  1390.749

> <r_qp_donorHB>
     0.000

> <r_qp_accptHB>
     5.000

> <r_qp_dip^2/V>
   0.0040470

> <r_qp_ACxDN^.5/SA>
   0.0000000

> <r_qp_glob>
   0.8182530

> <r_qp_QPpolrz>
    47.447

> <r_qp_QPlogPC16>
    12.000

> <r_qp_QPlogPoct>
    17.748

> <r_qp_QPlogPw>
     6.162

> <r_qp_QPlogPo/w>
     5.521

> <r_qp_QPlogS>
    -5.520

> <r_qp_CIQPlogS>
    -5.960

> <r_qp_QPlogHERG>
    -5.775

> <r_qp_QPPCaco>
  2267.887

> <r_qp_QPlogBB>
     0.622

> <r_qp_QPPMDCK>
  1326.216

> <r_qp_QPlogKp>
    -2.749

> <r_qp_IP(eV)>
     8.032

> <r_qp_EA(eV)>
     0.449

> <i_qp_#metab>
8

> <r_qp_QPlogKhsa>
     1.106

> <i_qp_HumanOralAbsorption>
3

> <r_qp_PercentHumanOralAbsorption>
   100.000

> <r_qp_SAfluorine>
     0.000

> <r_qp_SAamideO>
     0.000

> <r_qp_PSA>
    29.774

> <i_qp_#NandO>
5

> <i_qp_RuleOfFive>
1

> <i_qp_RuleOfThree>
1

> <i_qp_#ringatoms>
20

> <i_qp_#in34>
0

> <i_qp_#in56>
20

> <i_qp_#noncon>
3

> <i_qp_#nonHatm>
32

> <r_qp_Jm>
0.002344

$$$$
GEN25_44
                    3D
 Structure written by MMmdl.
 62 65  0  0  1  0            999 V2000
    0.5560    0.9168   -0.5993 C   0  0  0  0  0  0
    0.2684    1.4632    0.6514 C   0  0  0  0  0  0
   -0.0546    0.6546    1.7756 C   0  0  0  0  0  0
   -0.0202   -0.7594    1.6033 C   0  0  0  0  0  0
    0.2987   -1.3122    0.3244 C   0  0  0  0  0  0
    0.5737   -0.4595   -0.7590 C   0  0  0  0  0  0
    0.7970   -0.8772   -1.7388 H   0  0  0  0  0  0
    0.2478    2.8372    0.7275 O   0  0  0  0  0  0
    0.3241   -2.7754    0.0691 C   0  0  0  0  0  0
    1.5660    3.3306    0.9749 C   0  0  0  0  0  0
    1.4894    4.4051    1.1664 H   0  0  0  0  0  0
    2.0187    2.8609    1.8554 H   0  0  0  0  0  0
   -0.8607   -3.4280   -0.3432 C   0  0  0  0  0  0
   -0.8632   -4.8092   -0.5499 C   0  0  0  0  0  0
    0.3029   -5.5615   -0.3745 C   0  0  0  0  0  0
    1.5138   -4.9287   -0.0107 C   0  0  0  0  0  0
    1.5166   -3.5333    0.2324 C   0  0  0  0  0  0
   -1.9666   -2.6245   -0.4949 O   0  0  0  0  0  0
   -1.7803   -5.3028   -0.8424 H   0  0  0  0  0  0
    0.3581   -6.9264   -0.5157 O   0  0  0  0  0  0
   -3.1829   -3.2267   -0.9167 C   0  0  0  0  0  0
   -0.8378   -7.6192   -0.8484 C   0  0  0  0  0  0
   -1.2120   -7.3109   -1.8300 H   0  0  0  0  0  0
   -1.5992   -7.4894   -0.0724 H   0  0  0  0  0  0
   -0.6002   -8.6859   -0.9045 H   0  0  0  0  0  0
    2.8011   -5.7557    0.1195 C   0  0  2  0  0  0
    3.8580   -5.0659    0.8836 N   0  0  0  0  0  0
    4.0706   -3.6577    0.5434 C   0  0  2  0  0  0
    2.7685   -2.8766    0.7855 C   0  0  0  0  0  0
    3.2544   -6.3090   -1.2484 C   0  0  0  0  0  0
    4.6321   -3.3549   -0.8517 C   0  0  0  0  0  0
    4.8010   -3.2491    1.2562 H   0  0  0  0  0  0
    2.8906   -1.8669    0.3777 H   0  0  0  0  0  0
    2.6211   -2.7725    1.8694 H   0  0  0  0  0  0
    5.0886   -5.8250    1.0564 C   0  0  0  0  0  0
    5.4968   -3.9801   -1.0914 H   0  0  0  0  0  0
    4.9713   -2.3130   -0.8953 H   0  0  0  0  0  0
    3.8824   -3.4713   -1.6386 H   0  0  0  0  0  0
    2.2064    3.1879    0.0978 H   0  0  0  0  0  0
    0.7598    1.5657   -1.4463 H   0  0  0  0  0  0
   -0.4118    1.1577    3.0603 C   0  0  0  0  0  0
   -0.6657    0.3165    4.1463 C   0  0  0  0  0  0
   -0.6201   -1.0555    3.9742 C   0  0  0  0  0  0
   -0.8243   -1.7203    4.8089 H   0  0  0  0  0  0
   -0.3103   -1.5813    2.7208 C   0  0  0  0  0  0
   -0.4604    2.5109    3.3111 O   0  0  0  0  0  0
   -0.8981    0.7359    5.1208 H   0  0  0  0  0  0
   -0.2921   -2.6661    2.6277 H   0  0  0  0  0  0
   -1.8030    2.9838    3.1868 C   0  0  0  0  0  0
   -1.7800    4.0755    3.2552 H   0  0  0  0  0  0
   -2.4264    2.6062    4.0043 H   0  0  0  0  0  0
   -2.2417    2.7140    2.2196 H   0  0  0  0  0  0
   -3.9361   -2.4369   -0.9965 H   0  0  0  0  0  0
   -3.5400   -3.9524   -0.1787 H   0  0  0  0  0  0
   -3.0755   -3.6842   -1.9057 H   0  0  0  0  0  0
    3.4590   -5.5217   -1.9763 H   0  0  0  0  0  0
    2.4901   -6.9494   -1.6998 H   0  0  0  0  0  0
    4.1484   -6.9338   -1.1598 H   0  0  0  0  0  0
    2.5337   -6.6235    0.7392 H   0  0  0  0  0  0
    4.8726   -6.8380    1.4139 H   0  0  0  0  0  0
    5.7204   -5.3586    1.8206 H   0  0  0  0  0  0
    5.6786   -5.9035    0.1383 H   0  0  0  0  0  0
  1  2  2  0  0  0
  1  6  1  0  0  0
  1 40  1  0  0  0
  2  3  1  0  0  0
  2  8  1  0  0  0
  3  4  2  0  0  0
  3 41  1  0  0  0
  4  5  1  0  0  0
  4 45  1  0  0  0
  5  6  2  0  0  0
  5  9  1  0  0  0
  6  7  1  0  0  0
  8 10  1  0  0  0
  9 13  2  0  0  0
  9 17  1  0  0  0
 10 11  1  0  0  0
 10 12  1  0  0  0
 10 39  1  0  0  0
 13 14  1  0  0  0
 13 18  1  0  0  0
 14 15  2  0  0  0
 14 19  1  0  0  0
 15 16  1  0  0  0
 15 20  1  0  0  0
 16 17  2  0  0  0
 16 26  1  0  0  0
 17 29  1  0  0  0
 18 21  1  0  0  0
 20 22  1  0  0  0
 21 53  1  0  0  0
 21 54  1  0  0  0
 21 55  1  0  0  0
 22 23  1  0  0  0
 22 24  1  0  0  0
 22 25  1  0  0  0
 26 27  1  0  0  0
 26 30  1  0  0  0
 26 59  1  0  0  0
 27 28  1  0  0  0
 27 35  1  0  0  0
 28 29  1  0  0  0
 28 31  1  0  0  0
 28 32  1  0  0  0
 29 33  1  0  0  0
 29 34  1  0  0  0
 30 56  1  0  0  0
 30 57  1  0  0  0
 30 58  1  0  0  0
 31 36  1  0  0  0
 31 37  1  0  0  0
 31 38  1  0  0  0
 35 60  1  0  0  0
 35 61  1  0  0  0
 35 62  1  0  0  0
 41 42  2  0  0  0
 41 46  1  0  0  0
 42 43  1  0  0  0
 42 47  1  0  0  0
 43 44  1  0  0  0
 43 45  2  0  0  0
 45 48  1  0  0  0
 46 49  1  0  0  0
 49 50  1  0  0  0
 49 51  1  0  0  0
 49 52  1  0  0  0
M  END
> <s_m_entry_id>
69

> <s_m_entry_name>
GEN25_44.1

> <i_qp_#stars>
1

> <i_qp_#amine>
1

> <i_qp_#amidine>
0

> <i_qp_#acid>
0

> <i_qp_#amide>
0

> <i_qp_#rotor>
5

> <i_qp_#rtvFG>
0

> <i_qp_CNS>
2

> <r_qp_mol_MW>
   421.535

> <r_qp_dipole>
     3.509

> <r_qp_SASA>
   717.794

> <r_qp_FOSA>
   554.379

> <r_qp_FISA>
     3.929

> <r_qp_PISA>
   159.485

> <r_qp_WPSA>
     0.000

> <r_qp_volume>
  1349.342

> <r_qp_donorHB>
     0.000

> <r_qp_accptHB>
     5.000

> <r_qp_dip^2/V>
   0.0091260

> <r_qp_ACxDN^.5/SA>
   0.0000000

> <r_qp_glob>
   0.8227100

> <r_qp_QPpolrz>
    46.159

> <r_qp_QPlogPC16>
    11.890

> <r_qp_QPlogPoct>
    17.432

> <r_qp_QPlogPw>
     6.380

> <r_qp_QPlogPo/w>
     5.296

> <r_qp_QPlogS>
    -5.168

> <r_qp_CIQPlogS>
    -5.662

> <r_qp_QPlogHERG>
    -5.887

> <r_qp_QPPCaco>
  2267.447

> <r_qp_QPlogBB>
     0.622

> <r_qp_QPPMDCK>
  1325.938

> <r_qp_QPlogKp>
    -2.613

> <r_qp_IP(eV)>
     8.289

> <r_qp_EA(eV)>
     0.626

> <i_qp_#metab>
7

> <r_qp_QPlogKhsa>
     0.985

> <i_qp_HumanOralAbsorption>
3

> <r_qp_PercentHumanOralAbsorption>
   100.000

> <r_qp_SAfluorine>
     0.000

> <r_qp_SAamideO>
     0.000

> <r_qp_PSA>
    30.672

> <i_qp_#NandO>
5

> <i_qp_RuleOfFive>
1

> <i_qp_RuleOfThree>
1

> <i_qp_#ringatoms>
20

> <i_qp_#in34>
0

> <i_qp_#in56>
20

> <i_qp_#noncon>
3

> <i_qp_#nonHatm>
31

> <r_qp_Jm>
0.006987

$$$$
GHA2_2
                    3D
 Structure written by MMmdl.
 27 30  0  0  1  0            999 V2000
    1.2337    0.8564   -0.1302 C   0  0  0  0  0  0
    0.0827    1.5403    0.2668 C   0  0  0  0  0  0
   -1.0808    0.7990    0.5562 C   0  0  0  0  0  0
   -1.9892    1.3074    0.8671 H   0  0  0  0  0  0
   -1.0520   -0.5951    0.4389 C   0  0  0  0  0  0
   -1.9475   -1.1698    0.6614 H   0  0  0  0  0  0
    0.1116   -1.2506    0.0403 C   0  0  0  0  0  0
    0.1135   -2.3349   -0.0448 H   0  0  0  0  0  0
    1.2786   -0.5373   -0.2525 C   0  0  0  0  0  0
    2.1822   -1.0520   -0.5625 H   0  0  0  0  0  0
    2.2129    1.8003   -0.3487 N   0  0  0  0  0  0
    3.1548    1.5892   -0.6464 H   0  0  0  0  0  0
    1.7314    3.0625   -0.1062 C   0  0  0  0  0  0
    0.4042    2.9274    0.2792 C   0  0  0  0  0  0
    2.3347    4.3145   -0.1882 C   0  0  0  0  0  0
    3.3710    4.4255   -0.4886 H   0  0  0  0  0  0
    1.5299    5.4139    0.1379 C   0  0  0  0  0  0
    0.1857    5.1941    0.5215 C   0  0  0  0  0  0
   -0.3825    3.9842    0.5965 N   0  0  0  0  0  0
    2.0456    6.7198    0.0862 C   0  0  0  0  0  0
    3.0782    6.8954   -0.2079 H   0  0  0  0  0  0
    1.2426    7.8105    0.4109 C   0  0  0  0  0  0
    1.6467    8.8183    0.3693 H   0  0  0  0  0  0
   -0.0778    7.6013    0.7882 C   0  0  0  0  0  0
   -0.7139    8.4445    1.0437 H   0  0  0  0  0  0
   -0.5894    6.3015    0.8392 C   0  0  0  0  0  0
   -1.6255    6.1528    1.1364 H   0  0  0  0  0  0
  1  2  2  0  0  0
  1  9  1  0  0  0
  1 11  1  0  0  0
  2  3  1  0  0  0
  2 14  1  0  0  0
  3  4  1  0  0  0
  3  5  2  0  0  0
  5  6  1  0  0  0
  5  7  1  0  0  0
  7  8  1  0  0  0
  7  9  2  0  0  0
  9 10  1  0  0  0
 11 12  1  0  0  0
 11 13  1  0  0  0
 13 14  2  0  0  0
 13 15  1  0  0  0
 14 19  1  0  0  0
 15 16  1  0  0  0
 15 17  2  0  0  0
 17 18  1  0  0  0
 17 20  1  0  0  0
 18 19  2  0  0  0
 18 26  1  0  0  0
 20 21  1  0  0  0
 20 22  2  0  0  0
 22 23  1  0  0  0
 22 24  1  0  0  0
 24 25  1  0  0  0
 24 26  2  0  0  0
 26 27  1  0  0  0
M  END
> <s_m_entry_id>
70

> <s_m_entry_name>
GHA2_2.1

> <i_qp_#stars>
2

> <i_qp_#amine>
0

> <i_qp_#amidine>
0

> <i_qp_#acid>
0

> <i_qp_#amide>
0

> <i_qp_#rotor>
0

> <i_qp_#rtvFG>
0

> <i_qp_CNS>
1

> <r_qp_mol_MW>
   218.257

> <r_qp_dipole>
     3.600

> <r_qp_SASA>
   443.049

> <r_qp_FOSA>
     0.000

> <r_qp_FISA>
    38.563

> <r_qp_PISA>
   404.486

> <r_qp_WPSA>
     0.000

> <r_qp_volume>
   729.896

> <r_qp_donorHB>
     1.000

> <r_qp_accptHB>
     1.000

> <r_qp_dip^2/V>
   0.0177590

> <r_qp_ACxDN^.5/SA>
   0.0022570

> <r_qp_glob>
   0.8848850

> <r_qp_QPpolrz>
    26.919

> <r_qp_QPlogPC16>
     8.357

> <r_qp_QPlogPoct>
    10.873

> <r_qp_QPlogPw>
     6.249

> <r_qp_QPlogPo/w>
     3.573

> <r_qp_QPlogS>
    -3.913

> <r_qp_CIQPlogS>
    -4.169

> <r_qp_QPlogHERG>
    -5.324

> <r_qp_QPPCaco>
  4267.785

> <r_qp_QPlogBB>
     0.235

> <r_qp_QPPMDCK>
  2374.239

> <r_qp_QPlogKp>
    -0.805

> <r_qp_IP(eV)>
     8.086

> <r_qp_EA(eV)>
     1.067

> <i_qp_#metab>
0

> <r_qp_QPlogKhsa>
     0.382

> <i_qp_HumanOralAbsorption>
3

> <r_qp_PercentHumanOralAbsorption>
   100.000

> <r_qp_SAfluorine>
     0.000

> <r_qp_SAamideO>
     0.000

> <r_qp_PSA>
    25.982

> <i_qp_#NandO>
2

> <i_qp_RuleOfFive>
0

> <i_qp_RuleOfThree>
0

> <i_qp_#ringatoms>
17

> <i_qp_#in34>
0

> <i_qp_#in56>
17

> <i_qp_#noncon>
0

> <i_qp_#nonHatm>
17

> <r_qp_Jm>
4.170847

$$$$
GHA2_5
                    3D
 Structure written by MMmdl.
 34 37  0  0  1  0            999 V2000
    1.5771    0.6108   -0.2206 C   0  0  0  0  0  0
    0.3923    1.3604   -0.0980 C   0  0  0  0  0  0
   -0.8288    0.7672    0.1790 C   0  0  0  0  0  0
   -1.7296    1.3631    0.2771 H   0  0  0  0  0  0
   -0.8598   -0.6176    0.3352 C   0  0  0  0  0  0
   -1.8012   -1.1141    0.5551 H   0  0  0  0  0  0
    0.3155   -1.3770    0.2140 C   0  0  0  0  0  0
    0.2713   -2.4556    0.3404 H   0  0  0  0  0  0
    1.5427   -0.7636   -0.0643 C   0  0  0  0  0  0
    2.4391   -1.3666   -0.1514 H   0  0  0  0  0  0
    2.6584    1.4526   -0.4975 N   0  0  0  0  0  0
    3.9928    0.9212   -0.6652 C   0  0  0  0  0  0
    4.3207    0.4028    0.2427 H   0  0  0  0  0  0
    4.7275    1.7051   -0.8720 H   0  0  0  0  0  0
    4.0269    0.2164   -1.5033 H   0  0  0  0  0  0
    2.2181    2.7758   -0.5685 C   0  0  0  0  0  0
    0.7050    2.8221   -0.3209 C   0  0  2  0  0  0
    0.1677    3.1558   -1.2184 H   0  0  0  0  0  0
    1.3359    5.7229   -0.1947 C   0  0  0  0  0  0
    2.3621    5.2222   -0.9159 C   0  0  0  0  0  0
    3.1151    5.9751   -1.7997 O   0  0  0  0  0  0
    2.9254    6.9169   -1.6763 H   0  0  0  0  0  0
    2.9184    3.8891   -0.8201 C   0  0  0  0  0  0
    3.9843    3.8214   -1.0120 H   0  0  0  0  0  0
    0.6311    4.8825    0.8437 C   0  0  0  0  0  0
    0.3676    3.6209    0.8492 N   0  0  0  0  0  0
    0.8839    7.1082   -0.3047 C   0  0  0  0  0  0
    1.0696    7.6722   -1.2122 H   0  0  0  0  0  0
    0.2206    7.6939    0.7027 C   0  0  0  0  0  0
   -0.1209    8.7218    0.6271 H   0  0  0  0  0  0
   -0.0510    6.9772    1.9240 C   0  0  0  0  0  0
   -0.4489    7.5394    2.7632 H   0  0  0  0  0  0
    0.1271    5.6555    2.0156 C   0  0  0  0  0  0
   -0.1371    5.0960    2.9050 H   0  0  0  0  0  0
  1  2  2  0  0  0
  1  9  1  0  0  0
  1 11  1  0  0  0
  2  3  1  0  0  0
  2 17  1  0  0  0
  3  4  1  0  0  0
  3  5  2  0  0  0
  5  6  1  0  0  0
  5  7  1  0  0  0
  7  8  1  0  0  0
  7  9  2  0  0  0
  9 10  1  0  0  0
 11 12  1  0  0  0
 11 16  1  0  0  0
 12 13  1  0  0  0
 12 14  1  0  0  0
 12 15  1  0  0  0
 16 17  1  0  0  0
 16 23  2  0  0  0
 17 18  1  0  0  0
 17 26  1  0  0  0
 19 20  2  0  0  0
 19 25  1  0  0  0
 19 27  1  0  0  0
 20 21  1  0  0  0
 20 23  1  0  0  0
 21 22  1  0  0  0
 23 24  1  0  0  0
 25 26  2  0  0  0
 25 33  1  0  0  0
 27 28  1  0  0  0
 27 29  2  0  0  0
 29 30  1  0  0  0
 29 31  1  0  0  0
 31 32  1  0  0  0
 31 33  2  0  0  0
 33 34  1  0  0  0
M  END
> <s_m_entry_id>
71

> <s_m_entry_name>
GHA2_5.1

> <i_qp_#stars>
2

> <i_qp_#amine>
0

> <i_qp_#amidine>
0

> <i_qp_#acid>
0

> <i_qp_#amide>
0

> <i_qp_#rotor>
1

> <i_qp_#rtvFG>
0

> <i_qp_CNS>
1

> <r_qp_mol_MW>
   262.310

> <r_qp_dipole>
     1.327

> <r_qp_SASA>
   506.363

> <r_qp_FOSA>
   104.049

> <r_qp_FISA>
    54.015

> <r_qp_PISA>
   348.299

> <r_qp_WPSA>
     0.000

> <r_qp_volume>
   862.514

> <r_qp_donorHB>
     1.000

> <r_qp_accptHB>
     1.750

> <r_qp_dip^2/V>
   0.0020410

> <r_qp_ACxDN^.5/SA>
   0.0034560

> <r_qp_glob>
   0.8653940

> <r_qp_QPpolrz>
    31.048

> <r_qp_QPlogPC16>
     9.287

> <r_qp_QPlogPoct>
    12.432

> <r_qp_QPlogPw>
     6.642

> <r_qp_QPlogPo/w>
     3.957

> <r_qp_QPlogS>
    -4.678

> <r_qp_CIQPlogS>
    -4.624

> <r_qp_QPlogHERG>
    -5.371

> <r_qp_QPPCaco>
  3045.607

> <r_qp_QPlogBB>
     0.022

> <r_qp_QPPMDCK>
  1648.710

> <r_qp_QPlogKp>
    -1.192

> <r_qp_IP(eV)>
     7.882

> <r_qp_EA(eV)>
     0.846

> <i_qp_#metab>
3

> <r_qp_QPlogKhsa>
     0.576

> <i_qp_HumanOralAbsorption>
3

> <r_qp_PercentHumanOralAbsorption>
   100.000

> <r_qp_SAfluorine>
     0.000

> <r_qp_SAamideO>
     0.000

> <r_qp_PSA>
    34.598

> <i_qp_#NandO>
3

> <i_qp_RuleOfFive>
0

> <i_qp_RuleOfThree>
0

> <i_qp_#ringatoms>
18

> <i_qp_#in34>
0

> <i_qp_#in56>
15

> <i_qp_#noncon>
1

> <i_qp_#nonHatm>
20

> <r_qp_Jm>
0.354189

$$$$
GHA2_6
                    3D
 Structure written by MMmdl.
 55 62  0  0  1  0            999 V2000
    1.6581    0.8831    0.1731 C   0  0  0  0  0  0
    2.3828    1.3341   -0.4926 H   0  0  0  0  0  0
    0.6888    1.6295    0.7294 C   0  0  0  0  0  0
    0.6271    2.6950    0.5301 H   0  0  0  0  0  0
   -0.3146    1.0499    1.6059 C   0  0  0  0  0  0
   -1.0559    1.7253    2.0227 H   0  0  0  0  0  0
   -0.3537   -0.2574    1.9017 C   0  0  0  0  0  0
   -1.1005   -0.6945    2.5512 H   0  0  0  0  0  0
    0.6667   -1.1429    1.3213 C   0  0  0  0  0  0
    1.6945   -0.5195    0.4488 C   0  0  0  0  0  0
    0.7804   -2.4199    1.4980 N   0  0  0  0  0  0
    1.8666   -2.7724    0.7277 C   0  0  0  0  0  0
    2.4736   -1.5704    0.1446 C   0  0  0  0  0  0
    2.3584   -4.0139    0.5527 C   0  0  0  0  0  0
    1.8305   -5.1364    1.2316 N   0  0  0  0  0  0
    3.5015   -4.1440   -0.4134 C   0  0  0  0  0  0
    4.1378   -2.9800   -0.9301 C   0  0  0  0  0  0
    3.6767   -1.6883   -0.5398 N   0  0  0  0  0  0
    4.5198   -0.5453   -0.8799 C   0  0  0  0  0  0
    4.3215    0.3144   -0.2337 H   0  0  0  0  0  0
    4.3589   -0.2402   -1.9192 H   0  0  0  0  0  0
    5.5835   -0.7604   -0.7227 H   0  0  0  0  0  0
    3.9099   -5.4120   -0.8780 C   0  0  0  0  0  0
    3.4152   -6.3229   -0.5498 H   0  0  0  0  0  0
    4.9553   -5.5503   -1.7890 C   0  0  0  0  0  0
    5.2564   -6.5388   -2.1254 H   0  0  0  0  0  0
    5.5957   -4.4222   -2.2754 C   0  0  0  0  0  0
    6.4028   -4.5221   -2.9962 H   0  0  0  0  0  0
    5.1853   -3.1543   -1.8591 C   0  0  0  0  0  0
    5.6926   -2.3052   -2.3070 H   0  0  0  0  0  0
    0.5088   -5.5851    1.2031 C   0  0  0  0  0  0
    0.4321   -6.7466    1.9604 C   0  0  0  0  0  0
    1.7136   -7.0139    2.4989 C   0  0  0  0  0  0
    2.5666   -6.0024    2.0557 C   0  0  0  0  0  0
   -0.6301   -5.1170    0.5349 C   0  0  0  0  0  0
   -0.5932   -4.2234   -0.0800 H   0  0  0  0  0  0
   -1.8155   -5.8458    0.6951 C   0  0  0  0  0  0
   -1.7981   -7.0078    1.4953 C   0  0  0  0  0  0
   -0.7069   -7.4639    2.1180 N   0  0  0  0  0  0
   -3.0060   -5.4359    0.0705 C   0  0  0  0  0  0
   -3.0255   -4.5404   -0.5470 H   0  0  0  0  0  0
   -4.1796   -6.1695    0.2330 C   0  0  0  0  0  0
   -5.0967   -5.8472   -0.2525 H   0  0  0  0  0  0
   -4.1684   -7.3145    1.0192 C   0  0  0  0  0  0
   -5.0769   -7.8960    1.1532 H   0  0  0  0  0  0
   -2.9828   -7.7195    1.6392 C   0  0  0  0  0  0
   -2.9874   -8.6187    2.2518 H   0  0  0  0  0  0
    2.2246   -8.0297    3.3339 C   0  0  0  0  0  0
    1.5721   -8.8268    3.6790 H   0  0  0  0  0  0
    3.5666   -7.9987    3.7220 C   0  0  0  0  0  0
    3.9576   -8.7805    4.3680 H   0  0  0  0  0  0
    4.3979   -6.9692    3.2968 C   0  0  0  0  0  0
    5.4375   -6.9492    3.6153 H   0  0  0  0  0  0
    3.9145   -5.9542    2.4661 C   0  0  0  0  0  0
    4.5746   -5.1516    2.1504 H   0  0  0  0  0  0
  1  2  1  0  0  0
  1  3  2  0  0  0
  1 10  1  0  0  0
  3  4  1  0  0  0
  3  5  1  0  0  0
  5  6  1  0  0  0
  5  7  2  0  0  0
  7  8  1  0  0  0
  7  9  1  0  0  0
  9 10  1  0  0  0
  9 11  2  0  0  0
 10 13  2  0  0  0
 11 12  1  0  0  0
 12 13  1  0  0  0
 12 14  2  0  0  0
 13 18  1  0  0  0
 14 15  1  0  0  0
 14 16  1  0  0  0
 15 31  1  0  0  0
 15 34  1  0  0  0
 16 17  2  0  0  0
 16 23  1  0  0  0
 17 18  1  0  0  0
 17 29  1  0  0  0
 18 19  1  0  0  0
 19 20  1  0  0  0
 19 21  1  0  0  0
 19 22  1  0  0  0
 23 24  1  0  0  0
 23 25  2  0  0  0
 25 26  1  0  0  0
 25 27  1  0  0  0
 27 28  1  0  0  0
 27 29  2  0  0  0
 29 30  1  0  0  0
 31 32  2  0  0  0
 31 35  1  0  0  0
 32 33  1  0  0  0
 32 39  1  0  0  0
 33 34  2  0  0  0
 33 48  1  0  0  0
 34 54  1  0  0  0
 35 36  1  0  0  0
 35 37  2  0  0  0
 37 38  1  0  0  0
 37 40  1  0  0  0
 38 39  2  0  0  0
 38 46  1  0  0  0
 40 41  1  0  0  0
 40 42  2  0  0  0
 42 43  1  0  0  0
 42 44  1  0  0  0
 44 45  1  0  0  0
 44 46  2  0  0  0
 46 47  1  0  0  0
 48 49  1  0  0  0
 48 50  2  0  0  0
 50 51  1  0  0  0
 50 52  1  0  0  0
 52 53  1  0  0  0
 52 54  2  0  0  0
 54 55  1  0  0  0
M  END
> <s_m_entry_id>
72

> <s_m_entry_name>
GHA2_6.1

> <i_qp_#stars>
6

> <i_qp_#amine>
0

> <i_qp_#amidine>
0

> <i_qp_#acid>
0

> <i_qp_#amide>
0

> <i_qp_#rotor>
0

> <i_qp_#rtvFG>
0

> <i_qp_CNS>
1

> <r_qp_mol_MW>
   448.526

> <r_qp_dipole>
     7.267

> <r_qp_SASA>
   732.647

> <r_qp_FOSA>
    62.430

> <r_qp_FISA>
    22.447

> <r_qp_PISA>
   647.770

> <r_qp_WPSA>
     0.000

> <r_qp_volume>
  1345.102

> <r_qp_donorHB>
     0.000

> <r_qp_accptHB>
     3.000

> <r_qp_dip^2/V>
   0.0392550

> <r_qp_ACxDN^.5/SA>
   0.0000000

> <r_qp_glob>
   0.8043410

> <r_qp_QPpolrz>
    53.863

> <r_qp_QPlogPC16>
    15.471

> <r_qp_QPlogPoct>
    20.431

> <r_qp_QPlogPw>
     8.996

> <r_qp_QPlogPo/w>
     7.213

> <r_qp_QPlogS>
    -8.530

> <r_qp_CIQPlogS>
    -9.245

> <r_qp_QPlogHERG>
    -7.787

> <r_qp_QPPCaco>
  6067.814

> <r_qp_QPlogBB>
     0.332

> <r_qp_QPPMDCK>
  3473.083

> <r_qp_QPlogKp>
     0.349

> <r_qp_IP(eV)>
     7.898

> <r_qp_EA(eV)>
     1.737

> <i_qp_#metab>
3

> <r_qp_QPlogKhsa>
     1.720

> <i_qp_HumanOralAbsorption>
1

> <r_qp_PercentHumanOralAbsorption>
   100.000

> <r_qp_SAfluorine>
     0.000

> <r_qp_SAamideO>
     0.000

> <r_qp_PSA>
    26.967

> <i_qp_#NandO>
4

> <i_qp_RuleOfFive>
1

> <i_qp_RuleOfThree>
1

> <i_qp_#ringatoms>
34

> <i_qp_#in34>
0

> <i_qp_#in56>
34

> <i_qp_#noncon>
0

> <i_qp_#nonHatm>
35

> <r_qp_Jm>
0.002954

$$$$
GHA2_7
                    3D
 Structure written by MMmdl.
 30 33  0  0  1  0            999 V2000
    1.2377    0.6656    0.3615 C   0  0  0  0  0  0
    2.1018    1.2587    0.6388 H   0  0  0  0  0  0
   -0.0109    1.2656    0.1730 C   0  0  0  0  0  0
   -0.1167    2.3400    0.3060 H   0  0  0  0  0  0
   -1.1366    0.5000   -0.1873 C   0  0  0  0  0  0
   -2.0967    0.9915   -0.3279 H   0  0  0  0  0  0
   -1.0361   -0.8835   -0.3665 C   0  0  0  0  0  0
   -1.8992   -1.4778   -0.6439 H   0  0  0  0  0  0
    0.1986   -1.4774   -0.1802 C   0  0  0  0  0  0
    1.3206   -0.6976    0.1813 C   0  0  0  0  0  0
    0.4898   -2.8619   -0.3177 N   0  0  0  0  0  0
    1.7650   -2.9596   -0.0502 C   0  0  0  0  0  0
    2.3842   -1.6580    0.2764 C   0  0  0  0  0  0
    2.5945   -4.1609   -0.0422 C   0  0  0  0  0  0
    3.9674   -4.0254    0.2809 C   0  0  0  0  0  0
    4.5034   -2.7430    0.5864 N   0  0  0  0  0  0
    5.9245   -2.6412    0.9152 C   0  0  0  0  0  0
    6.2147   -1.6062    1.1307 H   0  0  0  0  0  0
    6.5456   -2.9767    0.0771 H   0  0  0  0  0  0
    6.1635   -3.2300    1.8079 H   0  0  0  0  0  0
    3.6770   -1.6260    0.5668 C   0  0  0  0  0  0
    4.1726   -0.6921    0.8125 H   0  0  0  0  0  0
    2.0156   -5.3953   -0.3504 C   0  0  0  0  0  0
    0.9587   -5.4665   -0.5944 H   0  0  0  0  0  0
    2.8052   -6.5399   -0.3432 C   0  0  0  0  0  0
    2.3670   -7.5054   -0.5811 H   0  0  0  0  0  0
    4.1594   -6.4440   -0.0299 C   0  0  0  0  0  0
    4.7768   -7.3392   -0.0242 H   0  0  0  0  0  0
    4.7331   -5.2026    0.2782 C   0  0  0  0  0  0
    5.7928   -5.1888    0.5144 H   0  0  0  0  0  0
  1  2  1  0  0  0
  1  3  2  0  0  0
  1 10  1  0  0  0
  3  4  1  0  0  0
  3  5  1  0  0  0
  5  6  1  0  0  0
  5  7  2  0  0  0
  7  8  1  0  0  0
  7  9  1  0  0  0
  9 10  2  0  0  0
  9 11  1  0  0  0
 10 13  1  0  0  0
 11 12  2  0  0  0
 12 13  1  0  0  0
 12 14  1  0  0  0
 13 21  2  0  0  0
 14 15  2  0  0  0
 14 23  1  0  0  0
 15 16  1  0  0  0
 15 29  1  0  0  0
 16 17  1  0  0  0
 16 21  1  0  0  0
 17 18  1  0  0  0
 17 19  1  0  0  0
 17 20  1  0  0  0
 21 22  1  0  0  0
 23 24  1  0  0  0
 23 25  2  0  0  0
 25 26  1  0  0  0
 25 27  1  0  0  0
 27 28  1  0  0  0
 27 29  2  0  0  0
 29 30  1  0  0  0
M  END
> <s_m_entry_id>
73

> <s_m_entry_name>
GHA2_7.1

> <i_qp_#stars>
0

> <i_qp_#amine>
0

> <i_qp_#amidine>
0

> <i_qp_#acid>
0

> <i_qp_#amide>
0

> <i_qp_#rotor>
0

> <i_qp_#rtvFG>
0

> <i_qp_CNS>
1

> <r_qp_mol_MW>
   232.284

> <r_qp_dipole>
     5.951

> <r_qp_SASA>
   470.673

> <r_qp_FOSA>
    78.457

> <r_qp_FISA>
    18.379

> <r_qp_PISA>
   373.838

> <r_qp_WPSA>
     0.000

> <r_qp_volume>
   789.696

> <r_qp_donorHB>
     0.000

> <r_qp_accptHB>
     2.000

> <r_qp_dip^2/V>
   0.0448420

> <r_qp_ACxDN^.5/SA>
   0.0000000

> <r_qp_glob>
   0.8778470

> <r_qp_QPpolrz>
    29.020

> <r_qp_QPlogPC16>
     8.332

> <r_qp_QPlogPoct>
    10.907

> <r_qp_QPlogPw>
     5.490

> <r_qp_QPlogPo/w>
     3.774

> <r_qp_QPlogS>
    -4.089

> <r_qp_CIQPlogS>
    -4.097

> <r_qp_QPlogHERG>
    -5.291

> <r_qp_QPPCaco>
  6631.558

> <r_qp_QPlogBB>
     0.404

> <r_qp_QPPMDCK>
  3823.131

> <r_qp_QPlogKp>
    -0.541

> <r_qp_IP(eV)>
     8.105

> <r_qp_EA(eV)>
     0.812

> <i_qp_#metab>
2

> <r_qp_QPlogKhsa>
     0.375

> <i_qp_HumanOralAbsorption>
3

> <r_qp_PercentHumanOralAbsorption>
   100.000

> <r_qp_SAfluorine>
     0.000

> <r_qp_SAamideO>
     0.000

> <r_qp_PSA>
    15.967

> <i_qp_#NandO>
2

> <i_qp_RuleOfFive>
0

> <i_qp_RuleOfThree>
0

> <i_qp_#ringatoms>
17

> <i_qp_#in34>
0

> <i_qp_#in56>
17

> <i_qp_#noncon>
0

> <i_qp_#nonHatm>
18

> <r_qp_Jm>
5.438363

$$$$
GHA2_8
                    3D
 Structure written by MMmdl.
 62 69  0  0  1  0            999 V2000
    0.1580    1.1905   -3.1705 C   0  0  0  0  0  0
    1.0938    1.6479   -3.4769 H   0  0  0  0  0  0
   -0.5756    1.7277   -2.1809 C   0  0  0  0  0  0
   -0.2323    2.6170   -1.6690 H   0  0  0  0  0  0
   -1.7958    1.0885   -1.7968 C   0  0  0  0  0  0
   -2.2283   -0.1668   -2.4651 C   0  0  0  0  0  0
   -1.3773   -0.6853   -3.5465 C   0  0  0  0  0  0
   -1.6912   -1.5884   -4.0531 H   0  0  0  0  0  0
   -0.2585   -0.0176   -3.8616 C   0  0  0  0  0  0
    0.3847   -0.3763   -4.6599 H   0  0  0  0  0  0
   -2.7980    1.3016   -0.9276 C   0  0  0  0  0  0
[truncated: 986,943 more chars]
